# Supplementary material for: Decoding the genetic drivers of marine bacterial blooms through comparative genomics
Source: Microbiome. 2025 Oct 1;13:198. doi: 10.1186/s40168-025-02182-y (PMC12487129; doi:10.1186/s40168-025-02182-y)
Supplement: Supplementary file 11 — Additional file 10:Table S1. Quality, genomic data, taxonomic classification (GTDB), trophic strategy and behavior of the genomes analyzed in the different treatments of this work. FEDT = fold-change based experimental doubling time; CL = control light; CD = control dark; PL = predator-reduced light; PD = predator-reduced dark; DL = diluted light; VL = virus-reduced light [file 40168_2025_2182_MOESM10_ESM.xlsx]

## Sheet: Table_S1
Table S1. Quality, genomic data, taxonomic classification (GTDB), trophic strategy and behavior in the treatments of the genomes analyzed in this work.
FEDT = fold-change based experimental doubling time; CL = control light; CD = control dark; PL = predator-reduced light; PD = predator-reduced dark; DL = diluted light; VL = virus-reduced light
Bin ID	Completeness	Contamination	Genome size (bp)	Number of contigs	Number of predicted genes	Domain	Phylum	Class	Order	Family	Genus	Species	Estimated doubling time	CUBHEa	G+C content (%)	Strategy	Bloomer?	Source	CL: min. FEDT (h)	CD: min. FEDT (h)	PL: min FEDT (h)	PD: min. FEDT (h)	DL: min. FEDT (h)	VL: min FEDT (h)	CL group	CD group	PL group	PD group	DL group	VL group
F124.scaffolds	99.87	0.19	5097871	66	4497	Bacteria	Proteobacteria	Gammaproteobacteria	Enterobacterales	Vibrionaceae	Vibrio	Vibrio crassostreae	1.09372	0.776029	0.454676	copiotroph	yes	isolate	7.22472	7.22472	7.22472	7.22472	10.5784	9.35165	fast	fast	fast	fast	fast	fast
P097.scaffolds	99.61	0	2904298	12	2593	Bacteria	Bacteroidota	Bacteroidia	Flavobacteriales	Flavobacteriaceae	Polaribacter	Polaribacter sp000152945	3.13941	0.570755	0.310412	copiotroph	no	isolate	84.9706	49.8666	23.6925	22.6734	22.0231	22.1588	medium	medium	medium	medium	medium	medium
P242.scaffolds	100	0.25	4128033	33	3541	Bacteria	Proteobacteria	Gammaproteobacteria	Enterobacterales	Alteromonadaceae	Alteromonas	Alteromonas genovensis	1.82272	0.766498	0.45202	copiotroph	yes	isolate	7.22472	7.22472	5.41854	5.41854	5.41854	5.41854	fast	fast	fast	fast	fast	fast
P243.scaffolds	98.94	0.45	3451581	35	3316	Bacteria	Proteobacteria	Alphaproteobacteria	Rhodobacterales	Rhodobacteraceae	Limimaricola	Limimaricola cinnabarinnus_B	1.57977	0.581839	0.687544	copiotroph	yes	isolate	28.0774	21.2501	7.22472	7.22472	12.0217	9.61948	medium	medium	fast	fast	medium	fast
P256.scaffolds	100	0.17	4086458	56	3531	Bacteria	Proteobacteria	Gammaproteobacteria	Enterobacterales	Alteromonadaceae	Alteromonas		1.77837	0.778152	0.451184	copiotroph	yes	isolate	7.22472	7.22472	5.41854	5.41854	5.41854	5.41854	fast	fast	fast	fast	fast	fast
REMEI002_ass_metaspades_bin.179	93.79	0.29	2231625	266	2148	Bacteria	Bacteroidota	Bacteroidia	Chitinophagales	CAIOSU01			2.85605	0.581897	0.334737	copiotroph	no	MAG	500	7.22472	500	500	500	500	slow	fast	slow	slow	slow	slow
REMEI002_ass_metaspades_bin.9	87.68	0.79	1209194	138	1197	Bacteria	Bacteroidota	Bacteroidia	Flavobacteriales	Flavobacteriaceae	MED-G11	MED-G11 sp002457075	5.31402	0.509649	0.302217	oligotroph	no	MAG	92.4787	107.344	500	500	500	500	medium	medium	slow	slow	slow	slow
REMEI003_ass_metaspades_bin.101	86.35	1.3	2550792	210	2360	Bacteria	Proteobacteria	Gammaproteobacteria	Pseudomonadales	Pseudohongiellaceae	UBA9145	UBA9145 sp002172295	10.2433	0.556635	0.446245	oligotroph	no	MAG	500	500	500	500	500	500	slow	slow	slow	slow	slow	slow
REMEI003_ass_metaspades_bin.111	79.13	1.38	1496352	95	1387	Bacteria	Bacteroidota	Bacteroidia	Flavobacteriales	Flavobacteriaceae	MED-G13	MED-G13 sp902510415	5.74802	0.513273	0.301445	oligotroph	no	MAG	186.809	68.3756	500	500	500	500	slow	medium	slow	slow	slow	slow
REMEI003_ass_metaspades_bin.13	85.85	0	1007774	27	1061	Bacteria	DesulfobacteroD	UBA1144	UBA1144	UBA1144	TMED126	TMED126 sp002701605	6.80304	0.500931	0.306175	oligotroph	no	MAG	118.131	68.834	500	500	500	500	medium	medium	slow	slow	slow	slow
REMEI003_ass_metaspades_bin.15	86.16	0.61	1081634	20	1112	Bacteria	DesulfobacteroD	UBA1144	UBA1144	UBA1144	TMED58	TMED58 sp002167555	6.84005	0.511807	0.314898	oligotroph	no	MAG	120.957	64.9295	500	500	500	500	slow	medium	slow	slow	slow	slow
REMEI003_ass_metaspades_bin.265	77.51	2.17	1671410	324	1887	Bacteria	Proteobacteria	Gammaproteobacteria	UBA4486	UBA4486	UBA7359		5.27655	0.567513	0.395634	oligotroph	no	MAG	500	500	500	500	500	500	slow	slow	slow	slow	slow	slow
REMEI003_ass_metaspades_bin.38	93.73	0.43	2011333	71	1985	Bacteria	Actinobacteriota	Acidimicrobiia	Acidimicrobiales	MedAcidi-G1	MedAcidi-G1	MedAcidi-G1 sp000817085	9.91877	0.575123	0.426856	oligotroph	no	MAG	500	500	500	500	500	500	slow	slow	slow	slow	slow	slow
REMEI003_ass_metaspades_bin.54	92.23	0.68	3267006	213	2691	Bacteria	Verrucomicrobiota	Verrucomicrobiae	Pedosphaerales	UBA1096	UBA1096	UBA1096 sp002170545	11.6399	0.57937	0.409944	oligotroph	no	MAG	500	500	500	500	500	500	slow	slow	slow	slow	slow	slow
REMEI003_ass_metaspades_bin.56	77.26	1.4	1550749	96	1473	Bacteria	Bacteroidota	Bacteroidia	Cytophagales	MED-G16	GCA-2715645		4.69863	0.501145	0.275718	copiotroph	no	MAG	146.562	57.5223	500	500	500	500	slow	medium	slow	slow	slow	slow
REMEI003_ass_metaspades_bin.6	94.46	0	2350306	152	2139	Bacteria	Bacteroidota	Bacteroidia	Flavobacteriales	Crocinitomicaceae	UBA952	UBA952 sp003331365	5.92144	0.56309	0.361524	oligotroph	no	MAG	50.5596	43.1296	500	500	500	500	medium	medium	slow	slow	slow	slow
REMEI004_ass_metaspades_bin.111	75.3	4.17	1354695	114	1405	Bacteria	Proteobacteria	Gammaproteobacteria	SAR86	D2472	MED-G78	MED-G78 sp902558645	7.67578	0.520156	0.330788	oligotroph	no	MAG	101.737	69.8491	500	500	500	500	medium	medium	slow	slow	slow	slow
REMEI004_ass_metaspades_bin.38	97.56	0	2054640	83	1797	Bacteria	Bacteroidota	Bacteroidia	Flavobacteriales	UA16	UBA974	UBA974 sp002292405	5.51662	0.640345	0.413138	oligotroph	no	MAG	500	500	500	500	500	500	slow	slow	slow	slow	slow	slow
REMEI004_ass_metaspades_bin.8	92.72	0.54	2058808	118	2134	Bacteria	Actinobacteriota	Actinomycetia	Nanopelagicales	S36-B12	S36-B12	S36-B12 sp002729215	10.1164	0.541935	0.623865	oligotroph	no	MAG	26.6865	20.7234	100.243	179.187	114.733	20.0768	medium	medium	medium	slow	medium	medium
REMEI005_ass_metaspades_bin.114	96.1	0	1959355	120	1987	Bacteria	Proteobacteria	Gammaproteobacteria	Burkholderiales	UBA3031	UBA3031	UBA3031 sp002167745	16.635	0.561809	0.446538	oligotroph	no	MAG	500	500	500	500	500	500	slow	slow	slow	slow	slow	slow
REMEI005_ass_metaspades_bin.156	79.73	4.44	2268306	310	2395	Bacteria	Proteobacteria	Alphaproteobacteria	Rhodobacterales	Rhodobacteraceae	MED-G52	MED-G52 sp002457055	10.0776	0.571802	0.411821	oligotroph	no	MAG	104.271	63.2634	500	500	500	500	medium	medium	slow	slow	slow	slow
REMEI005_ass_metaspades_bin.29	92.47	2.47	3274549	97	2928	Bacteria	Proteobacteria	Gammaproteobacteria	Pseudomonadales	Pseudohongiellaceae	UBA9145	UBA9145 sp002457215	12.7775	0.577912	0.445585	oligotroph	no	MAG	500	500	500	500	500	500	slow	slow	slow	slow	slow	slow
REMEI005_ass_metaspades_bin.35	89.13	0.33	1312621	79	1306	Bacteria	Chloroflexota	Dehalococcoidia	UBA1151	UBA1328	GCA-002708145		6.91573	0.522463	0.313657	oligotroph	no	MAG	140.335	64.252	500	500	500	500	slow	medium	slow	slow	slow	slow
REMEI006_ass_metaspades_bin.14	88.86	0.65	1488584	56	1491	Bacteria	Proteobacteria	Alphaproteobacteria	RhizobialB	MED-G09	MED-G09	MED-G09 sp002704345	11.6511	0.534081	0.33533	oligotroph	no	MAG	60.1879	79.7093	500	500	500	500	medium	medium	slow	slow	slow	slow
REMEI006_ass_metaspades_bin.18	79.95	1.01	1431619	50	1335	Bacteria	Bacteroidota	Bacteroidia	Cytophagales	MED-G16	MED-G16	MED-G16 sp002696995	5.59796	0.491769	0.297174	oligotroph	no	MAG	344.815	76.7081	500	500	500	500	slow	medium	slow	slow	slow	slow
REMEI006_ass_metaspades_bin.205	78.5	0	1366002	219	1371	Bacteria	Bacteroidota	Bacteroidia	Flavobacteriales	Flavobacteriaceae	MS024-2A		6.31608	0.53606	0.329609	oligotroph	no	MAG	156.903	110.065	500	500	500	500	slow	medium	slow	slow	slow	slow
REMEI006_ass_metaspades_bin.28	96.4	0	2366267	125	2018	Bacteria	Bacteroidota	Bacteroidia	Flavobacteriales	UA16	UA16		3.57584	0.634182	0.554583	copiotroph	no	MAG	36.813	25.3733	435.589	104.52	500	500	medium	medium	slow	medium	slow	slow
REMEI006_ass_metaspades_bin.31	95.52	0.54	1657280	65	1488	Bacteria	Bacteroidota	Bacteroidia	Flavobacteriales	Schleiferiaceae	TMED14	TMED14 sp002167805	8.77804	0.569129	0.36316	oligotroph	no	MAG	500	500	500	500	500	500	slow	slow	slow	slow	slow	slow
REMEI006_ass_metaspades_bin.81	98.72	0.71	4136011	278	4096	Bacteria	Proteobacteria	Alphaproteobacteria	Sphingomonadales	Sphingomonadaceae	Sphingobium	Sphingobium sp002457415	1.27226	0.636177	0.660875	copiotroph	no	MAG	500	500	181.314	500	13.345	9.01014	slow	slow	slow	slow	medium	fast
REMEI007_ass_metaspades_bin.121	89.44	1.5	1425056	154	1405	Bacteria	Bacteroidota	Bacteroidia	Flavobacteriales	Flavobacteriaceae	MED-G14	MED-G14 sp003331885	5.65117	0.508368	0.286985	oligotroph	no	MAG	159.876	76.7989	116.804	177.045	500	500	slow	medium	medium	slow	slow	slow
REMEI007_ass_metaspades_bin.14	97.2	0	2830836	189	2296	Bacteria	Bacteroidota	Bacteroidia	Flavobacteriales	UA16	UBA8752		5.08342	0.605631	0.566387	oligotroph	no	MAG	19.1109	16.0085	28.3878	36.8821	82.3542	500	medium	medium	medium	medium	medium	slow
REMEI007_ass_metaspades_bin.2	99.55	0	3266022	81	2683	Bacteria	Bacteroidota	Bacteroidia	Flavobacteriales	UBA10066	UBA10066	UBA10066 sp905480225	7.13033	0.583439	0.379144	oligotroph	no	MAG	71.6177	44.3714	500	500	500	500	medium	medium	slow	slow	slow	slow
REMEI007_ass_metaspades_bin.224	86.55	3.23	1727143	288	1712	Bacteria	Bacteroidota	Bacteroidia	Flavobacteriales	Schleiferiaceae	UBA10364	UBA10364 sp003045825	2.00948	0.674979	0.454612	copiotroph	no	MAG	282.808	62.1964	38.5123	33.1517	500	500	slow	medium	medium	medium	slow	slow
REMEI007_ass_metaspades_bin.45	99.11	1.18	5373012	322	4191	Bacteria	Planctomycetota	Planctomycetia	Pirellulales	Pirellulaceae	Mariniblastus	Mariniblastus sp011087765	8.82395	0.634508	0.488716	oligotroph	no	MAG	19.4383	23.0323	50.8643	51.0912	190.274	31.3827	medium	medium	medium	medium	slow	medium
REMEI007_ass_metaspades_bin.69	95.26	0.68	2241196	237	2016	Bacteria	Verrucomicrobiota	Verrucomicrobiae	Opitutales	MB11C04	MB11C04		7.29276	0.624639	0.451771	oligotroph	no	MAG	500	500	500	500	500	500	slow	slow	slow	slow	slow	slow
REMEI008_ass_megahit_bin.130	80.77	2.2	1495002	167	1572	Bacteria	Marinisomatota	Marinisomatia	SCGC-AAA003-L08	TMED6	TMED6	TMED6 sp002167465	6.98477	0.495072	0.277017	oligotroph	no	MAG	172.449	61.4672	500	500	500	500	slow	medium	slow	slow	slow	slow
REMEI008_ass_megahit_bin.134	92.36	3.87	4814524	256	4664	Bacteria	Proteobacteria	Gammaproteobacteria	Pseudomonadales	HTCC2089	UBA4421		11.4953	0.580244	0.52643	oligotroph	no	MAG	500	230.846	500	500	500	500	slow	slow	slow	slow	slow	slow
REMEI008_ass_megahit_bin.19	97.97	2.7	4766294	125	3913	Bacteria	Verrucomicrobiota	Verrucomicrobiae	Pedosphaerales	AAA164-E04	AAA164-E04	AAA164-E04 sp002690655	14.3526	0.605572	0.484594	oligotroph	no	MAG	500	500	500	500	500	500	slow	slow	slow	slow	slow	slow
REMEI008_ass_megahit_bin.28	92.9	1.34	1241519	12	1286	Bacteria	Proteobacteria	Gammaproteobacteria	Burkholderiales	Methylophilaceae	BACL14		11.8391	0.546065	0.311711	oligotroph	no	MAG	127.832	70.2274	500	500	500	500	slow	medium	slow	slow	slow	slow
REMEI008_ass_megahit_bin.316	94.36	1.3	1556959	40	1593	Bacteria	Proteobacteria	Alphaproteobacteria	RhizobialB	TMED25	TMED25	TMED25 sp002168075	12.7849	0.5265	0.337317	oligotroph	no	MAG	495.307	500	500	500	500	500	slow	slow	slow	slow	slow	slow
REMEI008_ass_megahit_bin.330	84.71	3.89	2373193	177	2369	Bacteria	Proteobacteria	Gammaproteobacteria	UBA6522	UBA6522	UBA6522	UBA6522 sp002434915	14.229	0.578121	0.43347	oligotroph	no	MAG	500	500	500	500	500	500	slow	slow	slow	slow	slow	slow
REMEI008_ass_megahit_bin.347	85.43	4.98	1415766	149	1442	Bacteria	Bacteroidota	Bacteroidia	Flavobacteriales	BACL11	UWMA-0277		4.79248	0.515409	0.320382	copiotroph	no	MAG	500	109.347	500	500	500	500	slow	medium	slow	slow	slow	slow
REMEI008_ass_megahit_bin.348	95.14	1.08	1630102	113	1596	Bacteria	Bacteroidota	Bacteroidia	Flavobacteriales	BACL11	UWMA-0277	UWMA-0277 sp905478185	3.83892	0.549454	0.323145	copiotroph	no	MAG	228.53	80.0048	500	500	500	500	slow	medium	slow	slow	slow	slow
REMEI008_ass_megahit_bin.419	77.09	3.96	1763100	307	1975	Bacteria	Proteobacteria	Gammaproteobacteria	Burkholderiales	UBA3031	UBA3031	UBA3031 sp905478365	15.1806	0.551968	0.448629	oligotroph	no	MAG	500	500	500	500	500	500	slow	slow	slow	slow	slow	slow
REMEI008_ass_megahit_bin.421	84.9	4.95	1309902	191	1466	Bacteria	Chloroflexota	Dehalococcoidia	SAR202	UBA826	AG-426-M11		7.54193	0.542485	0.342612	oligotroph	no	MAG	227.933	7.22472	500	500	500	500	slow	fast	slow	slow	slow	slow
REMEI008_ass_megahit_bin.467	97.04	0	2164563	88	1855	Bacteria	Bacteroidota	Bacteroidia	Flavobacteriales	UA16	UBA974	UBA974 sp905480095	5.42609	0.665245	0.439259	oligotroph	no	MAG	208.499	102.232	500	500	500	500	slow	medium	slow	slow	slow	slow
REMEI008_ass_megahit_bin.588	84.04	0.89	2608363	309	2531	Bacteria	SAR324	SAR324	SAR324	NAC60-12	Arctic96AD-7	Arctic96AD-7 sp002704555	15.6279	0.546968	0.403491	oligotroph	no	MAG	500	500	500	500	500	500	slow	slow	slow	slow	slow	slow
REMEI008_ass_megahit_bin.600	93.73	0.2	1588996	42	1618	Bacteria	Chloroflexota	Dehalococcoidia	UBA3495	UBA2588	UBA2588	UBA2588 sp002339805	10.5124	0.544046	0.400582	oligotroph	no	MAG	500	500	500	500	500	500	slow	slow	slow	slow	slow	slow
REMEI008_ass_megahit_bin.653	87.99	0.74	2317212	218	2364	Bacteria	Proteobacteria	Alphaproteobacteria	UBA6615	UBA6615	UBA6615	UBA6615 sp002713365	14.5004	0.571588	0.394725	oligotroph	no	MAG	154.364	500	500	500	500	500	slow	slow	slow	slow	slow	slow
REMEI008_ass_megahit_bin.83	97.58	1.25	4934952	353	3846	Bacteria	Planctomycetota	Planctomycetia	Pirellulales	Pirellulaceae	UBA721	UBA721 sp002705165	6.80843	0.598701	0.48687	oligotroph	no	MAG	500	500	500	500	500	500	slow	slow	slow	slow	slow	slow
REMEI046_ass_metaspades_bin.28	92.3	0	2022290	99	1989	Bacteria	Proteobacteria	Alphaproteobacteria	Rhodobacterales	Rhodobacteraceae	Amylibacter	Amylibacter sp900197625	4.81406	0.64122	0.371474	copiotroph	no	MAG	45.0399	41.6669	500	440.767	51.9269	203.301	medium	medium	slow	slow	medium	slow
REMEI046_ass_metaspades_bin.36	96.65	0.31	2884650	189	2588	Bacteria	Proteobacteria	Gammaproteobacteria	Pseudomonadales	UBA7434	UBA7434	UBA7434 sp002480045	12.4766	0.604374	0.48657	oligotroph	no	MAG	34.5101	37.9801	500	500	500	258.135	medium	medium	slow	slow	slow	slow
REMEI046_ass_metaspades_bin.7	92.37	1.28	1833202	108	1837	Bacteria	Actinobacteriota	Acidimicrobiia	Acidimicrobiales	MedAcidi-G1	MedAcidi-G2B	MedAcidi-G2B sp000817115	11.0697	0.567654	0.448433	oligotroph	no	MAG	46.8312	36.0967	189.174	286.124	500	43.2491	medium	medium	slow	slow	slow	medium
REMEI046_ass_metaspades_bin.76	91.1	1.67	2926763	349	2896	Bacteria	Proteobacteria	Gammaproteobacteria	Pseudomonadales	Halieaceae	Luminiphilus		11.0668	0.58409	0.57997	oligotroph	no	MAG	25.8179	36.3726	127.441	500	210.262	114.808	medium	medium	slow	slow	slow	medium
REMEI046_ass_metaspades_bin.93	88.23	0.65	1601700	189	1624	Bacteria	Proteobacteria	Gammaproteobacteria	Woeseiales	Woeseiaceae	SP4260	SP4260 sp003331585	11.2485	0.529471	0.360686	oligotroph	no	MAG	101.069	66.8704	500	500	500	500	medium	medium	slow	slow	slow	slow
REMEI047_ass_megahit_bin.229	79.06	2.14	1992421	277	2132	Bacteria	Actinobacteriota	Acidimicrobiia	Acidimicrobiales	UBA8592	UBA8592	UBA8592 sp002703045	11.0269	0.54473	0.467436	oligotroph	no	MAG	40.0234	38.9447	232.338	276.229	500	44.1786	medium	medium	slow	slow	slow	medium
REMEI049_ass_metaspades_bin.35	96.11	0.11	2517999	123	2256	Bacteria	Bacteroidota	Bacteroidia	Flavobacteriales	Crocinitomicaceae	UBA952		5.30127	0.589878	0.363712	oligotroph	no	MAG	68.4903	51.6036	500	500	500	500	medium	medium	slow	slow	slow	slow
REMEI049_ass_metaspades_bin.74	83.71	0.44	1994686	221	2029	Bacteria	Proteobacteria	Gammaproteobacteria	Pseudomonadales	Halieaceae	Luminiphilus	Luminiphilus sp013911345	12.2295	0.570777	0.575342	oligotroph	no	MAG	33.2371	22.5022	91.2933	75.2048	154.46	41.3324	medium	medium	medium	medium	slow	medium
REMEI050_ass_metaspades_bin.115	89.67	1.57	2809619	222	2701	Bacteria	Proteobacteria	Gammaproteobacteria	Pseudomonadales	Halieaceae	Luminiphilus	Luminiphilus sp016779445	10.9254	0.575062	0.545544	oligotroph	no	MAG	37.1273	25.2803	407.443	195.18	500	500	medium	medium	slow	slow	slow	slow
REMEI050_ass_metaspades_bin.143	93.43	0.05	3608199	418	3403	Bacteria	DesulfobacteroB	Binatia	UBA12015	UBA12015	UBA12015		8.82885	0.561951	0.610565	oligotroph	no	MAG	35.8448	33.1447	500	500	500	50.4919	medium	medium	slow	slow	slow	medium
REMEI050_ass_metaspades_bin.155	81.85	2.14	2668694	411	2941	Bacteria	Actinobacteriota	Acidimicrobiia	Acidimicrobiales	UBA11606	UBA11606		3.75521	0.578655	0.644474	copiotroph	no	MAG	43.5936	27.2341	373.924	417.09	500	58.8652	medium	medium	slow	slow	slow	medium
REMEI050_ass_metaspades_bin.23	97.96	2.04	7156796	360	6263	Bacteria	Verrucomicrobiota	Verrucomicrobiae	Verrucomicrobiales	DEV007	JAACDM01	JAACDM01 sp009936795	6.05364	0.616203	0.544806	oligotroph	no	MAG	32.9035	21.6949	500	500	98.2342	35.1331	medium	medium	slow	slow	medium	medium
REMEI050_ass_metaspades_bin.42	93.01	0.74	1630725	68	1584	Bacteria	Bacteroidota	Bacteroidia	Flavobacteriales	Flavobacteriaceae	GCA-002723295	GCA-002723295 sp002711185	8.34677	0.528058	0.299621	oligotroph	no	MAG	229.245	75.7138	500	500	500	500	slow	medium	slow	slow	slow	slow
REMEI050_ass_metaspades_bin.45	86.45	0	1606076	84	1498	Bacteria	Bacteroidota	Bacteroidia	Flavobacteriales	Flavobacteriaceae	MAG-121220-bin8	MAG-121220-bin8 sp003331265	5.69008	0.52544	0.29771	oligotroph	no	MAG	89.7765	51.332	86.3556	154.372	500	500	medium	medium	medium	slow	slow	slow
REMEI050_ass_metaspades_bin.47	94.06	0.39	1752533	73	1612	Bacteria	Bacteroidota	Bacteroidia	Flavobacteriales	Flavobacteriaceae	GCA001735715	GCA001735715 sp001735715	9.62717	0.587262	0.371048	oligotroph	no	MAG	34.8244	7.22472	52.9352	41.3296	46.3117	99.1894	medium	fast	medium	medium	medium	medium
REMEI050_ass_metaspades_bin.54	98.8	0.5	4990906	216	5073	Bacteria	Proteobacteria	Alphaproteobacteria	Rhodobacterales	Rhodobacteraceae	Pikeienuella		3.68491	0.664	0.578558	copiotroph	no	MAG	21.2914	7.22472	40.427	32.881	27.5418	7.22472	medium	fast	medium	medium	medium	fast
REMEI050_ass_metaspades_bin.63	92.35	3.76	2504221	114	2211	Bacteria	Bacteroidota	Bacteroidia	Flavobacteriales	UBA10066	GCA-2716065		4.65777	0.550405	0.316432	copiotroph	no	MAG	147.188	72.7651	500	500	500	500	slow	medium	slow	slow	slow	slow
REMEI050_ass_metaspades_bin.81	85.96	4.7	1788453	105	1594	Bacteria	Bacteroidota	Bacteroidia	Flavobacteriales	Flavobacteriaceae	UBA3537		6.94964	0.539789	0.311994	oligotroph	no	MAG	141.021	60.9327	103.959	96.4208	500	500	slow	medium	medium	medium	slow	slow
REMEI050_ass_metaspades_bin.91	86.8	0.58	2306901	177	2237	Bacteria	Proteobacteria	Alphaproteobacteria	Rhodobacterales	Rhodobacteraceae	GCA-002712045	GCA-002712045 sp002712045	9.93277	0.555693	0.381433	oligotroph	no	MAG	500	500	500	500	500	500	slow	slow	slow	slow	slow	slow
REMEI052_ass_metaspades_bin.22	92.64	0	1138123	78	1227	Bacteria	Proteobacteria	Gammaproteobacteria	Burkholderiales	Methylophilaceae	BACL14	BACL14 sp010023085	7.08275	0.582466	0.347259	oligotroph	no	MAG	65.3277	48.1356	500	500	500	500	medium	medium	slow	slow	slow	slow
REMEI052_ass_metaspades_bin.95	91.42	0.02	2136956	211	1948	Bacteria	Bacteroidota	Bacteroidia	Flavobacteriales	Crocinitomicaceae	UBA952		5.18816	0.602761	0.368551	oligotroph	no	MAG	36.5661	31.0196	55.0417	43.5668	500	500	medium	medium	medium	medium	slow	slow
REMEI053_ass_metaspades_bin.104	77.99	1.93	1358053	91	1306	Bacteria	Bacteroidota	Bacteroidia	Flavobacteriales	Flavobacteriaceae	MED-G13	MED-G13 sp002691265	5.76496	0.527537	0.308625	oligotroph	no	MAG	201.464	175.065	500	500	500	500	slow	slow	slow	slow	slow	slow
REMEI053_ass_metaspades_bin.111	82.89	1.09	2283573	389	2165	Bacteria	Bacteroidota	Bacteroidia	Flavobacteriales	Flavobacteriaceae	PolaribactA		1.21194	0.65219	0.363463	copiotroph	no	MAG	263.343	146.187	15.8504	15.5252	17.2123	18.371	slow	slow	medium	medium	medium	medium
REMEI053_ass_metaspades_bin.113	75.24	1.51	1398609	100	1322	Bacteria	Bacteroidota	Bacteroidia	Flavobacteriales	Flavobacteriaceae	MED-G13	MED-G13 sp902560045	4.40942	0.533887	0.308258	copiotroph	no	MAG	500	88.5507	500	500	500	500	slow	medium	slow	slow	slow	slow
REMEI053_ass_metaspades_bin.205	84.58	1.62	1058410	143	1176	Bacteria	Proteobacteria	Gammaproteobacteria	Burkholderiales	Methylophilaceae	BACL14		7.93901	0.603448	0.349224	oligotroph	no	MAG	150.04	61.2417	500	500	500	500	slow	medium	slow	slow	slow	slow
REMEI053_ass_metaspades_bin.30	97.94	0.27	3385216	204	3621	Bacteria	Proteobacteria	Alphaproteobacteria	Rhodobacterales	Rhodobacteraceae	Planktotalea		2.60544	0.679926	0.531789	copiotroph	no	MAG	24.0562	22.7593	17.9022	16.9021	12.803	8.66448	medium	medium	medium	medium	medium	fast
REMEI053_ass_metaspades_bin.42	93.13	1.41	2988997	251	3038	Bacteria	Proteobacteria	Alphaproteobacteria	Rhodobacterales	Rhodobacteraceae	CABZJG01		9.98302	0.62067	0.511308	oligotroph	no	MAG	35.7242	26.0623	306.729	181.202	500	500	medium	medium	slow	slow	slow	slow
REMEI053_ass_metaspades_bin.51	97.06	0	1622132	114	1589	Bacteria	Bacteroidota	Bacteroidia	Flavobacteriales	Flavobacteriaceae	MAG-121220-bin8	MAG-121220-bin8 sp902559035	5.77108	0.52397	0.29879	oligotroph	no	MAG	83.7443	38.8277	43.0549	50.8876	500	500	medium	medium	medium	medium	slow	slow
REMEI053_ass_metaspades_bin.81	94.15	0.49	2127269	146	2022	Bacteria	Proteobacteria	Gammaproteobacteria	Pseudomonadales	Porticoccaceae	HTCC2207		9.77804	0.569445	0.507459	oligotroph	no	MAG	96.0116	92.3463	22.9434	29.2214	35.7999	26.0946	medium	medium	medium	medium	medium	medium
REMEI053_ass_metaspades_bin.89	87.84	1.1	1400488	108	1371	Bacteria	Bacteroidota	Bacteroidia	Flavobacteriales	Flavobacteriaceae	MED-G14	MED-G14 sp002693085	5.66647	0.510885	0.291001	oligotroph	no	MAG	92.9487	74.1735	249.489	120.028	500	500	medium	medium	slow	slow	slow	slow
REMEI055_ass_metaspades_bin.28	98.07	0.56	2529438	152	2413	Bacteria	Bacteroidota	Bacteroidia	Flavobacteriales	Flavobacteriaceae	Aurantibacter		2.8661	0.562809	0.306116	copiotroph	no	MAG	169.897	115.594	23.2429	24.7499	22.979	89.9957	slow	medium	medium	medium	medium	medium
REMEI055_ass_metaspades_bin.37	89.93	0.54	2168434	277	2076	Bacteria	Bacteroidota	Bacteroidia	Flavobacteriales	Flavobacteriaceae	Polaribacter	Polaribacter sp018663625	4.48995	0.595938	0.343212	copiotroph	no	MAG	78.0743	45.9939	12.0696	11.94	10.5126	15.7305	medium	medium	medium	fast	fast	medium
REMEI055_ass_metaspades_bin.39	87.14	2.44	3426220	367	3226	Bacteria	Proteobacteria	Gammaproteobacteria	Pseudomonadales	HTCC2089	UBA9926		10.7908	0.572966	0.524254	oligotroph	no	MAG	500	75.6953	500	500	500	500	slow	medium	slow	slow	slow	slow
REMEI055_ass_metaspades_bin.51	93.25	2.22	2492076	284	2306	Bacteria	Bacteroidota	Bacteroidia	Flavobacteriales	Flavobacteriaceae	Polaribacter		2.76887	0.57043	0.316511	copiotroph	no	MAG	146.843	64.5097	19.4464	18.9747	17.593	14.5937	slow	medium	medium	medium	medium	medium
REMEI056_ass_metaspades_bin.28	92.47	0	1720762	87	1765	Bacteria	Proteobacteria	Alphaproteobacteria	TMED109	TMED109	TMED109	TMED109 sp002171375	7.27932	0.501272	0.300537	oligotroph	no	MAG	104.346	93.7177	500	500	500	500	medium	medium	slow	slow	slow	slow
REMEI056_ass_metaspades_bin.36	94.15	0.67	3257097	307	2792	Bacteria	Proteobacteria	Gammaproteobacteria	Enterobacterales	Alteromonadaceae	Glaciecola	Glaciecola sp002292215	6.58367	0.65667	0.42201	oligotroph	no	MAG	500	500	9.86262	10.0566	5.41854	5.41854	slow	slow	fast	fast	fast	fast
REMEI056_ass_metaspades_bin.4	97.01	2.99	2117779	33	2099	Bacteria	Actinobacteriota	Acidimicrobiia	Acidimicrobiales	UBA8592	UBA8592	UBA8592 sp002171605	12.5833	0.511739	0.43309	oligotroph	no	MAG	60.9148	52.4243	112.218	166.974	500	47.914	medium	medium	medium	slow	slow	medium
REMEI058_ass_metaspades_bin.1	98.94	1.06	3353375	94	3406	Bacteria	Proteobacteria	Alphaproteobacteria	Rhodobacterales	Rhodobacteraceae	Cognatiyoonia		3.06921	0.715966	0.529116	copiotroph	no	MAG	37.2312	21.3374	5.41854	5.41854	11.4761	5.41854	medium	medium	fast	fast	fast	fast
REMEI058_ass_metaspades_bin.18	92.62	0.76	2006042	112	1832	Bacteria	Bacteroidota	Bacteroidia	Flavobacteriales	Flavobacteriaceae	Patiriisocius		5.08321	0.628489	0.375543	oligotroph	no	MAG	7.22472	7.22472	15.2562	13.9005	14.6139	37.3395	fast	fast	medium	medium	medium	medium
REMEI058_ass_metaspades_bin.32	91.03	0.88	3006904	325	3042	Bacteria	Proteobacteria	Alphaproteobacteria	Sphingomonadales	Sphingomonadaceae	Qipengyuania	Qipengyuania sp002895025	1.52048	0.638046	0.610846	copiotroph	no	MAG	134.649	127.145	500	500	12.4381	10.7956	slow	slow	slow	slow	medium	fast
REMEI058_ass_metaspades_bin.35	94.78	0.38	1959506	117	1925	Bacteria	Proteobacteria	Alphaproteobacteria	Caulobacterales	Maricaulaceae	Hellea		9.61823	0.584572	0.3846	oligotroph	no	MAG	212.558	67.6347	120.346	79.4916	500	77.2611	slow	medium	slow	medium	slow	medium
REMEI058_ass_metaspades_bin.39	98.8	0.92	3007062	150	2909	Bacteria	Proteobacteria	Alphaproteobacteria	Caulobacterales	Maricaulaceae	Marinicauda	Marinicauda pacifica	4.84274	0.591125	0.652061	copiotroph	no	MAG	500	500	#N/A	#N/A	36.8191	7.22472	slow	slow	#N/A	#N/A	medium	fast
REMEI058_ass_metaspades_bin.68	95.01	1.71	2289553	226	2270	Bacteria	Bacteroidota	Bacteroidia	Flavobacteriales	Flavobacteriaceae	Lacinutrix		3.90921	0.563031	0.32085	copiotroph	no	MAG	338.113	87.5	104.268	103.274	39.3858	113.078	slow	medium	medium	medium	medium	medium
REMEI058_ass_metaspades_bin.78	91.44	0.76	2766524	343	2602	Bacteria	Bacteroidota	Bacteroidia	Flavobacteriales	Flavobacteriaceae	Dokdonia	Dokdonia donghaensis	3.12578	0.630335	0.389301	copiotroph	no	MAG	500	7.22472	7.22472	7.22472	7.22472	7.22472	slow	fast	fast	fast	fast	fast
REMEI059_ass_metaspades_bin.0	98.58	0	2292972	29	2129	Bacteria	Proteobacteria	Gammaproteobacteria	Pseudomonadales	Porticoccaceae	HTCC2207	HTCC2207 sp018663035	6.21112	0.648933	0.501886	oligotroph	no	MAG	44.7231	44.0589	39.9798	44.4434	28.338	34.5163	medium	medium	medium	medium	medium	medium
REMEI059_ass_metaspades_bin.17	93.51	1.19	3843605	269	3336	Bacteria	Proteobacteria	Gammaproteobacteria	Enterobacterales	Alteromonadaceae	Cognaticolwellia	Cognaticolwellia polaris	2.27729	0.691446	0.388058	copiotroph	no	MAG	500	500	80.5861	81.9457	11.0332	9.77954	slow	slow	medium	medium	fast	fast
REMEI059_ass_metaspades_bin.18	88.09	1.43	1765548	138	1621	Bacteria	Bacteroidota	Bacteroidia	Flavobacteriales	Flavobacteriaceae	SGZJ01	SGZJ01 sp004213995	4.07726	0.504167	0.298718	copiotroph	no	MAG	80.6094	61.4864	57.9005	57.2798	45.7778	500	medium	medium	medium	medium	medium	slow
REMEI059_ass_metaspades_bin.24	92.8	0.25	2192865	186	2038	Bacteria	Bacteroidota	Bacteroidia	Flavobacteriales	Flavobacteriaceae	GCA-002733185		6.3158	0.555553	0.325833	oligotroph	no	MAG	31.5246	22.5884	35.0681	32.6283	15.0495	27.2818	medium	medium	medium	medium	medium	medium
REMEI059_ass_metaspades_bin.74	88.69	2.15	2140822	258	2100	Bacteria	Bacteroidota	Bacteroidia	Flavobacteriales	UBA10066	GCA-2723085		3.70767	0.577198	0.318357	copiotroph	no	MAG	246.036	80.246	500	500	500	500	slow	medium	slow	slow	slow	slow
REMEI061_ass_metaspades_bin.11	98.9	0.89	5746670	149	5502	Bacteria	Proteobacteria	Alphaproteobacteria	Rhizobiales	Beijerinckiaceae	Methylobacterium	Methylobacterium thiocyanatum	1.76109	0.556386	0.700009	copiotroph	no	MAG	500	124.276	500	500	18.9775	12.6128	slow	slow	slow	slow	medium	medium
REMEI061_ass_metaspades_bin.2	94.58	1.91	2367598	213	2181	Bacteria	Bacteroidota	Bacteroidia	Flavobacteriales	Flavobacteriaceae	SCGC-AAA160-P02	SCGC-AAA160-P02 sp015665265	4.15599	0.577242	0.31852	copiotroph	yes	MAG	17.199	13.4649	11.2052	10.265	9.65332	9.94112	medium	medium	fast	fast	fast	fast
REMEI061_ass_metaspades_bin.24	88.03	0.37	3581261	238	3536	Bacteria	Proteobacteria	Alphaproteobacteria	Sphingomonadales	Sphingomonadaceae	Sphingobium	Sphingobium sp000508185	2.50155	0.597237	0.648436	copiotroph	no	MAG	500	500	500	500	31.5238	23.0611	slow	slow	slow	slow	medium	medium
REMEI061_ass_metaspades_bin.40	97.03	0.91	2869775	167	2634	Bacteria	Bacteroidota	Bacteroidia	Flavobacteriales	Flavobacteriaceae	Polaribacter	Polaribacter sp002005425	2.53234	0.571629	0.302459	copiotroph	no	MAG	157.414	63.1456	73.2086	59.027	41.75	19.2715	slow	medium	medium	medium	medium	medium
REMEI061_ass_metaspades_bin.46	91.48	2.5	2825779	238	2825	Bacteria	Proteobacteria	Alphaproteobacteria	Sphingomonadales	Sphingomonadaceae	Qipengyuania	Qipengyuania pelagi	2.13157	0.625568	0.646952	copiotroph	no	MAG	500	500	#N/A	#N/A	7.22472	9.14158	slow	slow	#N/A	#N/A	fast	fast
REMEI061_ass_metaspades_bin.49	94.67	3.42	5324205	267	5161	Bacteria	Proteobacteria	Alphaproteobacteria	Sphingomonadales	Sphingomonadaceae	Sphingobium	Sphingobium yanoikuyae	1.4939	0.669013	0.648081	copiotroph	no	MAG	500	500	500	500	31.8289	13.045	slow	slow	slow	slow	medium	medium
REMEI061_ass_metaspades_bin.54	94	0.28	3593431	312	3327	Bacteria	Proteobacteria	Gammaproteobacteria	Enterobacterales	Alteromonadaceae	Pseudoalteromonas	Pseudoalteromonas marina	1.297	0.77516	0.406119	copiotroph	no	MAG	7.22472	7.22472	20.7264	19.6132	9.94833	12.2395	fast	fast	medium	medium	fast	medium
REMEI061_ass_metaspades_bin.67	96.6	1.33	3619641	328	3377	Bacteria	Bacteroidota	Bacteroidia	Flavobacteriales	Flavobacteriaceae	Tenacibaculum	Tenacibaculum sp900105985	3.43144	0.587307	0.296748	copiotroph	no	MAG	500	500	94.4015	103.17	95.4909	33.2019	slow	slow	medium	medium	medium	medium
REMEI061_ass_metaspades_bin.8	97.87	0.17	2737721	83	2730	Bacteria	Proteobacteria	Alphaproteobacteria	Rhodobacterales	Rhodobacteraceae	Lentibacter	Lentibacter algarum	1.97079	0.675406	0.565953	copiotroph	yes	MAG	12.5396	10.7428	5.41854	5.41854	5.41854	9.08105	medium	fast	fast	fast	fast	fast
REMEI061_ass_metaspades_bin.83	89.11	1.73	2981917	341	2857	Bacteria	Proteobacteria	Gammaproteobacteria	Pseudomonadales	Halieaceae	Luminiphilus	Luminiphilus sp009886815	7.1365	0.58221	0.532257	oligotroph	no	MAG	40.7259	26.8257	44.4222	32.1789	46.9253	30.3415	medium	medium	medium	medium	medium	medium
REMEI062_ass_metaspades_bin.0	96.15	1.28	2502146	104	2470	Bacteria	Actinobacteriota	Acidimicrobiia	Acidimicrobiales	TK06	MedAcidi-G3	MedAcidi-G3 sp000817105	13.1468	0.554888	0.515137	oligotroph	no	MAG	93.0944	77.0195	500	500	500	154.446	medium	medium	slow	slow	slow	slow
REMEI062_ass_metaspades_bin.118	80.81	0.19	2040048	392	2119	Bacteria	Proteobacteria	Alphaproteobacteria	Rhodobacterales	Rhodobacteraceae	Planktomarina	Planktomarina sp002683685	5.41648	0.635195	0.554421	oligotroph	no	MAG	13.5591	12.1692	35.4594	23.6449	19.109	17.3879	medium	medium	medium	medium	medium	medium
REMEI062_ass_metaspades_bin.21	96.37	0	4131453	233	3274	Bacteria	Verrucomicrobiota	Verrucomicrobiae	Verrucomicrobiales	Akkermansiaceae	RoseibacillB	Roseibacillus_B sp002420305	12.7834	0.565659	0.551613	oligotroph	no	MAG	40.4769	26.7246	500	500	500	77.3823	medium	medium	slow	slow	slow	medium
REMEI062_ass_metaspades_bin.46	75.86	1.72	2755048	217	2904	Bacteria	Proteobacteria	Alphaproteobacteria	Rhodobacterales	Rhodobacteraceae	Yoonia		6.28889	0.683068	0.573178	oligotroph	no	MAG	23.6177	22.3047	5.41854	5.41854	7.22472	11.4352	medium	medium	fast	fast	fast	fast
REMEI062_ass_metaspades_bin.5	98.19	0	2604387	93	2544	Bacteria	Proteobacteria	Alphaproteobacteria	Rhodobacterales	Rhodobacteraceae	Planktomarina	Planktomarina temperata	3.47141	0.672356	0.552878	copiotroph	yes	MAG	7.22472	7.22472	7.22472	7.22472	11.5998	10.3457	fast	fast	fast	fast	fast	fast
REMEI062_ass_metaspades_bin.57	93.08	1.47	2928666	270	3048	Bacteria	Proteobacteria	Alphaproteobacteria	Rhodobacterales	Rhodobacteraceae			2.3886	0.726142	0.572036	copiotroph	no	MAG	16.1924	24.0709	32.617	23.3005	5.41854	12.1013	medium	medium	medium	medium	fast	medium
REMEI062_ass_metaspades_bin.61	92.15	0.59	2749413	281	2912	Bacteria	Proteobacteria	Alphaproteobacteria	Rhodobacterales	Rhodobacteraceae	Pacificibacter		1.42694	0.826911	0.543806	copiotroph	no	MAG	25.757	20.5355	7.22472	7.22472	14.1488	12.2584	medium	medium	fast	fast	medium	medium
REMEI062_ass_metaspades_bin.7	95.16	1.18	6071327	482	4661	Bacteria	Planctomycetota	Planctomycetia	Pirellulales	Pirellulaceae	JABAAE01	JABAAE01 sp014238905	14.7021	0.581644	0.496917	oligotroph	no	MAG	35.1233	24.0852	500	500	500	31.1175	medium	medium	slow	slow	slow	medium
REMEI068_ass_metaspades_bin.122	75.96	0.75	1624420	231	1571	Bacteria	Bacteroidota	Bacteroidia	Flavobacteriales	Flavobacteriaceae	SCGC-AAA160-P02	SCGC-AAA160-P02 sp905479435	2.74524	0.545564	0.319984	copiotroph	yes	MAG	16.75	13.7763	10.1905	10.015	9.22824	15.4578	medium	medium	fast	fast	fast	medium
REMEI069_ass_metaspades_bin.57	84.32	1.1	2208557	121	2020	Bacteria	Marinisomatota	Marinisomatia	Marinisomatales	UBA1611			11.4451	0.54964	0.313646	oligotroph	no	MAG	279.896	74.4197	500	500	500	500	slow	medium	slow	slow	slow	slow
REMEI069_ass_metaspades_bin.66	88.31	0.52	1102038	124	1193	Bacteria	Proteobacteria	Gammaproteobacteria	Burkholderiales	Methylophilaceae	BACL14	BACL14 sp902558495	8.43378	0.529191	0.343429	oligotroph	no	MAG	61.9607	77.9257	500	500	500	500	medium	medium	slow	slow	slow	slow
REMEI069_ass_metaspades_bin.98	85.71	0	868981	68	935	Bacteria	Marinisomatota	Marinisomatia	Marinisomatales	Marinisomataceae	Marinisoma		7.03951	0.526472	0.321972	oligotroph	no	MAG	448.635	500	500	500	500	500	slow	slow	slow	slow	slow	slow
REMEI070_ass_metaspades_bin.0	97.36	0.17	1983303	19	1788	Bacteria	Bacteroidota	Bacteroidia	Flavobacteriales	Flavobacteriaceae	Hel1-33-131	Hel1-33-131 sp018608725	4.05153	0.597098	0.36532	copiotroph	no	MAG	27.8217	22.2825	17.7491	16.493	15.2915	19.9825	medium	medium	medium	medium	medium	medium
REMEI070_ass_metaspades_bin.137	89.97	0	1474440	124	1424	Bacteria	Bacteroidota	Bacteroidia	Flavobacteriales	Flavobacteriaceae	UBA7446	UBA7446 sp002470745	8.40738	0.57767	0.40281	oligotroph	no	MAG	51.913	54.4944	54.4419	64.2509	500	500	medium	medium	medium	medium	slow	slow
REMEI070_ass_metaspades_bin.158	91.12	3.27	2880753	256	2695	Bacteria	Bacteroidota	Bacteroidia	Cytophagales	Cyclobacteriaceae	UBA4465		10.7253	0.573227	0.386147	oligotroph	no	MAG	500	500	500	500	500	500	slow	slow	slow	slow	slow	slow
REMEI070_ass_metaspades_bin.26	98.8	0.54	2433377	156	2113	Bacteria	Bacteroidota	Bacteroidia	Flavobacteriales	UA16	UA16	UA16 sp016777435	5.82496	0.628259	0.506466	oligotroph	no	MAG	46.2374	31.2437	172.903	410.861	500	500	medium	medium	slow	slow	slow	slow
REMEI070_ass_metaspades_bin.3	94.17	0.74	1351624	13	1299	Bacteria	Proteobacteria	Gammaproteobacteria	Pseudomonadales	Porticoccaceae	Porticoccus	Porticoccus sp002390525	11.9719	0.544638	0.375456	oligotroph	no	MAG	104.226	7.22472	500	500	500	500	medium	fast	slow	slow	slow	slow
REMEI070_ass_metaspades_bin.30	90.32	2.08	2956248	151	2854	Bacteria	Proteobacteria	Gammaproteobacteria	Pseudomonadales	HTCC2089	UBA4421	UBA4421 sp002704325	12.5703	0.569653	0.526617	oligotroph	no	MAG	500	500	500	500	500	500	slow	slow	slow	slow	slow	slow
REMEI070_ass_metaspades_bin.46	96.34	1.22	2485376	158	2460	Bacteria	Proteobacteria	Gammaproteobacteria	Arenicellales	UBA868	UBA868	UBA868 sp002295285	11.5098	0.5397	0.500637	oligotroph	no	MAG	31.8792	25.1711	66.5533	73.7714	355.392	37.9136	medium	medium	medium	medium	slow	medium
REMEI070_ass_metaspades_bin.49	92.21	2.39	1373149	52	1526	Bacteria	Proteobacteria	Alphaproteobacteria	TMED127	TMED127	MED-G10	MED-G10 sp002457065	9.8414	0.525371	0.301655	oligotroph	no	MAG	230.436	137.808	500	500	500	500	slow	slow	slow	slow	slow	slow
REMEI070_ass_metaspades_bin.6	96.77	0.59	1856263	129	1785	Bacteria	Bacteroidota	Bacteroidia	Flavobacteriales	UBA7312	UBA7312		9.11111	0.583085	0.369498	oligotroph	no	MAG	500	7.22472	117.11	91.3349	500	500	slow	fast	medium	medium	slow	slow
REMEI070_ass_metaspades_bin.62	95.96	1.09	2139551	177	2090	Bacteria	Proteobacteria	Alphaproteobacteria	Puniceispirillales	Puniceispirillaceae	JADHLI01		4.43377	0.62157	0.490604	copiotroph	no	MAG	36.6343	34.4374	87.5012	148.566	500	500	medium	medium	medium	slow	slow	slow
REMEI070_ass_metaspades_bin.7	99.19	0	1665756	36	1518	Bacteria	Bacteroidota	Bacteroidia	Flavobacteriales	UBA7312	UBA8444	UBA8444 sp003454845	4.38889	0.566199	0.352069	copiotroph	no	MAG	500	56.6057	500	500	500	500	slow	medium	slow	slow	slow	slow
REMEI071_ass_metaspades_bin.119	75.46	3.91	1823270	329	2009	Bacteria	Proteobacteria	Alphaproteobacteria	Puniceispirillales	AAA536-G10	AAA536-G10	AAA536-G10 sp016777705	6.78234	0.51626	0.319241	oligotroph	no	MAG	76.3277	500	500	500	500	500	medium	slow	slow	slow	slow	slow
REMEI072_ass_metaspades_bin.6	96.85	0.24	2539746	180	2433	Bacteria	Proteobacteria	Gammaproteobacteria	Pseudomonadales	Porticoccaceae	HTCC2207		4.24352	0.673755	0.503071	copiotroph	no	MAG	500	159.623	108.653	55.6848	41.055	43.2652	slow	slow	medium	medium	medium	medium
REMEI094_ass_metaspades_bin.14	91.65	0.08	2199513	154	2215	Bacteria	Proteobacteria	Alphaproteobacteria	Rhodobacterales	Rhodobacteraceae	MED-G52	MED-G52 sp003332035	10.6496	0.56013	0.404877	oligotroph	no	MAG	500	500	500	500	500	500	slow	slow	slow	slow	slow	slow
REMEI096_ass_metaspades_bin.113	80.19	0.83	1689517	233	1748	Bacteria	Bacteroidota	Bacteroidia	Flavobacteriales	Flavobacteriaceae	MS024-2A	MS024-2A sp009886625	6.26873	0.614501	0.366699	oligotroph	no	MAG	137.238	79.7165	500	226.002	500	500	slow	medium	slow	slow	slow	slow
REMEI096_ass_metaspades_bin.44	92.86	0	2272404	128	2037	Bacteria	Bacteroidota	Bacteroidia	Flavobacteriales	Crocinitomicaceae	UBA952	UBA952 sp002167775	4.93857	0.62175	0.384495	copiotroph	no	MAG	27.3669	22.1742	500	500	500	500	medium	medium	slow	slow	slow	slow
REMEI097_ass_metaspades_bin.12	94.81	0.68	2554143	78	2261	Bacteria	Proteobacteria	Gammaproteobacteria	Pseudomonadales	Pseudohongiellaceae	UBA9145		5.3044	0.655809	0.564567	oligotroph	no	MAG	50.1023	46.6753	27.4608	36.2425	500	106.816	medium	medium	medium	medium	slow	medium
REMEI097_ass_metaspades_bin.61	75.71	1.37	1019473	67	1137	Bacteria	Proteobacteria	Gammaproteobacteria	GCA-002705445	GCA-002705445	GCA-2705445		9.19608	0.503237	0.304498	oligotroph	no	MAG	59.0265	118.012	500	500	500	500	medium	medium	slow	slow	slow	slow
REMEI097_ass_metaspades_bin.64	91.98	1.15	1827276	188	1799	Bacteria	Proteobacteria	Gammaproteobacteria	Pseudomonadales	Porticoccaceae	LSUCC0057		6.78401	0.600421	0.545135	oligotroph	no	MAG	500	36.9612	193.651	67.2751	7.22472	103.584	slow	medium	slow	medium	fast	medium
REMEI097_ass_metaspades_bin.95	85.75	0.73	2205999	275	2104	Bacteria	Proteobacteria	Gammaproteobacteria	Pseudomonadales	Halieaceae	Luminiphilus	Luminiphilus sp002390485	7.13843	0.615642	0.539798	oligotroph	no	MAG	76.6484	59.9864	126.989	140.344	500	500	medium	medium	slow	slow	slow	slow
REMEI098_ass_metaspades_bin.21	97.36	0.68	2765874	175	3066	Bacteria	Proteobacteria	Alphaproteobacteria	Rhodobacterales	Rhodobacteraceae	Yoonia		1.65823	0.728374	0.575583	copiotroph	no	MAG	27.5266	22.1243	17.9915	13.5857	8.90606	13.0766	medium	medium	medium	medium	fast	medium
REMEI098_ass_metaspades_bin.44	98.91	0.27	2042455	122	1835	Bacteria	Bacteroidota	Bacteroidia	NS11-12g	UBA9320	UBA9320	UBA9320 sp016779945	6.66134	0.567391	0.352282	oligotroph	no	MAG	38.7301	24.6257	51.8868	52.6375	500	100.861	medium	medium	medium	medium	slow	medium
REMEI098_ass_metaspades_bin.6	96.67	0.04	2854988	72	2858	Bacteria	Proteobacteria	Alphaproteobacteria	Rhodobacterales	Rhodobacteraceae			1.59824	0.796766	0.509196	copiotroph	yes	MAG	7.22472	7.22472	8.88173	8.60691	5.87604	5.13066	fast	fast	fast	fast	fast	fast
REMEI098_ass_metaspades_bin.61	97.31	0	1939180	174	1817	Bacteria	Bacteroidota	Bacteroidia	Flavobacteriales	Schleiferiaceae	UBA10364		1.84885	0.665453	0.446734	copiotroph	no	MAG	22.6362	18.1397	21.5467	19.91	113.755	83.1367	medium	medium	medium	medium	medium	medium
REMEI098_ass_metaspades_bin.7	97.26	0	1829862	64	1669	Bacteria	Bacteroidota	Bacteroidia	Flavobacteriales	Flavobacteriaceae	GCA001735715		7.08271	0.597036	0.366059	oligotroph	no	MAG	18.5823	15.0326	21.458	18.443	16.9287	22.8938	medium	medium	medium	medium	medium	medium
REMEI099_ass_metaspades_bin.45	94.98	0.34	2774709	161	2435	Bacteria	Bacteroidota	Bacteroidia	Flavobacteriales	Flavobacteriaceae	PolaribactA		2.20366	0.641047	0.364912	copiotroph	no	MAG	88.8097	73.1176	12.5612	12.7359	23.9984	37.7584	medium	medium	medium	medium	medium	medium
REMEI099_ass_metaspades_bin.70	87.46	1.65	1368590	60	1299	Bacteria	Bacteroidota	Bacteroidia	Flavobacteriales	Flavobacteriaceae	MAG-121220-bin8	MAG-121220-bin8 sp004214185	5.77359	0.512755	0.29431	oligotroph	no	MAG	145.41	67.3635	67.8562	74.5956	500	500	slow	medium	medium	medium	slow	slow
REMEI099_ass_metaspades_bin.93	95.04	0.28	2205842	238	1924	Bacteria	Bacteroidota	Rhodothermia	Balneolales	Balneolaceae	UBA1275	UBA1275 sp002457365	5.47504	0.600037	0.412778	oligotroph	no	MAG	256.612	307.707	500	237.639	500	500	slow	slow	slow	slow	slow	slow
REMEI100_ass_metaspades_bin.113	94.17	1.08	2322173	280	2300	Bacteria	Bacteroidota	Bacteroidia	Flavobacteriales	Salibacteraceae	SHAN690		6.5634	0.580626	0.42617	oligotroph	no	MAG	87.3905	89.9875	62.4641	51.6301	398.784	500	medium	medium	medium	medium	slow	slow
REMEI100_ass_metaspades_bin.35	94.16	0.92	2728955	177	2368	Bacteria	Bacteroidota	Bacteroidia	Flavobacteriales	Flavobacteriaceae	Flavicella		1.73561	0.654005	0.366817	copiotroph	no	MAG	84.0129	73.1621	19.4927	17.0094	50.3673	38.3016	medium	medium	medium	medium	medium	medium
REMEI100_ass_metaspades_bin.46	91.76	0.36	2762840	184	2610	Bacteria	Proteobacteria	Gammaproteobacteria	Pseudomonadales	Halieaceae	Luminiphilus		11.5371	0.549089	0.549432	oligotroph	no	MAG	101.094	47.5789	69.7535	67.0613	500	500	medium	medium	medium	medium	slow	slow
REMEI101_ass_metaspades_bin.189	80.49	2.94	1441694	123	1424	Bacteria	Bacteroidota	Bacteroidia	Flavobacteriales	Flavobacteriaceae	MED-G14		7.3267	0.50155	0.288117	oligotroph	no	MAG	151.032	115.783	211.534	422.657	500	500	slow	medium	slow	slow	slow	slow
REMEI101_ass_metaspades_bin.28	99.32	0	4063987	180	3235	Bacteria	Verrucomicrobiota	Verrucomicrobiae	Verrucomicrobiales	Akkermansiaceae	SW10	SW10 sp002420315	3.52468	0.658954	0.495568	copiotroph	no	MAG	50.1253	29.6713	95.7635	105.045	500	82.2311	medium	medium	medium	medium	slow	medium
REMEI101_ass_metaspades_bin.38	94.17	0	2452101	153	2430	Bacteria	Proteobacteria	Alphaproteobacteria	Rhodobacterales	Rhodobacteraceae	MED-G52	MED-G52 sp002711145	11.8193	0.552683	0.411012	oligotroph	no	MAG	173.982	77.961	500	500	500	500	slow	medium	slow	slow	slow	slow
REMEI101_ass_metaspades_bin.46	97.45	0.34	2318436	55	2077	Bacteria	Bacteroidota	Bacteroidia	Flavobacteriales	Flavobacteriaceae	SCGC-AAA160-P02		3.88254	0.560864	0.323117	copiotroph	no	MAG	87.8652	49.7252	19.2394	19.0469	20.7182	26.4485	medium	medium	medium	medium	medium	medium
REMEI101_ass_metaspades_bin.50	83.7	3.31	2611298	239	2381	Bacteria	Proteobacteria	Gammaproteobacteria	Enterobacterales	Alteromonadaceae			3.2475	0.713147	0.43811	copiotroph	no	MAG	56.9872	53.6922	7.22472	19.2808	7.22472	16.2602	medium	medium	fast	medium	fast	medium
REMEI101_ass_metaspades_bin.88	94.3	0.16	2645313	229	2367	Bacteria	Bacteroidota	Bacteroidia	Flavobacteriales	Flavobacteriaceae	MedPE-SWsnd-G2		3.92296	0.60413	0.333123	copiotroph	no	MAG	29.8756	31.3375	23.5069	26.0076	107.824	500	medium	medium	medium	medium	medium	slow
REMEI102_ass_metaspades_bin.12	91.18	0.78	2254234	246	2085	Bacteria	Bacteroidota	Bacteroidia	Flavobacteriales	Flavobacteriaceae	Polaribacter		1.99012	0.55271	0.296351	copiotroph	no	MAG	69.2691	45.7831	15.3253	15.4877	23.052	60.4349	medium	medium	medium	medium	medium	medium
REMEI102_ass_metaspades_bin.14	92.61	0.74	2620298	255	2179	Bacteria	Bacteroidota	Bacteroidia	Flavobacteriales	Flavobacteriaceae	Polaribacter		1.62653	0.577807	0.314453	copiotroph	no	MAG	60.6036	37.4632	10.4796	10.6173	14.4297	14.9919	medium	medium	fast	fast	medium	medium
REMEI102_ass_metaspades_bin.20	98.65	1.21	3769395	191	3150	Bacteria	Proteobacteria	Gammaproteobacteria	Enterobacterales	Alteromonadaceae	Colwellia		1.53758	0.724473	0.391838	copiotroph	no	MAG	233.065	372.524	18.7442	13.655	15.2449	12.4406	slow	slow	medium	medium	medium	medium
REMEI102_ass_metaspades_bin.21	97.76	2.5	3802986	245	3247	Bacteria	Proteobacteria	Gammaproteobacteria	Enterobacterales	Alteromonadaceae	G2M2-11		2.89021	0.72486	0.414559	copiotroph	no	MAG	83.9643	116.225	7.22472	7.22472	12.3515	12.1595	medium	medium	fast	fast	medium	medium
REMEI102_ass_metaspades_bin.36	92.7	0.88	2444412	146	2362	Bacteria	Proteobacteria	Gammaproteobacteria	Pseudomonadales	Halieaceae	Luminiphilus	Luminiphilus sp002683395	8.7525	0.558261	0.576896	oligotroph	no	MAG	30.4805	23.3824	67.4214	55.1677	71.078	36.1184	medium	medium	medium	medium	medium	medium
REMEI102_ass_metaspades_bin.38	95.24	0.54	2130282	145	1995	Bacteria	Bacteroidota	Bacteroidia	Flavobacteriales	Flavobacteriaceae			1.26658	0.707222	0.382944	copiotroph	no	MAG	71.605	24.2765	7.22472	10.1739	10.9217	13.77	medium	medium	fast	fast	fast	medium
REMEI102_ass_metaspades_bin.70	97.32	0	3957443	305	3873	Bacteria	Proteobacteria	Alphaproteobacteria	Rhodobacterales	Rhodobacteraceae	CPC320	CPC320 sp002684375	8.68563	0.614507	0.534405	oligotroph	no	MAG	24.8968	23.0764	138.453	87.9223	500	98.7643	medium	medium	slow	medium	slow	medium
REMEI103_ass_metaspades_bin.1	80.5	0.68	1060456	160	1075	Bacteria	Verrucomicrobiota	Verrucomicrobiae	Opitutales	DSM-45221	GCA-2690565		4.65917	0.636671	0.393991	copiotroph	no	MAG	431.426	269.889	500	178.333	500	500	slow	slow	slow	slow	slow	slow
REMEI103_ass_metaspades_bin.210	78.62	0.42	955201	186	1116	Bacteria	Actinobacteriota	Actinomycetia	Actinomycetales	Microbacteriaceae	Aquiluna	Aquiluna sp016780945	2.2901	0.715492	0.556188	copiotroph	no	MAG	55.3746	36.2302	38.7094	35.4171	186.888	51.137	medium	medium	medium	medium	slow	medium
REMEI103_ass_metaspades_bin.24	94.87	1.71	2692130	178	2800	Bacteria	Actinobacteriota	Acidimicrobiia	Acidimicrobiales	UBA11606	UBA11606	UBA11606 sp002699625	3.4592	0.555376	0.659049	copiotroph	no	MAG	54.1135	30.5823	74.3933	68.8122	500	59.8848	medium	medium	medium	medium	slow	medium
REMEI103_ass_metaspades_bin.50	96.24	4.12	1829495	109	1764	Bacteria	Bacteroidota	Bacteroidia	Flavobacteriales	UBA7312	JABAYQ01		5.95387	0.549848	0.317758	oligotroph	no	MAG	182.005	78.992	82.6977	42.2092	500	280.754	slow	medium	medium	medium	slow	slow
REMEI103_ass_metaspades_bin.6	99.34	0	2461522	55	2277	Bacteria	Bacteroidota	Bacteroidia	Flavobacteriales	Flavobacteriaceae	Winogradskyella	Winogradskyella sp905480385	4.19274	0.573394	0.334917	copiotroph	no	MAG	67.6556	22.481	9.67324	9.25007	10.8008	13.8083	medium	medium	fast	fast	fast	medium
REMEI103_ass_metaspades_bin.93	90.61	0	2421208	178	2294	Bacteria	Proteobacteria	Gammaproteobacteria	Pseudomonadales	Halieaceae	Luminiphilus	Luminiphilus sp002691565	5.89745	0.659868	0.539524	oligotroph	no	MAG	34.5814	28.5876	106.545	83.4461	58.8588	500	medium	medium	medium	medium	medium	slow
REMEI104_ass_metaspades_bin.5	91.23	1.4	3004479	140	2885	Bacteria	Proteobacteria	Gammaproteobacteria	Pseudomonadales	HTCC2089	UBA4421		7.841	0.571843	0.557912	oligotroph	no	MAG	179.211	85.0557	129.724	373.463	57.6246	30.0605	slow	medium	slow	slow	medium	medium
REMEI104_ass_metaspades_bin.67	77.77	1.75	1995195	277	2033	Bacteria	Proteobacteria	Gammaproteobacteria	Pseudomonadales	Halieaceae	Luminiphilus	Luminiphilus sp016778085	7.01722	0.572854	0.583135	oligotroph	no	MAG	33.4238	23.1257	94.0364	77.7307	248.654	64.0167	medium	medium	medium	medium	slow	medium
REMEI104_ass_metaspades_bin.9	97.76	0.01	2211564	45	2026	Bacteria	Bacteroidota	Bacteroidia	Flavobacteriales	Flavobacteriaceae	Polaribacter		3.39391	0.610174	0.361009	copiotroph	yes	MAG	17.2367	7.22472	7.55086	7.452	6.3312	8.73402	medium	fast	fast	fast	fast	fast
REMEI105_ass_metaspades_bin.15	97.63	1.15	3235808	175	2629	Bacteria	Planctomycetota	Planctomycetia	Pirellulales	UBA1268	UBA1268	UBA1268 sp016776925	15.354	0.553853	0.497487	oligotroph	no	MAG	26.449	17.6394	70.9295	82.5125	77.4277	16.5142	medium	medium	medium	medium	medium	medium
REMEI105_ass_metaspades_bin.48	90.98	0.66	1738822	98	1603	Bacteria	Bacteroidota	Bacteroidia	Flavobacteriales	Flavobacteriaceae	UBA3537		7.99804	0.565455	0.372943	oligotroph	no	MAG	123.048	60.4584	67.8607	74.91	500	500	slow	medium	medium	medium	slow	slow
REMEI105_ass_metaspades_bin.73	90.62	0.34	3230942	285	3234	Bacteria	Proteobacteria	Alphaproteobacteria	Sphingomonadales	Sphingomonadaceae	Sphingomonas		1.38813	0.586704	0.67196	copiotroph	no	MAG	500	500	500	500	12.0206	8.54393	slow	slow	slow	slow	medium	fast
REMEI106_ass_metaspades_bin.48	93.08	0.3	2914906	238	2842	Bacteria	Proteobacteria	Alphaproteobacteria	Rhodobacterales	Rhodobacteraceae	LGRT01	LGRT01 sp001642945	6.43085	0.59471	0.520591	oligotroph	no	MAG	25.6058	19.3947	54.5794	41.5207	65.6851	47.5347	medium	medium	medium	medium	medium	medium
REMEI106_ass_metaspades_bin.50	89.94	0.5	3444591	384	2888	Bacteria	Bacteroidota	Bacteroidia	Chitinophagales	Saprospiraceae	AM-2324		2.83697	0.683982	0.379955	copiotroph	no	MAG	38.2521	29.3222	24.4529	26.009	41.2707	79.6095	medium	medium	medium	medium	medium	medium
REMEI106_ass_metaspades_bin.56	93.61	0.13	1550574	92	1500	Bacteria	Proteobacteria	Gammaproteobacteria	Pseudomonadales	Porticoccaceae	HTCC2207		8.54469	0.61008	0.428247	oligotroph	no	MAG	181.928	177.656	104.562	58.1212	55.4768	500	slow	slow	medium	medium	medium	slow
REMEI107_ass_metaspades_bin.44	93.05	0.74	1956112	97	1888	Bacteria	Bacteroidota	Bacteroidia	Flavobacteriales	Flavobacteriaceae	UBA7428		4.77157	0.625187	0.38811	copiotroph	no	MAG	75.8033	43.7771	42.2064	37.6446	76.4244	62.3913	medium	medium	medium	medium	medium	medium
REMEI108_ass_metaspades_bin.106	79.65	0.74	1599296	185	1530	Bacteria	Bacteroidota	Bacteroidia	Flavobacteriales	Flavobacteriaceae	TMED96		7.69576	0.518513	0.309437	oligotroph	no	MAG	500	117.485	500	500	500	500	slow	medium	slow	slow	slow	slow
REMEI108_ass_metaspades_bin.11	78.53	4.7	3628582	191	3491	Bacteria	Proteobacteria	Alphaproteobacteria	Sphingomonadales	Sphingomonadaceae	Sphingomonas	Sphingomonas sp003075315	1.29689	0.586488	0.673933	copiotroph	no	MAG	500	500	7.22472	500	16.1363	9.80198	slow	slow	fast	slow	medium	fast
REMEI108_ass_metaspades_bin.27	96.55	2.19	2032408	179	1796	Bacteria	Bacteroidota	Bacteroidia	Flavobacteriales	Flavobacteriaceae	UBA8316	UBA8316 sp002171295	11.4086	0.544146	0.345882	oligotroph	no	MAG	500	87.1886	500	500	500	500	slow	medium	slow	slow	slow	slow
REMEI108_ass_metaspades_bin.28	93.63	2.16	3803815	186	3699	Bacteria	Proteobacteria	Alphaproteobacteria	Sphingomonadales	Sphingomonadaceae	Sphingobium	Sphingobium sp000153545	1.59375	0.671597	0.638138	copiotroph	no	MAG	500	500	500	238.727	21.7803	8.64723	slow	slow	slow	slow	medium	fast
REMEI108_ass_metaspades_bin.3	97.59	0.37	2151827	71	1914	Bacteria	Proteobacteria	Gammaproteobacteria	Pseudomonadales	UBA7434	UBA7434		7.87369	0.629022	0.439161	oligotroph	no	MAG	500	128.368	79.2519	50.9969	44.214	26.0779	slow	slow	medium	medium	medium	medium
REMEI108_ass_metaspades_bin.45	89.54	1.46	3188307	302	3278	Bacteria	Proteobacteria	Alphaproteobacteria	Caulobacterales	Caulobacteraceae	Brevundimonas	Brevundimonas aurantiaca	1.88533	0.640034	0.677906	copiotroph	no	MAG	500	444.639	500	500	60.3058	15.2591	slow	slow	slow	slow	medium	medium
REMEI109_ass_metaspades_bin.119	92.22	1.14	2801070	345	2911	Bacteria	Proteobacteria	Alphaproteobacteria	Sphingomonadales	Sphingomonadaceae	Novosphingopyxis		3.17949	0.603459	0.635955	copiotroph	no	MAG	500	500	#N/A	#N/A	7.22472	7.22472	slow	slow	#N/A	#N/A	fast	fast
REMEI133_ass_metaspades_bin.10	97.89	0.44	2717552	209	2645	Bacteria	Proteobacteria	Alphaproteobacteria	Puniceispirillales	Puniceispirillaceae	MED-G116	MED-G116 sp004212735	6.17773	0.628581	0.54844	oligotroph	no	MAG	116.394	217.095	500	500	500	500	medium	slow	slow	slow	slow	slow
REMEI133_ass_metaspades_bin.14	96.42	0	2227084	205	2165	Bacteria	Proteobacteria	Alphaproteobacteria	Puniceispirillales	Puniceispirillaceae	UBA5951	UBA5951 sp016779005	7.1267	0.607857	0.419747	oligotroph	no	MAG	359.207	315.279	500	500	500	500	slow	slow	slow	slow	slow	slow
REMEI133_ass_metaspades_bin.17	97.9	0.14	1846536	68	1799	Bacteria	Proteobacteria	Alphaproteobacteria	Parvibaculales	RS24	UBA7378	UBA7378 sp002469805	8.67524	0.55944	0.545429	oligotroph	no	MAG	56.5267	135.442	66.0621	68.8361	500	500	medium	slow	medium	medium	slow	slow
REMEI133_ass_metaspades_bin.33	94	0.45	2187354	123	2106	Bacteria	Proteobacteria	Alphaproteobacteria	Caulobacterales	Hyphomonadaceae	Henriciella	Henriciella sp002172915	7.51533	0.614432	0.539111	oligotroph	no	MAG	41.5483	60.2553	69.8422	49.3318	68.0995	40.7613	medium	medium	medium	medium	medium	medium
REMEI133_ass_metaspades_bin.82	90.56	0.68	4337898	493	4320	Bacteria	Proteobacteria	Alphaproteobacteria	Rhodospirillales	Thalassospiraceae	Thalassospira	Thalassospira lucentensis_A	1.22314	0.732092	0.55584	copiotroph	no	MAG	500	500	#N/A	#N/A	36.8556	500	slow	slow	#N/A	#N/A	medium	slow
REMEI134_ass_metaspades_bin.134	92.87	1.6	2758197	362	2895	Bacteria	Actinobacteriota	Actinomycetia	Actinomycetales	Microbacteriaceae	Microbacterium	Microbacterium sp002313585	1.12866	0.600651	0.671789	copiotroph	no	MAG	500	500	500	500	500	500	slow	slow	slow	slow	slow	slow
REMEI134_ass_metaspades_bin.31	82.02	0.87	1877894	228	2044	Bacteria	Proteobacteria	Alphaproteobacteria	Puniceispirillales	AAA536-G10	AAA536-G10	AAA536-G10 sp003283875	8.33989	0.516996	0.315144	oligotroph	no	MAG	91.5676	500	500	500	500	500	medium	slow	slow	slow	slow	slow
REMEI134_ass_metaspades_bin.32	94.15	0.95	4088158	319	4034	Bacteria	SAR324	SAR324	SAR324	NAC60-12	JCVI-SCAAA005	JCVI-SCAAA005 sp002450295	11.0857	0.613701	0.469701	oligotroph	no	MAG	500	500	500	500	500	500	slow	slow	slow	slow	slow	slow
REMEI134_ass_metaspades_bin.66	90.71	0.5	1409651	90	1410	Bacteria	Bacteroidota	Bacteroidia	Flavobacteriales	Flavobacteriaceae	MED-G14	MED-G14 sp004321735	5.39375	0.505017	0.297683	oligotroph	no	MAG	82.9571	77.4141	204.392	98.7022	500	500	medium	medium	slow	medium	slow	slow
REMEI134_ass_metaspades_bin.72	89.77	1.05	1921571	215	2060	Bacteria	Proteobacteria	Alphaproteobacteria	Puniceispirillales	AAA536-G10	AAA536-G10	AAA536-G10 sp002691185	8.90627	0.540559	0.322497	oligotroph	no	MAG	103.803	223.5	500	500	500	500	medium	slow	slow	slow	slow	slow
REMEI135_ass_metaspades_bin.23	75.1	0	1110711	56	1140	Bacteria	Proteobacteria	Gammaproteobacteria	SAR86	TMED112	TMED112	TMED112 sp003331605	7.04062	0.525418	0.363126	oligotroph	no	MAG	92.2885	54.584	296.961	352.158	500	500	medium	medium	slow	slow	slow	slow
REMEI135_ass_metaspades_bin.7	99.91	1.14	4100268	78	3933	Bacteria	Proteobacteria	Gammaproteobacteria	Pseudomonadales	Moraxellaceae	Acinetobacter	Acinetobacter pittii	1.35949	0.726228	0.399393	copiotroph	no	MAG	500	7.22472	500	500	500	500	slow	fast	slow	slow	slow	slow
REMEI135_ass_metaspades_bin.70	77.16	1.95	1260772	130	1337	Bacteria	Proteobacteria	Gammaproteobacteria	SAR86	D2472	D2472	D2472 sp003331545	11.2828	0.507333	0.360476	oligotroph	no	MAG	80.5098	142.891	500	500	500	500	medium	slow	slow	slow	slow	slow
REMEI136_ass_metaspades_bin.101	81.35	0.9	1553037	178	1518	Bacteria	Bacteroidota	Bacteroidia	Flavobacteriales	Schleiferiaceae	UBA10364	UBA10364 sp002387615	4.63403	0.627823	0.44622	copiotroph	no	MAG	59.0082	77.0968	37.5433	33.4261	500	500	medium	medium	medium	medium	slow	slow
REMEI136_ass_metaspades_bin.153	93.61	2	3613607	482	3843	Bacteria	Proteobacteria	Alphaproteobacteria	Caulobacterales	Caulobacteraceae	Phenylobacterium	Phenylobacterium sp013911965	2.0634	0.530023	0.700517	copiotroph	no	MAG	500	500	500	500	500	500	slow	slow	slow	slow	slow	slow
REMEI136_ass_metaspades_bin.179	81.72	2.15	2112803	374	2015	Bacteria	Verrucomicrobiota	Verrucomicrobiae	Opitutales	MB11C04	MB11C04	MB11C04 sp002171765	11.0983	0.569022	0.44143	oligotroph	no	MAG	500	500	500	500	500	500	slow	slow	slow	slow	slow	slow
REMEI136_ass_metaspades_bin.188	85.04	2.51	1691713	285	1746	Bacteria	Bacteroidota	Bacteroidia	Flavobacteriales	UBA10066	MED-G20	MED-G20 sp016780365	7.29484	0.509928	0.31467	oligotroph	no	MAG	462.806	500	500	500	500	500	slow	slow	slow	slow	slow	slow
REMEI136_ass_metaspades_bin.203	85.65	2.59	2560326	447	2433	Bacteria	Verrucomicrobiota	Verrucomicrobiae	Opitutales	MB11C04	MB11C04		7.81996	0.589602	0.457232	oligotroph	no	MAG	500	500	500	500	500	500	slow	slow	slow	slow	slow	slow
REMEI136_ass_metaspades_bin.23	92.63	2.2	1531699	50	1660	Bacteria	Proteobacteria	Alphaproteobacteria	TMED127	TMED127	TMED13		6.49376	0.502698	0.299344	oligotroph	no	MAG	158.693	500	500	500	500	500	slow	slow	slow	slow	slow	slow
REMEI136_ass_metaspades_bin.32	92.01	0.28	2645118	271	2597	Bacteria	Proteobacteria	Alphaproteobacteria	Rhodobacterales	Rhodobacteraceae	LGRT01	LGRT01 sp016778765	6.95094	0.605398	0.521217	oligotroph	no	MAG	39.2891	27.9238	315.931	175.9	500	489.024	medium	medium	slow	slow	slow	slow
REMEI136_ass_metaspades_bin.79	88.1	1.19	1008254	115	1152	Bacteria	Proteobacteria	Alphaproteobacteria	Pelagibacterales	Pelagibacteraceae	HIMB114	HIMB114 sp008638005	6.81405	0.520489	0.30219	oligotroph	no	MAG	86.9374	107.114	500	500	500	500	medium	medium	slow	slow	slow	slow
REMEI136_ass_metaspades_bin.94	81.03	2.93	902866	120	1021	Bacteria	Proteobacteria	Gammaproteobacteria	SAR86	TMED112	TMED112		5.91704	0.531828	0.356944	oligotroph	no	MAG	91.6896	58.4752	500	146.053	500	500	medium	medium	slow	slow	slow	slow
REMEI137_ass_metaspades_bin.71	95.3	0.27	2058741	252	1936	Bacteria	Bacteroidota	Bacteroidia	Flavobacteriales	UA16	UBA11663		3.70305	0.62958	0.560824	copiotroph	no	MAG	46.9041	30.4089	500	500	500	500	medium	medium	slow	slow	slow	slow
REMEI138_ass_metaspades_bin.37	89.27	1.53	2637413	262	2557	Bacteria	Proteobacteria	Gammaproteobacteria	Pseudomonadales	HTCC2089	UBA4421	UBA4421 sp004213835	9.79101	0.592713	0.561298	oligotroph	no	MAG	153.981	131.931	166.01	500	500	500	slow	slow	slow	slow	slow	slow
REMEI139_ass_metaspades_bin.10	98.64	0	2368829	57	1965	Bacteria	Bacteroidota	Bacteroidia	Flavobacteriales	UA16	UBA8752	UBA8752 sp002172485	4.05443	0.612598	0.612665	copiotroph	no	MAG	28.4708	30.7089	24.3249	20.9698	118.053	500	medium	medium	medium	medium	medium	slow
REMEI139_ass_metaspades_bin.113	91.28	0.45	1717960	295	1691	Bacteria	Verrucomicrobiota	Verrucomicrobiae	Opitutales	DSM-45221	UBA7445		3.17337	0.662102	0.470519	copiotroph	no	MAG	40.3368	66.4106	67.924	55.2596	80.0051	500	medium	medium	medium	medium	medium	slow
REMEI139_ass_metaspades_bin.2	91.55	0	1858521	44	1682	Bacteria	Bacteroidota	Bacteroidia	Flavobacteriales	Flavobacteriaceae	UBA8316		11.0784	0.568286	0.380746	oligotroph	no	MAG	39.623	53.8077	41.1336	39.211	120.982	500	medium	medium	medium	medium	slow	slow
REMEI139_ass_metaspades_bin.32	87.84	1.53	2668093	192	2542	Bacteria	Proteobacteria	Gammaproteobacteria	Pseudomonadales	HTCC2089	UBA4421	UBA4421 sp902613475	10.0515	0.564946	0.552138	oligotroph	no	MAG	122.467	118.756	268.665	500	500	500	slow	medium	slow	slow	slow	slow
REMEI139_ass_metaspades_bin.36	88.41	0.58	1594828	87	1462	Bacteria	Bacteroidota	Bacteroidia	Flavobacteriales	Flavobacteriaceae	UBA724	UBA724 sp902586905	7.26574	0.567644	0.405822	oligotroph	no	MAG	72.1289	90.5828	170.265	77.6407	500	500	medium	medium	slow	medium	slow	slow
REMEI140_ass_metaspades_bin.1	99.26	0	1882163	76	1736	Bacteria	Bacteroidota	Bacteroidia	Flavobacteriales	Flavobacteriaceae	UBA8316	UBA8316 sp003538555	8.67105	0.577	0.412397	oligotroph	no	MAG	230.384	118.665	94.3434	117.158	500	498.516	slow	medium	medium	medium	slow	slow
REMEI140_ass_metaspades_bin.24	98.54	1.23	4102378	283	4203	Bacteria	Proteobacteria	Alphaproteobacteria	Rhodobacterales	Rhodobacteraceae	Palleronia		4.12905	0.560334	0.659082	copiotroph	no	MAG	25.0503	19.3721	7.22472	7.22472	19.8463	14.6604	medium	medium	fast	fast	medium	medium
REMEI140_ass_metaspades_bin.26	98.34	1.14	5599889	414	5337	Bacteria	Proteobacteria	Alphaproteobacteria	Rhizobiales	Rhizobiaceae	Jiella	Jiella sp002088275	3.09791	0.599976	0.678762	copiotroph	no	MAG	500	500	500	500	24.596	500	slow	slow	slow	slow	medium	slow
REMEI140_ass_metaspades_bin.46	95.27	0.68	1939510	95	1685	Bacteria	Verrucomicrobiota	Verrucomicrobiae	Opitutales	DSM-45221	Coraliomargarita	Coraliomargarita sp002469895	6.88399	0.637273	0.527713	oligotroph	no	MAG	75.3789	413.679	103.593	109.032	977.192	500	medium	slow	medium	medium	slow	slow
REMEI140_ass_metaspades_bin.67	77.04	1.72	1307517	108	1272	Bacteria	Bacteroidota	Bacteroidia	Flavobacteriales	Flavobacteriaceae	UBA7446		8.68152	0.57989	0.397049	oligotroph	no	MAG	370.291	57.7773	51.7254	58.4928	500	500	slow	medium	medium	medium	slow	slow
REMEI140_ass_metaspades_bin.96	92.26	2.21	3157294	364	3345	Bacteria	Proteobacteria	Alphaproteobacteria	Caulobacterales	Caulobacteraceae	Brevundimonas	Brevundimonas sp013912065	1.85726	0.684753	0.675134	copiotroph	no	MAG	500	500	500	500	31.293	23.3126	slow	slow	slow	slow	medium	medium
REMEI159_ass_metaspades_bin.13	94.06	1.02	2883033	194	2712	Bacteria	Proteobacteria	Gammaproteobacteria	Pseudomonadales	Halieaceae	Luminiphilus	Luminiphilus sp002456975	7.27938	0.588257	0.532372	oligotroph	no	MAG	235.933	186.155	500	500	500	500	slow	slow	slow	slow	slow	slow
REMEI159_ass_metaspades_bin.26	94.13	0	2513037	114	2310	Bacteria	Proteobacteria	Alphaproteobacteria	UBA7985	UBA7985	UBA7985	UBA7985 sp002690455	5.25519	0.620463	0.593618	oligotroph	no	MAG	500	500	100.584	101.347	500	500	slow	slow	medium	medium	slow	slow
REMEI159_ass_metaspades_bin.73	75.53	0	1003123	100	1095	Bacteria	Proteobacteria	Gammaproteobacteria	SAR86	TMED112	TMED112	TMED112 sp002716745	10.8934	0.503162	0.340967	oligotroph	no	MAG	165.096	500	500	500	500	500	slow	slow	slow	slow	slow	slow
REMEI159_ass_metaspades_bin.91	92.05	0.57	1899566	252	1845	Bacteria	Planctomycetota	Phycisphaerae	Phycisphaerales	SM1A02	UBA8653	UBA8653 sp002168105	2.77627	0.649631	0.577405	copiotroph	no	MAG	93.5356	229.115	88.4173	83.7513	500	500	medium	slow	medium	medium	slow	slow
REMEI160_ass_metaspades_bin.0	82.33	0.43	1863263	140	1780	Bacteria	Proteobacteria	Alphaproteobacteria	Caulobacterales	Hyphomonadaceae	Henriciella		5.22388	0.564535	0.54778	oligotroph	no	MAG	29.2844	34.0963	50.8047	40.2513	46.1979	27.305	medium	medium	medium	medium	medium	medium
REMEI160_ass_metaspades_bin.13	91.01	0.41	1804301	57	1791	Bacteria	Proteobacteria	Gammaproteobacteria	UBA4575	UBA4575	UBA1858	UBA1858 sp002338385	11.0223	0.584134	0.476526	oligotroph	no	MAG	419.059	500	500	500	500	500	slow	slow	slow	slow	slow	slow
REMEI160_ass_metaspades_bin.21	90.94	0.14	1788466	169	1826	Bacteria	Proteobacteria	Alphaproteobacteria	Parvibaculales	RS24	Micropelagos	Micropelagos sp002450335	7.32744	0.599744	0.465925	oligotroph	no	MAG	105.892	233.312	208.304	500	500	500	medium	slow	slow	slow	slow	slow
REMEI160_ass_metaspades_bin.64	91.46	1.33	2270723	178	2082	Bacteria	Bacteroidota	Bacteroidia	Flavobacteriales	Flavobacteriaceae			8.87055	0.561098	0.362591	oligotroph	no	MAG	37.9435	36.003	132.328	60.9557	53.9027	46.077	medium	medium	slow	medium	medium	medium
REMEI160_ass_metaspades_bin.7	93.92	1.35	2003219	149	1856	Bacteria	Verrucomicrobiota	Verrucomicrobiae	Opitutales	DSM-45221	Coraliomargarita		5.17496	0.600286	0.611567	oligotroph	no	MAG	61.0312	313.1	113.819	161.035	500	500	medium	slow	medium	slow	slow	slow
REMEI160_ass_metaspades_bin.82	86.93	1.25	2094759	166	2089	Bacteria	Proteobacteria	Gammaproteobacteria	Pseudomonadales	Halieaceae	Luminiphilus	Luminiphilus sp902613175	7.94158	0.630617	0.53681	oligotroph	no	MAG	44.4236	39.7335	96.1773	96.6965	481.17	500	medium	medium	medium	medium	slow	slow
REMEI162_ass_metaspades_bin.10	97.58	0	2201551	127	1982	Bacteria	Bacteroidota	Bacteroidia	Flavobacteriales	Schleiferiaceae	RFXV01		10.9041	0.572344	0.531424	oligotroph	no	MAG	74.607	110.027	500	913.532	500	500	medium	medium	slow	slow	slow	slow
REMEI162_ass_metaspades_bin.114	92.49	1.09	2821878	330	2805	Bacteria	Proteobacteria	Alphaproteobacteria	UBA7985	UBA7985	UBA7985	UBA7985 sp905479265	1.63464	0.738768	0.585607	copiotroph	no	MAG	38.566	41.962	28.8759	34.9056	48.4744	64.3938	medium	medium	medium	medium	medium	medium
REMEI163_ass_metaspades_bin.33	96.99	0.42	1981097	128	1822	Bacteria	Bacteroidota	Bacteroidia	Flavobacteriales	Schleiferiaceae	UBA10364	UBA10364 sp013911625	2.80844	0.671103	0.461529	copiotroph	no	MAG	14.4289	11.7597	24.3553	20.036	72.1835	500	medium	fast	medium	medium	medium	slow
REMEI163_ass_metaspades_bin.66	93.81	0.65	2332395	218	2209	Bacteria	Proteobacteria	Alphaproteobacteria	UBA7985	UBA7985	UBA7985	UBA7985 sp002711265	3.68161	0.613952	0.647673	copiotroph	no	MAG	54.9367	49.6764	71.0304	67.5379	500	500	medium	medium	medium	medium	slow	slow
REMEI165_ass_metaspades_bin.135	95.1	0	1912602	175	1849	Bacteria	Bacteroidota	Bacteroidia	Flavobacteriales	Flavobacteriaceae	UBA8316	UBA8316 sp002390455	11.9207	0.538571	0.404379	oligotroph	no	MAG	372.241	86.1203	89.9088	101.907	500	322.644	slow	medium	medium	medium	slow	slow
REMEI165_ass_metaspades_bin.14	94.93	0.8	1950641	109	1981	Bacteria	Proteobacteria	Alphaproteobacteria	UBA8317	UBA8317	UBA8317	UBA8317 sp002469865	6.79506	0.610562	0.515486	oligotroph	no	MAG	25.524	21.6207	17.5753	24.2265	22.7289	24.3049	medium	medium	medium	medium	medium	medium
REMEI165_ass_metaspades_bin.23	96.7	1.1	1330251	48	1455	Bacteria	Proteobacteria	Alphaproteobacteria	TMED127	TMED127	TMED13	TMED13 sp002167825	8.99642	0.510824	0.302678	oligotroph	no	MAG	278.785	500	500	500	500	500	slow	slow	slow	slow	slow	slow
REMEI165_ass_metaspades_bin.32	92.87	0.43	3010672	308	2966	Bacteria	Proteobacteria	Alphaproteobacteria	Thalassobaculales	Thalassobaculaceae	TMED26		9.47251	0.582436	0.541688	oligotroph	no	MAG	82.1755	94.7452	63.2992	94.4512	500	500	medium	medium	medium	medium	slow	slow
REMEI165_ass_metaspades_bin.54	84.23	2.94	1806717	101	1719	Bacteria	Bacteroidota	Bacteroidia	Flavobacteriales	Flavobacteriaceae	MS024-2A	MS024-2A sp902546725	4.48731	0.570124	0.385533	copiotroph	no	MAG	71.0867	97.3842	71.7179	59.077	500	500	medium	medium	medium	medium	slow	slow
REMEI165_ass_metaspades_bin.63	77.57	2.21	1034656	91	1079	Bacteria	Bacteroidota	Bacteroidia	Flavobacteriales	Flavobacteriaceae	MED-G11		5.37558	0.488192	0.300189	oligotroph	no	MAG	257.626	243.347	500	500	500	500	slow	slow	slow	slow	slow	slow
REMEI165_ass_metaspades_bin.70	81.01	0.87	1745937	243	1808	Bacteria	Proteobacteria	Alphaproteobacteria	Puniceispirillales	Puniceispirillaceae	JADHLI01	JADHLI01 sp016780775	4.15349	0.577714	0.48317	copiotroph	no	MAG	51.1984	46.879	140.288	188.624	500	500	medium	medium	slow	slow	slow	slow
REMEI166_ass_metaspades_bin.16	91.37	1.9	3329762	252	2852	Bacteria	Proteobacteria	Gammaproteobacteria	Pseudomonadales	HTCC2089	UBA4421	UBA4421 sp002450255	13.1896	0.553226	0.531613	oligotroph	no	MAG	500	500	500	500	500	500	slow	slow	slow	slow	slow	slow
REMEI166_ass_metaspades_bin.67	92.74	1.21	1696931	126	1542	Bacteria	Verrucomicrobiota	Kiritimatiellae	Kiritimatiellales	Pontiellaceae	UBA1859	UBA1859 sp002691095	3.44911	0.753997	0.54002	copiotroph	no	MAG	500	500	500	500	500	500	slow	slow	slow	slow	slow	slow
REMEI166_ass_metaspades_bin.9	96.99	0	2302104	121	1988	Bacteria	Bacteroidota	Bacteroidia	Flavobacteriales	UA16	UBA11663		4.24603	0.619902	0.56533	copiotroph	no	MAG	500	160.109	27.4095	21.3427	500	500	slow	slow	medium	medium	slow	slow
REMEI168_ass_metaspades_bin.34	95.17	0	2483252	266	2378	Bacteria	Proteobacteria	Alphaproteobacteria	Puniceispirillales	Puniceispirillaceae	UBA8309	UBA8309 sp016780765	5.31919	0.61705	0.577415	oligotroph	no	MAG	107.103	117.771	247.481	500	500	500	medium	medium	slow	slow	slow	slow
REMEI168_ass_metaspades_bin.42	96.36	0.74	1463738	73	1422	Bacteria	Proteobacteria	Gammaproteobacteria	Pseudomonadales	Porticoccaceae	HTCC2207		8.13121	0.620562	0.440966	oligotroph	no	MAG	45.51	65.0951	109.89	56.714	68.2969	99.2078	medium	medium	medium	medium	medium	medium
REMEI168_ass_metaspades_bin.5	97.81	0	1713966	26	1551	Bacteria	Bacteroidota	Bacteroidia	NS11-12g	UBA9320	MED-G17	MED-G17 sp002457675	9.20951	0.535049	0.358599	oligotroph	no	MAG	40.4948	53.6774	46.1531	41.0563	500	302.07	medium	medium	medium	medium	slow	slow
REMEI168_ass_metaspades_bin.82	75.46	1.95	1778452	235	1796	Bacteria	Bacteroidota	Bacteroidia	Flavobacteriales	Flavobacteriaceae	UBA7428		6.7447	0.594452	0.397684	oligotroph	no	MAG	30.0174	22.5452	20.066	19.1035	42.7835	191.7	medium	medium	medium	medium	medium	slow
REMEI169_ass_metaspades_bin.1	98.53	0	2186780	66	2045	Bacteria	Bacteroidota	Bacteroidia	Flavobacteriales	Flavobacteriaceae	MS024-2A	MS024-2A sp002457295	10.6871	0.552695	0.367372	oligotroph	no	MAG	95.7604	198.912	129.811	106.868	500	500	medium	slow	slow	medium	slow	slow
REMEI169_ass_metaspades_bin.21	95.2	0.44	2405393	289	2346	Bacteria	Proteobacteria	Alphaproteobacteria	Puniceispirillales	Puniceispirillaceae	UBA8309	UBA8309 sp002457745	4.05323	0.65277	0.612561	copiotroph	no	MAG	94.579	100.142	500	500	500	500	medium	medium	slow	slow	slow	slow
REMEI169_ass_metaspades_bin.22	96.7	0	2089509	134	2026	Bacteria	Proteobacteria	Alphaproteobacteria	Puniceispirillales	UBA1172	UBA1172	UBA1172 sp002457135	4.48182	0.662091	0.57816	copiotroph	no	MAG	500	202.971	474.574	500	500	500	slow	slow	slow	slow	slow	slow
REMEI169_ass_metaspades_bin.5	93.07	0.3	1802019	62	1717	Bacteria	Bacteroidota	Bacteroidia	Flavobacteriales	Flavobacteriaceae	UBA11891	UBA11891 sp003533785	13.5428	0.564103	0.412829	oligotroph	no	MAG	106.661	118.779	500	500	500	500	medium	medium	slow	slow	slow	slow
REMEI169_ass_metaspades_bin.53	97.3	0	1842509	135	1694	Bacteria	Verrucomicrobiota	Verrucomicrobiae	Opitutales	DSM-45221	UBA7445		2.62766	0.669224	0.559046	copiotroph	no	MAG	57.0423	173.091	97.5246	91.5934	411.912	500	medium	slow	medium	medium	slow	slow
REMEI169_ass_metaspades_bin.74	91.9	0.14	1659752	198	1749	Bacteria	Proteobacteria	Alphaproteobacteria	Parvibaculales	RS24	UBA7378	UBA7378 sp002689195	8.0532	0.571127	0.574344	oligotroph	no	MAG	73.4964	500	196.26	202.268	500	500	medium	slow	slow	slow	slow	slow
REMEI169_ass_metaspades_bin.85	77.11	4.29	1316271	170	1454	Bacteria	Proteobacteria	Alphaproteobacteria	HIMB59	GCA-002718135	AG-337-I02		6.88572	0.527151	0.30201	oligotroph	no	MAG	89.3802	120.148	500	500	500	500	medium	slow	slow	slow	slow	slow
REMEI171_ass_metaspades_bin.1	98.64	0.3	3066240	130	3125	Bacteria	Proteobacteria	Alphaproteobacteria	Rhodobacterales	Rhodobacteraceae	HIMB11		3.18079	0.711563	0.486198	copiotroph	no	MAG	16.6655	12.9273	16.6823	17.8815	5.41854	26.364	medium	medium	medium	medium	fast	medium
REMEI171_ass_metaspades_bin.14	95.67	1.46	4380825	310	4019	Bacteria	Proteobacteria	Gammaproteobacteria	Enterobacterales	Alteromonadaceae	Glaciecola		3.05894	0.705932	0.40953	copiotroph	no	MAG	7.22472	7.22472	7.22472	7.22472	12.8716	14.7259	fast	fast	fast	fast	medium	medium
REMEI171_ass_metaspades_bin.26	96.95	1.33	3640014	190	3579	Bacteria	Proteobacteria	Alphaproteobacteria	Sphingomonadales	Sphingomonadaceae	Sphingomonas		2.10466	0.540774	0.687334	copiotroph	no	MAG	500	500	#N/A	#N/A	9.74107	8.41933	slow	slow	#N/A	#N/A	fast	fast
REMEI172_ass_metaspades_bin.0	97.61	1.59	3211438	111	3327	Bacteria	Proteobacteria	Alphaproteobacteria	Rhodobacterales	Rhodobacteraceae	Pseudooctadecabacter		2.77009	0.689389	0.601097	copiotroph	no	MAG	56.5131	7.22472	7.22472	7.22472	9.99894	7.82037	medium	fast	fast	fast	fast	fast
REMEI172_ass_metaspades_bin.10	97.43	1.41	5730841	355	5325	Bacteria	Proteobacteria	Alphaproteobacteria	Rhodobacterales	Rhodobacteraceae	Sagittula		3.00491	0.597381	0.634574	copiotroph	no	MAG	37.2379	26.1976	7.22472	7.22472	14.4416	11.1394	medium	medium	fast	fast	medium	fast
REMEI172_ass_metaspades_bin.18	97.2	1.66	2980622	191	3058	Bacteria	Proteobacteria	Alphaproteobacteria	Rhodobacterales	Rhodobacteraceae	Dinoroseobacter		7.43504	0.584758	0.563837	oligotroph	no	MAG	42.3222	33.2001	33.3014	28.2033	26.6874	31.4709	medium	medium	medium	medium	medium	medium
REMEI172_ass_metaspades_bin.35	80.93	4.02	1527466	176	1519	Bacteria	Bacteroidota	Bacteroidia	Flavobacteriales	Flavobacteriaceae	UBA7446	UBA7446 sp002862705	6.07922	0.587691	0.425541	oligotroph	no	MAG	69.1372	45.4876	46.29	53.9235	500	500	medium	medium	medium	medium	slow	slow
REMEI172_ass_metaspades_bin.43	90.53	0.54	4234450	395	4135	Bacteria	Proteobacteria	Gammaproteobacteria	Enterobacterales	Vibrionaceae	Enterovibrio		1.30773	0.847705	0.493654	copiotroph	no	MAG	22.1693	15.7792	5.41854	5.41854	5.41854	5.41854	medium	medium	fast	fast	fast	fast
REMEI172_ass_metaspades_bin.63	89.77	1.49	3403907	277	3383	Bacteria	Proteobacteria	Alphaproteobacteria	Sphingomonadales	Sphingomonadaceae	Sphingomonas		1.30467	0.624719	0.66826	copiotroph	no	MAG	500	500	500	500	9.8538	10.2805	slow	slow	slow	slow	fast	fast
REMEI172_ass_metaspades_bin.8	96.11	0.43	2300260	51	2080	Bacteria	Proteobacteria	Gammaproteobacteria	Enterobacterales	Alteromonadaceae	Glaciecola		2.6469	0.692354	0.409746	copiotroph	yes	MAG	10.0236	7.5071	6.33392	6.25286	4.98388	4.83429	fast	fast	fast	fast	fast	fast
REMEI172_ass_metaspades_bin.9	90.85	1.51	3554893	321	3527	Bacteria	Proteobacteria	Alphaproteobacteria	Rhodobacterales	Rhodobacteraceae	Citreimonas		2.61498	0.532257	0.693229	copiotroph	no	MAG	81.9779	49.0841	#N/A	#N/A	14.0916	12.1856	medium	medium	#N/A	#N/A	medium	medium
REMEI174_ass_metaspades_bin.11	95.83	1.06	3414439	142	3331	Bacteria	Proteobacteria	Alphaproteobacteria	Sphingomonadales	Sphingomonadaceae	Sphingomonas		1.82853	0.573385	0.693727	copiotroph	no	MAG	500	500	500	500	9.39985	8.47217	slow	slow	slow	slow	fast	fast
REMEI174_ass_metaspades_bin.17	98.37	3.62	3096343	258	3203	Bacteria	Proteobacteria	Alphaproteobacteria	Rhodobacterales	Rhodobacteraceae	M30B80		2.90182	0.712193	0.583418	copiotroph	no	MAG	37.0048	7.22472	7.22472	5.41854	14.1652	8.81641	medium	fast	fast	fast	medium	fast
REMEI175_ass_metaspades_bin.13	98.99	1.01	6430281	316	5064	Bacteria	Bacteroidota	Bacteroidia	Chitinophagales	Saprospiraceae	DT-110		3.33967	0.694613	0.425871	copiotroph	no	MAG	50.4919	32.8376	7.22472	7.22472	22.6517	13.5479	medium	medium	fast	fast	medium	medium
REMEI175_ass_metaspades_bin.40	76.54	4.42	1069087	152	1213	Bacteria	Proteobacteria	Alphaproteobacteria	Pelagibacterales	Pelagibacteraceae	Pelagibacter	Pelagibacter sp003209915	6.15414	0.50395	0.30455	oligotroph	no	MAG	57.3331	127.722	500	500	500	500	medium	slow	slow	slow	slow	slow
REMEI175_ass_metaspades_bin.44	85.07	1.3	3427836	490	3242	Bacteria	Proteobacteria	Gammaproteobacteria	Enterobacterales	Alteromonadaceae	Pseudoalteromonas	Pseudoalteromonas atlantica	1.47225	0.825348	0.420583	copiotroph	no	MAG	22.0685	20.2634	7.22472	7.22472	18.2477	11.7314	medium	medium	fast	fast	medium	fast
REMEI175_ass_metaspades_bin.7	97.19	2.4	3307472	151	3340	Bacteria	Proteobacteria	Alphaproteobacteria	Sphingomonadales	Sphingomonadaceae	Qipengyuania		1.80834	0.658746	0.632685	copiotroph	no	MAG	500	500	#N/A	#N/A	7.22472	11.2946	slow	slow	#N/A	#N/A	fast	fast
REMEI175_ass_metaspades_bin.8	76.33	1.72	2638139	236	2685	Bacteria	Proteobacteria	Alphaproteobacteria	Caulobacterales	Maricaulaceae	Maricaulis		2.56138	0.596209	0.605416	copiotroph	no	MAG	30.2454	20.3372	31.8121	26.3268	17.0083	12.3224	medium	medium	medium	medium	medium	medium
S005.scaffolds	100	0.17	4493785	65	3889	Bacteria	Proteobacteria	Gammaproteobacteria	Enterobacterales	Alteromonadaceae	Alteromonas		1.24729	0.784298	0.450711	copiotroph	yes	isolate	7.22472	7.22472	7.24318	6.17367	9.02104	5.41854	fast	fast	fast	fast	fast	fast
S015.scaffolds	99.97	0.28	4596657	48	3962	Bacteria	Proteobacteria	Gammaproteobacteria	Enterobacterales	Alteromonadaceae	Alteromonas		1.21707	0.781952	0.451924	copiotroph	no	isolate	7.22472	7.22472	7.22472	7.22472	10.0396	8.57316	fast	fast	fast	fast	fast	fast
S070.scaffolds	99.89	0.22	4568923	406	4274	Bacteria	Proteobacteria	Gammaproteobacteria	Enterobacterales	Alteromonadaceae	Alteromonas	Alteromonas mediterranea	1.67313	0.799663	0.457749	copiotroph	yes	isolate	11.5824	9.44635	7.09927	6.25843	5.41854	5.41854	fast	fast	fast	fast	fast	fast
S085.scaffolds	99.9	0.17	4365377	112	3838	Bacteria	Proteobacteria	Gammaproteobacteria	Enterobacterales	Alteromonadaceae	Alteromonas	Alteromonas gracilis	1.35228	0.795386	0.451005	copiotroph	yes	isolate	7.22472	7.22472	7.99272	7.37626	7.29981	5.41854	fast	fast	fast	fast	fast	fast
S167.scaffolds	99.95	0.17	4061859	59	3572	Bacteria	Proteobacteria	Gammaproteobacteria	Enterobacterales	Alteromonadaceae	Alteromonas		1.32072	0.771405	0.446087	copiotroph	yes	isolate	7.22472	7.22472	7.22472	7.22472	11.0324	10.2093	fast	fast	fast	fast	fast	fast
S296.scaffolds	100	0.28	4547976	26	3900	Bacteria	Proteobacteria	Gammaproteobacteria	Enterobacterales	Alteromonadaceae	Alteromonas	Alteromonas macleodii	1.49206	0.768112	0.455087	copiotroph	yes	isolate	7.22472	7.22472	7.22472	7.22472	7.22472	7.9671	fast	fast	fast	fast	fast	fast
W084.scaffolds	100	0.78	5407025	56	4697	Bacteria	Proteobacteria	Gammaproteobacteria	Enterobacterales	Vibrionaceae	Vibrio	Vibrio coralliirubri	1.08252	0.775263	0.457193	copiotroph	yes	isolate	7.22472	7.22472	7.22472	7.22472	9.29512	6.83626	fast	fast	fast	fast	fast	fast
F062.scaffolds.clean	98.78	0.96	2767810	41	2777	Bacteria	Proteobacteria	Alphaproteobacteria	Rhodobacterales	Rhodobacteraceae	Nereida	Nereida ignava	2.52878	0.693222	0.542841	copiotroph	yes	isolate	7.22472	7.22472	7.22472	7.22472	5.94762	5.14047	fast	fast	fast	fast	fast	fast
REMEI053_ass_metaspades_bin.48.clean	93.41	0	1608529	92	1518	Bacteria	Marinisomatota	Marinisomatia	Marinisomatales	TCS55	TMED108	TMED108 sp002172545	10.8898	0.525773	0.351627	oligotroph	no	MAG	500	7.22472	500	500	500	500	slow	fast	slow	slow	slow	slow
REMEI056_ass_metaspades_bin.37.clean	87.1	0.45	2141656	163	1948	Bacteria	Proteobacteria	Gammaproteobacteria	Enterobacterales	Alteromonadaceae	Glaciecola	Glaciecola sp000155775	26.0457	0.581029	0.41624	oligotroph	no	MAG	7.22472	7.22472	8.347	7.22472	5.41854	7.22472	fast	fast	fast	fast	fast	fast
REMEI058_ass_metaspades_bin.3.clean	97.06	0.17	4221117	44	3657	Bacteria	Proteobacteria	Gammaproteobacteria	Enterobacterales	Alteromonadaceae	Alteromonas	Alteromonas australica	2.31898	0.821048	0.455534	copiotroph	no	MAG	7.22472	7.22472	5.41854	5.41854	10.4762	8.70103	fast	fast	fast	fast	fast	fast
REMEI071_ass_metaspades_bin.14.clean	92.65	0.56	1901440	136	1762	Bacteria	Proteobacteria	Gammaproteobacteria	Pseudomonadales	Porticoccaceae	HTCC2207	HTCC2207 sp002457245	15.8336	0.557508	0.429517	oligotroph	no	MAG	500	500	500	500	500	500	slow	slow	slow	slow	slow	slow
REMEI094_ass_metaspades_bin.2.clean	91.53	0.66	1103327	65	1175	Bacteria	Proteobacteria	Gammaproteobacteria	Burkholderiales	Methylophilaceae	BACL14		10.0013	0.520437	0.341493	oligotroph	no	MAG	48.4251	64.7756	500	500	500	500	medium	medium	slow	slow	slow	slow
REMEI098_ass_metaspades_bin.63.clean	96	0	2403692	226	2266	Bacteria	Proteobacteria	Gammaproteobacteria	Pseudomonadales	Halieaceae	Luminiphilus	Luminiphilus sp003331335	8.88697	0.586937	0.530672	oligotroph	no	MAG	39.3951	38.9932	72.1041	112.596	40.2862	25.4159	medium	medium	medium	medium	medium	medium
REMEI101_ass_metaspades_bin.14.clean	95.79	0	1370415	45	1314	Bacteria	Proteobacteria	Gammaproteobacteria	Pseudomonadales	Porticoccaceae	HTCC2207	HTCC2207 sp002469845	9.93607	0.607397	0.428836	oligotroph	no	MAG	500	500	500	262.274	500	500	slow	slow	slow	slow	slow	slow
REMEI101_ass_metaspades_bin.162.clean	86.24	1.23	1412982	227	1630	Bacteria	Proteobacteria	Gammaproteobacteria	Pseudomonadales	Litoricolaceae	HIMB30	HIMB30 sp002691485	3.85164	0.64186	0.512589	copiotroph	no	MAG	73.6849	90.0283	100.986	220.067	387.691	67.9293	medium	medium	medium	slow	slow	medium
REMEI102_ass_metaspades_bin.17.clean	85.73	0.01	1669223	81	1495	Bacteria	Bacteroidota	Bacteroidia	Flavobacteriales	Flavobacteriaceae	MAG-120531		2.62089	0.670699	0.39505	copiotroph	no	MAG	24.8525	18.5449	14.3583	13.3283	18.246	16.3082	medium	medium	medium	medium	medium	medium
REMEI107_ass_metaspades_bin.71.clean	79.04	0	1072598	70	1067	Bacteria	Bacteroidota	Bacteroidia	Flavobacteriales	Flavobacteriaceae	MED-G11	MED-G11 sp004213645	5.48506	0.492882	0.2982	oligotroph	no	MAG	240.924	115.175	500	500	500	500	slow	medium	slow	slow	slow	slow
REMEI108_ass_metaspades_bin.4.clean	98.89	3.3	4607697	66	4405	Bacteria	Actinobacteriota	Actinomycetia	Mycobacteriales	Geodermatophilaceae	Blastococcus		1.94465	0.518122	0.735294	copiotroph	no	MAG	500	500	#N/A	#N/A	36.0209	17.061	slow	slow	#N/A	#N/A	medium	medium
REMEI108_ass_metaspades_bin.51.clean	85.08	0.64	2377700	183	2445	Bacteria	Proteobacteria	Alphaproteobacteria	Sphingomonadales	Sphingomonadaceae	Qipengyuania	Qipengyuania sp001635685	1.48248	0.600268	0.639973	copiotroph	no	MAG	500	500	#N/A	#N/A	7.22472	13.3789	slow	slow	#N/A	#N/A	fast	medium
REMEI135_ass_metaspades_bin.5.clean	99.66	0.82	3989756	78	3652	Bacteria	Proteobacteria	Alphaproteobacteria	Sphingomonadales	Sphingomonadaceae	Sphingomonas	Sphingomonas parapaucimobilis	0.89868	0.659736	0.669222	copiotroph	no	MAG	500	7.22472	500	500	82.2123	106.567	slow	fast	slow	slow	medium	medium
REMEI136_ass_metaspades_bin.18.clean	96.13	0.44	2859516	147	2682	Bacteria	Proteobacteria	Gammaproteobacteria	Pseudomonadales	Halieaceae	Luminiphilus	Luminiphilus sp002689915	4.73442	0.615717	0.528496	copiotroph	no	MAG	35.2297	31.5656	35.2614	42.949	33.4138	22.9481	medium	medium	medium	medium	medium	medium
REMEI136_ass_metaspades_bin.34.clean	99.32	1.05	3497689	103	3256	Bacteria	Proteobacteria	Gammaproteobacteria	Pseudomonadales	Alcanivoracaceae	Alcanivorax		3.70262	0.62723	0.645819	copiotroph	no	MAG	500	474.266	7.22472	7.22472	500	500	slow	slow	fast	fast	slow	slow
REMEI136_ass_metaspades_bin.36.clean	98.65	0	1330870	69	1244	Bacteria	Verrucomicrobiota	Verrucomicrobiae	Opitutales	DSM-45221	GCA-2690565	GCA-2690565 sp002457235	5.49149	0.606541	0.389434	oligotroph	no	MAG	500	500	500	500	500	500	slow	slow	slow	slow	slow	slow
REMEI138_ass_metaspades_bin.106.clean	79.63	0	1336929	263	1307	Bacteria	Proteobacteria	Alphaproteobacteria	Puniceispirillales	Puniceispirillaceae	UBA3439	UBA3439 sp016780525	5.64435	0.63168	0.543833	oligotroph	no	MAG	401.382	218.49	500	500	500	500	slow	slow	slow	slow	slow	slow
REMEI140_ass_metaspades_bin.30.clean	94.89	1.79	3073311	135	3062	Bacteria	Proteobacteria	Alphaproteobacteria	Sphingomonadales	Sphingomonadaceae	Alteriqipengyuania	Alteriqipengyuania sp002377695	2.30692	0.614542	0.651431	copiotroph	no	MAG	500	500	5.41854	5.41854	76.0851	121.983	slow	slow	fast	fast	medium	slow
REMEI166_ass_metaspades_bin.60.clean	78.71	0.11	1086099	111	1225	Bacteria	Proteobacteria	Alphaproteobacteria	HIMB59	HIMB59	HIMB59	HIMB59 sp902615815	5.84746	0.504122	0.310559	oligotroph	no	MAG	63.2833	91.0062	500	500	500	500	medium	medium	slow	slow	slow	slow
REMEI169_ass_metaspades_bin.52.clean	76.87	0.51	1044613	169	1148	Bacteria	Actinobacteriota	Actinomycetia	Actinomycetales	Microbacteriaceae	Pontimonas	Pontimonas sp002172585	3.78237	0.604299	0.602488	copiotroph	no	MAG	64.9703	36.3861	27.8176	53.5372	76.3383	81.0363	medium	medium	medium	medium	medium	medium
REMEI174_ass_metaspades_bin.10.clean	95.35	1.88	3731822	227	3738	Bacteria	Proteobacteria	Alphaproteobacteria	Sphingomonadales	Sphingomonadaceae	Sphingomonas	Sphingomonas aquatilis	1.6097	0.608756	0.676347	copiotroph	no	MAG	500	500	500	7.22472	10.2026	10.8476	slow	slow	slow	fast	fast	fast
aCUBHE: mean of the codon usage bias of each highly expressed gene relative to all other genes, predicted by gRodon
