# Supplementary material for: Decoding the genetic drivers of marine bacterial blooms through comparative genomics
Source: Microbiome. 2025 Oct 1;13:198. doi: 10.1186/s40168-025-02182-y (PMC12487129; doi:10.1186/s40168-025-02182-y)
Supplement: Supplementary file 12 — Additional file 11: Table S2. Abundances and doubling times of all genomic populations across treatments and seasons. t0 = initial time; tf = final time [file 40168_2025_2182_MOESM11_ESM.xlsx]

## Sheet: Hoja1
Table S2. Abundances and doubling times of all genomic populations across treatments and seasons. t0 = initial time; tf = final time.
Bin_ID	Domain	Phylum	Class	Order	Family	Genus	Species	Season	Treatment	t0 relative abundance	tf relative abundance	Fold change	Fold-change based experimental growth rate (h-1)	Fold-change based experimental doubling time (h)
REMEI061_ass_metaspades_bin.2	Bacteria	Bacteroidota	Bacteroidia	Flavobacteriales	Flavobacteriaceae	SCGC-AAA160-P02	SCGC-AAA160-P02 sp015665265	winter	CL	0.81873	5.66596	6.92042	0.0403016	17.199
REMEI175_ass_metaspades_bin.40	Bacteria	Pseudomonadota	Alphaproteobacteria	Pelagibacterales	Pelagibacteraceae	Pelagibacter	Pelagibacter sp003209915	winter	CL	10.778	5.1218	0.47521	0	0
REMEI046_ass_metaspades_bin.28	Bacteria	Pseudomonadota	Alphaproteobacteria	Rhodobacterales	Rhodobacteraceae	Amylibacter	Amylibacter sp900197625	winter	CL	2.31435	4.84444	2.09322	0.0153896	45.0399
REMEI062_ass_metaspades_bin.5	Bacteria	Pseudomonadota	Alphaproteobacteria	Rhodobacterales	Rhodobacteraceae	Planktomarina	Planktomarina temperata	winter	CL	0.357164	3.97752	11.1364	0.0502129	13.8042
REMEI053_ass_metaspades_bin.51	Bacteria	Bacteroidota	Bacteroidia	Flavobacteriales	Flavobacteriaceae	MAG-121220-bin8	MAG-121220-bin8 sp902559035	winter	CL	2.48358	3.59053	1.44571	0.00767917	90.2633
REMEI002_ass_metaspades_bin.9	Bacteria	Bacteroidota	Bacteroidia	Flavobacteriales	Flavobacteriaceae	Marisimplicoccus	Marisimplicoccus sp002457075	winter	CL	1.48863	2.1332	1.433	0.00749521	92.4787
REMEI068_ass_metaspades_bin.122	Bacteria	Bacteroidota	Bacteroidia	Flavobacteriales	Flavobacteriaceae	SCGC-AAA160-P02	SCGC-AAA160-P02 sp905479435	winter	CL	0.241226	1.75823	7.28871	0.0413818	16.75
REMEI007_ass_metaspades_bin.14	Bacteria	Bacteroidota	Bacteroidia	Flavobacteriales	UA16	UBA8752		winter	CL	0.242514	1.383	5.70276	0.0362698	19.1109
REMEI053_ass_metaspades_bin.113	Bacteria	Bacteroidota	Bacteroidia	Flavobacteriales	Flavobacteriaceae	MED-G13	MED-G13 sp902560045	winter	CL	1.46657	1.23296	0.840712	0	0
REMEI006_ass_metaspades_bin.14	Bacteria	Pseudomonadota	Alphaproteobacteria	MED-G09	MED-G09	MED-G09	MED-G09 sp002704345	winter	CL	2.47741	1.18941	0.480101	0	0
REMEI007_ass_metaspades_bin.121	Bacteria	Bacteroidota	Bacteroidia	Flavobacteriales	Flavobacteriaceae	MED-G14	MED-G14 sp003331885	winter	CL	0.941556	1.15938	1.23134	0.00433553	159.876
REMEI004_ass_metaspades_bin.111	Bacteria	Pseudomonadota	Gammaproteobacteria	SAR86	D2472	MED-G78	MED-G78 sp902558645	winter	CL	2.1563	1.06325	0.493089	0	0
REMEI003_ass_metaspades_bin.111	Bacteria	Bacteroidota	Bacteroidia	Flavobacteriales	Flavobacteriaceae	MED-G13	MED-G13 sp902510415	winter	CL	1.32721	0.969717	0.730644	0	0
REMEI104_ass_metaspades_bin.9	Bacteria	Bacteroidota	Bacteroidia	Flavobacteriales	Flavobacteriaceae	Polaribacter	Polaribacter sp024640565	winter	CL	0.137657	0.948623	6.89119	0.0402134	17.2367
REMEI169_ass_metaspades_bin.85	Bacteria	Pseudomonadota	Alphaproteobacteria	HIMB59	GCA-002718135	AG-337-I02		winter	CL	2.17567	0.898011	0.412752	0	0
REMEI135_ass_metaspades_bin.70	Bacteria	Pseudomonadota	Gammaproteobacteria	SAR86	D2472	D2472	D2472 sp003331545	winter	CL	1.3897	0.836284	0.601773	0	0
REMEI062_ass_metaspades_bin.118	Bacteria	Pseudomonadota	Alphaproteobacteria	Rhodobacterales	Rhodobacteraceae	Planktomarina	Planktomarina sp002683685	winter	CL	0.0663881	0.772239	11.6322	0.0511203	13.5591
REMEI172_ass_metaspades_bin.8	Bacteria	Pseudomonadota	Gammaproteobacteria	Enterobacterales_A	Alteromonadaceae	Glaciecola		winter	CL	0.0254356	0.703044	27.6401	0.0691514	10.0236
REMEI062_ass_metaspades_bin.0	Bacteria	Actinomycetota	Acidimicrobiia	Acidimicrobiales	TK06	MedAcidi-G3	MedAcidi-G3 sp000817105	winter	CL	0.423048	0.604787	1.42959	0.00744564	93.0944
REMEI094_ass_metaspades_bin.14	Bacteria	Pseudomonadota	Alphaproteobacteria	Rhodobacterales	Rhodobacteraceae	MED-G52	MED-G52 sp003332035	winter	CL	0.641823	0.56881	0.886241	0	0
REMEI069_ass_metaspades_bin.98	Bacteria	Marinisomatota	Marinisomatia	Marinisomatales	Marinisomataceae	Marinisoma		winter	CL	1.20051	0.531599	0.44281	0	0
REMEI007_ass_metaspades_bin.45	Bacteria	Planctomycetota	Planctomycetia	Pirellulales	Pirellulaceae	Mariniblastus	Mariniblastus sp011087765	winter	CL	0.0935257	0.51794	5.53794	0.0356588	19.4383
REMEI098_ass_metaspades_bin.7	Bacteria	Bacteroidota	Bacteroidia	Flavobacteriales	Flavobacteriaceae	GCA001735715		winter	CL	0.0860081	0.515386	5.9923	0.0373016	18.5823
REMEI098_ass_metaspades_bin.6	Bacteria	Pseudomonadota	Alphaproteobacteria	Rhodobacterales	Rhodobacteraceae	JAHEJA01		winter	CL	0.0222043	0.460744	20.7502	0.0631783	10.9713
REMEI101_ass_metaspades_bin.38	Bacteria	Pseudomonadota	Alphaproteobacteria	Rhodobacterales	Rhodobacteraceae	MED-G52	MED-G52 sp002711145	winter	CL	0.350379	0.424219	1.21074	0.00398402	173.982
REMEI050_ass_metaspades_bin.45	Bacteria	Bacteroidota	Bacteroidia	Flavobacteriales	Flavobacteriaceae	MAG-121220-bin8	MAG-121220-bin8 sp003331265	winter	CL	0.356342	0.414634	1.16359	0.00315639	219.601
REMEI049_ass_metaspades_bin.35	Bacteria	Bacteroidota	Bacteroidia	Flavobacteriales	Crocinitomicaceae	UBA952		winter	CL	0.253745	0.412447	1.62544	0.0101204	68.4903
REMEI006_ass_metaspades_bin.28	Bacteria	Bacteroidota	Bacteroidia	Flavobacteriales	UA16	UA16		winter	CL	0.164775	0.406819	2.46893	0.0188289	36.813
REMEI052_ass_metaspades_bin.22	Bacteria	Pseudomonadota	Gammaproteobacteria	Burkholderiales	Methylophilaceae	BACL14	BACL14 sp010023085	winter	CL	0.50714	0.391402	0.771783	0	0
REMEI096_ass_metaspades_bin.44	Bacteria	Bacteroidota	Bacteroidia	Flavobacteriales	Crocinitomicaceae	UBA952	UBA952 sp002167775	winter	CL	0.11398	0.384433	3.3728	0.025328	27.3669
REMEI006_ass_metaspades_bin.18	Bacteria	Bacteroidota	Bacteroidia	Cytophagales	MED-G16	MED-G16	MED-G16 sp002696995	winter	CL	0.820185	0.38161	0.465273	0	0
REMEI166_ass_metaspades_bin.60.clean	Bacteria	Pseudomonadota	Alphaproteobacteria	HIMB59	HIMB59	HIMB59	HIMB59 sp902615815	winter	CL	0.758773	0.376717	0.496482	0	0
REMEI056_ass_metaspades_bin.28	Bacteria	Pseudomonadota	Alphaproteobacteria	TMED109	TMED109	TMED109	TMED109 sp002171375	winter	CL	0.899972	0.36782	0.408702	0	0
REMEI107_ass_metaspades_bin.71.clean	Bacteria	Bacteroidota	Bacteroidia	Flavobacteriales	Flavobacteriaceae	Marisimplicoccus	Marisimplicoccus sp004213645	winter	CL	0.314809	0.361429	1.14809	0.00287703	240.924
REMEI053_ass_metaspades_bin.104	Bacteria	Bacteroidota	Bacteroidia	Flavobacteriales	Flavobacteriaceae	MED-G13	MED-G13 sp002691265	winter	CL	0.331051	0.35158	1.06201	0.00125341	553.007
REMEI056_ass_metaspades_bin.4	Bacteria	Actinomycetota	Acidimicrobiia	Acidimicrobiales	UBA8592	UBA8592	UBA8592 sp002171605	winter	CL	0.203587	0.351526	1.72666	0.011379	60.9148
REMEI003_ass_metaspades_bin.6	Bacteria	Bacteroidota	Bacteroidia	Flavobacteriales	Crocinitomicaceae	UBA952	UBA952 sp003331365	winter	CL	0.181218	0.349939	1.93104	0.0137095	50.5596
REMEI059_ass_metaspades_bin.24	Bacteria	Bacteroidota	Bacteroidia	Flavobacteriales	Flavobacteriaceae	GCA-002733185	GCA-002733185 sp024232495	winter	CL	0.121797	0.349937	2.87312	0.0219875	31.5246
REMEI007_ass_metaspades_bin.2	Bacteria	Bacteroidota	Bacteroidia	Flavobacteriales	Parvicellaceae	UBA10066	UBA10066 sp905480225	winter	CL	0.218641	0.347929	1.59132	0.00967843	71.6177
REMEI106_ass_metaspades_bin.48	Bacteria	Pseudomonadota	Alphaproteobacteria	Rhodobacterales	Rhodobacteraceae	LGRT01	LGRT01 sp001642945	winter	CL	0.0884016	0.324163	3.66694	0.0270699	25.6058
REMEI055_ass_metaspades_bin.39	Bacteria	Pseudomonadota	Gammaproteobacteria	Pseudomonadales	HTCC2089	UBA9926	UBA9926 sp913064795	winter	CL	0.358209	0.323602	0.903388	0	0
REMEI058_ass_metaspades_bin.18	Bacteria	Bacteroidota	Bacteroidia	Flavobacteriales	Flavobacteriaceae	Patiriisocius		winter	CL	0.0621821	0.316311	5.08685	0.0338887	20.4536
REMEI099_ass_metaspades_bin.70	Bacteria	Bacteroidota	Bacteroidia	Flavobacteriales	Flavobacteriaceae	MAG-121220-bin8	MAG-121220-bin8 sp004214185	winter	CL	0.331048	0.311047	0.939581	0	0
REMEI134_ass_metaspades_bin.31	Bacteria	Pseudomonadota	Alphaproteobacteria	Puniceispirillales	AAA536-G10	AAA536-G10	AAA536-G10 sp003283875	winter	CL	0.655721	0.308249	0.470091	0	0
REMEI061_ass_metaspades_bin.8	Bacteria	Pseudomonadota	Alphaproteobacteria	Rhodobacterales	Rhodobacteraceae	Lentibacter	Lentibacter algarum	winter	CL	0.0203748	0.289334	14.2006	0.0552767	12.5396
REMEI134_ass_metaspades_bin.66	Bacteria	Bacteroidota	Bacteroidia	Flavobacteriales	Flavobacteriaceae	MED-G14	MED-G14 sp004321735	winter	CL	0.219345	0.283048	1.29043	0.00531193	130.489
REMEI059_ass_metaspades_bin.18	Bacteria	Bacteroidota	Bacteroidia	Flavobacteriales	Flavobacteriaceae	SGZJ01	SGZJ01 sp004213995	winter	CL	0.18381	0.27773	1.51096	0.00859884	80.6094
REMEI046_ass_metaspades_bin.93	Bacteria	Pseudomonadota	Gammaproteobacteria	Woeseiales	Woeseiaceae	SP4260	SP4260 sp003331585	winter	CL	0.494717	0.27733	0.560582	0	0
REMEI050_ass_metaspades_bin.91	Bacteria	Pseudomonadota	Alphaproteobacteria	Rhodobacterales	Rhodobacteraceae	GCA-002712045	GCA-002712045 sp002712045	winter	CL	0.615092	0.276876	0.450138	0	0
REMEI070_ass_metaspades_bin.46	Bacteria	Pseudomonadota	Gammaproteobacteria	Arenicellales	UBA868	UBA868	UBA868 sp002295285	winter	CL	0.0920868	0.261489	2.8396	0.021743	31.8792
REMEI069_ass_metaspades_bin.66	Bacteria	Pseudomonadota	Gammaproteobacteria	Burkholderiales	Methylophilaceae	BACL14	BACL14 sp902558495	winter	CL	0.381173	0.251235	0.65911	0	0
REMEI102_ass_metaspades_bin.36	Bacteria	Pseudomonadota	Gammaproteobacteria	Pseudomonadales	Halieaceae	Luminiphilus	Luminiphilus sp002683395	winter	CL	0.0842237	0.250894	2.97889	0.0227407	30.4805
REMEI097_ass_metaspades_bin.61	Bacteria	Pseudomonadota	Gammaproteobacteria	GCA-002705445	GCA-002705445	GCA-2705445	GCA-2705445 sp913065025	winter	CL	0.411454	0.247885	0.60246	0	0
REMEI050_ass_metaspades_bin.42	Bacteria	Bacteroidota	Bacteroidia	Flavobacteriales	Flavobacteriaceae	Marivariicella	Marivariicella sp002711185	winter	CL	0.348186	0.237512	0.682142	0	0
REMEI053_ass_metaspades_bin.89	Bacteria	Bacteroidota	Bacteroidia	Flavobacteriales	Flavobacteriaceae	MED-G14	MED-G14 sp002693085	winter	CL	0.194501	0.236113	1.21394	0.00403901	171.613
REMEI007_ass_metaspades_bin.69	Bacteria	Verrucomicrobiota	Verrucomicrobiae	Opitutales	MB11C04	MB11C04		winter	CL	0.403495	0.228916	0.567334	0	0
REMEI049_ass_metaspades_bin.74	Bacteria	Pseudomonadota	Gammaproteobacteria	Pseudomonadales	Halieaceae	Luminiphilus	Luminiphilus sp013911345	winter	CL	0.0819412	0.222967	2.72106	0.0208546	33.2371
REMEI137_ass_metaspades_bin.71	Bacteria	Bacteroidota	Bacteroidia	Flavobacteriales	UA16	UBA11663		winter	CL	0.109276	0.22212	2.03265	0.014778	46.9041
REMEI006_ass_metaspades_bin.31	Bacteria	Bacteroidota	Bacteroidia	Flavobacteriales	Schleiferiaceae	TMED14	TMED14 sp002167805	winter	CL	0.340901	0.22173	0.650425	0	0
REMEI050_ass_metaspades_bin.63	Bacteria	Bacteroidota	Bacteroidia	Flavobacteriales	Parvicellaceae	GCA-2716065		winter	CL	0.172411	0.216141	1.25363	0.00470926	147.188
REMEI059_ass_metaspades_bin.74	Bacteria	Bacteroidota	Bacteroidia	Flavobacteriales	Parvicellaceae	GCA-2723085		winter	CL	0.183732	0.210336	1.1448	0.00281726	246.036
REMEI003_ass_metaspades_bin.38	Bacteria	Actinomycetota	Acidimicrobiia	Acidimicrobiales	MedAcidi-G1	MedAcidi-G1	MedAcidi-G1 sp000817085	winter	CL	0.262362	0.210073	0.800699	0	0
REMEI136_ass_metaspades_bin.79	Bacteria	Pseudomonadota	Alphaproteobacteria	Pelagibacterales	Pelagibacteraceae	HIMB114	HIMB114 sp008638005	winter	CL	0.46547	0.207272	0.445295	0	0
REMEI052_ass_metaspades_bin.95	Bacteria	Bacteroidota	Bacteroidia	Flavobacteriales	Crocinitomicaceae	UBA952		winter	CL	0.0824351	0.204773	2.48405	0.018956	36.5661
REMEI053_ass_metaspades_bin.42	Bacteria	Pseudomonadota	Alphaproteobacteria	Rhodobacterales	Rhodobacteraceae	CABZJG01		winter	CL	0.0805283	0.204371	2.53788	0.0194027	35.7242
REMEI059_ass_metaspades_bin.0	Bacteria	Pseudomonadota	Gammaproteobacteria	Pseudomonadales	Porticoccaceae	HTCC2207	HTCC2207 sp018663035	winter	CL	0.0969621	0.204028	2.1042	0.0154987	44.7231
REMEI104_ass_metaspades_bin.67	Bacteria	Pseudomonadota	Gammaproteobacteria	Pseudomonadales	Halieaceae	Luminiphilus	Luminiphilus sp016778085	winter	CL	0.0738535	0.199839	2.70589	0.0207381	33.4238
REMEI008_ass_megahit_bin.467	Bacteria	Bacteroidota	Bacteroidia	Flavobacteriales	UA16	UBA974	UBA974 sp905480095	winter	CL	0.163769	0.192102	1.17301	0.00332446	208.499
REMEI102_ass_metaspades_bin.17.clean	Bacteria	Bacteroidota	Bacteroidia	Flavobacteriales	Flavobacteriaceae	MAG-120531		winter	CL	0.0498165	0.190012	3.81424	0.0278905	24.8525
REMEI098_ass_metaspades_bin.61	Bacteria	Bacteroidota	Bacteroidia	Flavobacteriales	Schleiferiaceae	UBA10364		winter	CL	0.134107	0.185812	1.38555	0.00679374	102.027
REMEI006_ass_metaspades_bin.205	Bacteria	Bacteroidota	Bacteroidia	Flavobacteriales	Flavobacteriaceae	MS024-2A		winter	CL	0.229172	0.182664	0.797062	0	0
REMEI046_ass_metaspades_bin.7	Bacteria	Actinomycetota	Acidimicrobiia	Acidimicrobiales	MedAcidi-G1	MedAcidi-G2B	MedAcidi-G2B sp000817115	winter	CL	0.0885549	0.1802	2.0349	0.014801	46.8312
REMEI136_ass_metaspades_bin.94	Bacteria	Pseudomonadota	Gammaproteobacteria	SAR86	TMED112	TMED112		winter	CL	0.302496	0.179926	0.594802	0	0
REMEI004_ass_metaspades_bin.38	Bacteria	Bacteroidota	Bacteroidia	Flavobacteriales	UA16	UBA974	UBA974 sp002292405	winter	CL	0.272598	0.179155	0.657214	0	0
REMEI070_ass_metaspades_bin.0	Bacteria	Bacteroidota	Bacteroidia	Flavobacteriales	Flavobacteriaceae	Hel1-33-131	Hel1-33-131 sp018608725	winter	CL	0.0530455	0.175391	3.30642	0.0249139	27.8217
REMEI102_ass_metaspades_bin.70	Bacteria	Pseudomonadota	Alphaproteobacteria	Rhodobacterales	Rhodobacteraceae	CPC320	CPC320 sp002684375	winter	CL	0.0457027	0.173906	3.80516	0.0278408	24.8968
REMEI005_ass_metaspades_bin.156	Bacteria	Pseudomonadota	Alphaproteobacteria	Rhodobacterales	Rhodobacteraceae	MED-G52	MED-G52 sp002457055	winter	CL	0.145296	0.171164	1.17804	0.00341359	203.055
REMEI165_ass_metaspades_bin.63	Bacteria	Bacteroidota	Bacteroidia	Flavobacteriales	Flavobacteriaceae	Marisimplicoccus		winter	CL	0.163554	0.165759	1.01348	0.000279042	2484.02
REMEI047_ass_megahit_bin.229	Bacteria	Actinomycetota	Acidimicrobiia	Acidimicrobiales	UBA8592	UBA8592	UBA8592 sp002703045	winter	CL	0.0709016	0.16281	2.29628	0.0173186	40.0234
REMEI053_ass_metaspades_bin.48.clean	Bacteria	Marinisomatota	Marinisomatia	Marinisomatales	TCS55	TMED108	TMED108 sp002172545	winter	CL	0.660722	0.160994	0.243664	0	0
REMEI105_ass_metaspades_bin.15	Bacteria	Planctomycetota	Planctomycetia	Pirellulales	UBA1268	UBA1268	UBA1268 sp016776925	winter	CL	0.0451045	0.158684	3.51815	0.026207	26.449
REMEI003_ass_metaspades_bin.15	Bacteria	Desulfobacterota_D	UBA1144	UBA1144	UBA1144	TMED58	TMED58 sp002167555	winter	CL	0.373859	0.15148	0.405179	0	0
REMEI004_ass_metaspades_bin.8	Bacteria	Actinomycetota	Actinomycetia	Nanopelagicales	S36-B12	S36-B12	S36-B12 sp002729215	winter	CL	0.0427789	0.148827	3.47898	0.0259737	26.6865
REMEI008_ass_megahit_bin.348	Bacteria	Bacteroidota	Bacteroidia	Flavobacteriales	BACL11	UWMA-0277	UWMA-0277 sp905478185	winter	CL	0.217655	0.140883	0.647274	0	0
REMEI007_ass_metaspades_bin.224	Bacteria	Bacteroidota	Bacteroidia	Flavobacteriales	Schleiferiaceae	UBA10364	UBA10364 sp003045825	winter	CL	0.124191	0.139696	1.12485	0.00245094	282.808
REMEI058_ass_metaspades_bin.35	Bacteria	Pseudomonadota	Alphaproteobacteria	Caulobacterales	Maricaulaceae	Hellea		winter	CL	0.118939	0.139093	1.16944	0.00326099	212.558
REMEI050_ass_metaspades_bin.47	Bacteria	Bacteroidota	Bacteroidia	Flavobacteriales	Flavobacteriaceae	GCA001735715	GCA001735715 sp001735715	winter	CL	0.0526179	0.136791	2.5997	0.0199041	34.8244
REMEI046_ass_metaspades_bin.36	Bacteria	Pseudomonadota	Gammaproteobacteria	Pseudomonadales	UBA7434	UBA7434	UBA7434 sp002480045	winter	CL	0.0510986	0.134002	2.62242	0.0200854	34.5101
REMEI136_ass_metaspades_bin.32	Bacteria	Pseudomonadota	Alphaproteobacteria	Rhodobacterales	Rhodobacteraceae	LGRT01	LGRT01 sp016778765	winter	CL	0.0566306	0.132076	2.33223	0.0176422	39.2891
REMEI003_ass_metaspades_bin.101	Bacteria	Pseudomonadota	Gammaproteobacteria	Pseudomonadales	Pseudohongiellaceae	UBA9145	UBA9145 sp002172295	winter	CL	0.29468	0.128711	0.436784	0	0
REMEI062_ass_metaspades_bin.21	Bacteria	Verrucomicrobiota	Verrucomicrobiae	Verrucomicrobiales	Akkermansiaceae	Roseibacillus_B	Roseibacillus_B sp002420305	winter	CL	0.0524443	0.11931	2.27499	0.0171245	40.4769
REMEI165_ass_metaspades_bin.23	Bacteria	Pseudomonadota	Alphaproteobacteria	TMED127	TMED127	TMED13	TMED13 sp002167825	winter	CL	0.256286	0.117818	0.459714	0	0
REMEI003_ass_metaspades_bin.56	Bacteria	Bacteroidota	Bacteroidia	Cytophagales	MED-G16	GCA-2715645		winter	CL	0.251131	0.117558	0.468114	0	0
REMEI003_ass_metaspades_bin.13	Bacteria	Desulfobacterota_D	UBA1144	UBA1144	UBA1144	TMED126	TMED126 sp002701605	winter	CL	0.299948	0.117152	0.390576	0	0
REMEI050_ass_metaspades_bin.81	Bacteria	Bacteroidota	Bacteroidia	Flavobacteriales	Flavobacteriaceae	SP29		winter	CL	0.0972704	0.110177	1.13269	0.00259578	267.029
REMEI050_ass_metaspades_bin.54	Bacteria	Pseudomonadota	Alphaproteobacteria	Rhodobacterales	Rhodobacteraceae	Pikeienuella		winter	CL	0.0226121	0.107893	4.77146	0.0325553	21.2914
REMEI103_ass_metaspades_bin.93	Bacteria	Pseudomonadota	Gammaproteobacteria	Pseudomonadales	Halieaceae	Luminiphilus	Luminiphilus sp002691565	winter	CL	0.0540404	0.10642	1.96926	0.0141179	49.0971
REMEI108_ass_metaspades_bin.106	Bacteria	Bacteroidota	Bacteroidia	Flavobacteriales	Flavobacteriaceae	TMED96		winter	CL	0.157394	0.104095	0.661361	0	0
REMEI070_ass_metaspades_bin.26	Bacteria	Bacteroidota	Bacteroidia	Flavobacteriales	UA16	UA16	UA16 sp016777435	winter	CL	0.0485103	0.0996184	2.05355	0.0149911	46.2374
REMEI071_ass_metaspades_bin.119	Bacteria	Pseudomonadota	Alphaproteobacteria	Puniceispirillales	AAA536-G10	AAA536-G10	AAA536-G10 sp016777705	winter	CL	0.197092	0.0976158	0.495281	0	0
REMEI008_ass_megahit_bin.28	Bacteria	Pseudomonadota	Gammaproteobacteria	Burkholderiales	Methylophilaceae	BACL14		winter	CL	0.194817	0.0952718	0.489033	0	0
P097.scaffolds	Bacteria	Bacteroidota	Bacteroidia	Flavobacteriales	Flavobacteriaceae	Polaribacter	Polaribacter sp000152945	winter	CL	0.0632082	0.093503	1.47929	0.0081575	84.9706
REMEI101_ass_metaspades_bin.189	Bacteria	Bacteroidota	Bacteroidia	Flavobacteriales	Flavobacteriaceae	MED-G14		winter	CL	0.115803	0.0862857	0.745108	0	0
REMEI101_ass_metaspades_bin.46	Bacteria	Bacteroidota	Bacteroidia	Flavobacteriales	Flavobacteriaceae	SCGC-AAA160-P02		winter	CL	0.0588945	0.0860052	1.46033	0.00788876	87.8652
REMEI008_ass_megahit_bin.347	Bacteria	Bacteroidota	Bacteroidia	Flavobacteriales	BACL11	UWMA-0277		winter	CL	0.166694	0.0841727	0.504952	0	0
REMEI070_ass_metaspades_bin.49	Bacteria	Pseudomonadota	Alphaproteobacteria	TMED127	TMED127	MED-G10	MED-G10 sp002457065	winter	CL	0.185064	0.0841078	0.454479	0	0
REMEI050_ass_metaspades_bin.115	Bacteria	Pseudomonadota	Gammaproteobacteria	Pseudomonadales	Halieaceae	Luminiphilus	Luminiphilus sp016779445	winter	CL	0.034096	0.0835389	2.45011	0.0186695	37.1273
REMEI008_ass_megahit_bin.316	Bacteria	Pseudomonadota	Alphaproteobacteria	TMED25	TMED25	TMED25	TMED25 sp002168075	winter	CL	0.199288	0.0835038	0.41901	0	0
REMEI070_ass_metaspades_bin.3	Bacteria	Pseudomonadota	Gammaproteobacteria	Pseudomonadales	Porticoccaceae	Porticoccus	Porticoccus sp002390525	winter	CL	0.174161	0.0819459	0.470517	0	0
REMEI136_ass_metaspades_bin.188	Bacteria	Bacteroidota	Bacteroidia	Flavobacteriales	Parvicellaceae	MED-G20	MED-G20 sp016780365	winter	CL	0.118022	0.0792288	0.671308	0	0
REMEI002_ass_metaspades_bin.179	Bacteria	Bacteroidota	Bacteroidia	Chitinophagales	CAJXBJ01			winter	CL	0.118975	0.0786932	0.661428	0	0
REMEI046_ass_metaspades_bin.76	Bacteria	Pseudomonadota	Gammaproteobacteria	Pseudomonadales	Halieaceae	Luminiphilus	Luminiphilus sp022425845	winter	CL	0.0213467	0.0774458	3.628	0.0268475	25.8179
REMEI055_ass_metaspades_bin.37	Bacteria	Bacteroidota	Bacteroidia	Flavobacteriales	Flavobacteriaceae	Polaribacter	Polaribacter sp018663625	winter	CL	0.0502843	0.0770025	1.53134	0.00887805	78.0743
REMEI062_ass_metaspades_bin.7	Bacteria	Planctomycetota	Planctomycetia	Pirellulales	Pirellulaceae	JABAAE01	JABAAE01 sp014238905	winter	CL	0.0285249	0.0735556	2.57865	0.0197347	35.1233
REMEI050_ass_metaspades_bin.143	Bacteria	Desulfobacterota_B	Binatia	UBA12015	UBA12015	UBA12015		winter	CL	0.0281524	0.071224	2.52994	0.0193374	35.8448
REMEI055_ass_metaspades_bin.51	Bacteria	Bacteroidota	Bacteroidia	Flavobacteriales	Flavobacteriaceae	Polaribacter		winter	CL	0.0571517	0.0691313	1.20961	0.00396456	174.836
REMEI061_ass_metaspades_bin.83	Bacteria	Pseudomonadota	Gammaproteobacteria	Pseudomonadales	Halieaceae	Luminiphilus	Luminiphilus sp009886815	winter	CL	0.0304442	0.0689131	2.26359	0.0170198	40.7259
REMEI053_ass_metaspades_bin.205	Bacteria	Pseudomonadota	Gammaproteobacteria	Burkholderiales	Methylophilaceae	BACL14	BACL14 sp024642775	winter	CL	0.122344	0.0673673	0.55064	0	0
REMEI005_ass_metaspades_bin.114	Bacteria	Pseudomonadota	Gammaproteobacteria	Burkholderiales	UBA3031	UBA3031	UBA3031 sp002167745	winter	CL	0.128979	0.0666271	0.516573	0	0
REMEI101_ass_metaspades_bin.28	Bacteria	Verrucomicrobiota	Verrucomicrobiae	Verrucomicrobiales	Akkermansiaceae	SW10	SW10 sp002420315	winter	CL	0.0337691	0.0655823	1.94208	0.0138283	50.1253
REMEI134_ass_metaspades_bin.72	Bacteria	Pseudomonadota	Alphaproteobacteria	Puniceispirillales	AAA536-G10	AAA536-G10	AAA536-G10 sp002691185	winter	CL	0.131522	0.06422	0.488283	0	0
REMEI172_ass_metaspades_bin.35	Bacteria	Bacteroidota	Bacteroidia	Flavobacteriales	Flavobacteriaceae	UBA7446	UBA7446 sp002862705	winter	CL	0.0395063	0.0639239	1.61807	0.0100257	69.1372
REMEI053_ass_metaspades_bin.30	Bacteria	Pseudomonadota	Alphaproteobacteria	Rhodobacterales	Rhodobacteraceae	Planktotalea		winter	CL	0.0154608	0.0616432	3.98707	0.0288137	24.0562
REMEI103_ass_metaspades_bin.6	Bacteria	Bacteroidota	Bacteroidia	Flavobacteriales	Flavobacteriaceae	Winogradskyella	Winogradskyella sp905480385	winter	CL	0.0410722	0.0613805	1.49446	0.00837004	82.8129
REMEI003_ass_metaspades_bin.54	Bacteria	Verrucomicrobiota	Verrucomicrobiae	Pedosphaerales	UBA1096	UBA1096	UBA1096 sp002170545	winter	CL	0.211145	0.0602191	0.285203	0	0
REMEI094_ass_metaspades_bin.2.clean	Bacteria	Pseudomonadota	Gammaproteobacteria	Burkholderiales	Methylophilaceae	BACL14		winter	CL	0.0933444	0.0601741	0.644646	0	0
REMEI136_ass_metaspades_bin.23	Bacteria	Pseudomonadota	Alphaproteobacteria	TMED127	TMED127	TMED13		winter	CL	0.12427	0.0571945	0.460243	0	0
REMEI136_ass_metaspades_bin.18.clean	Bacteria	Pseudomonadota	Gammaproteobacteria	Pseudomonadales	Halieaceae	Luminiphilus	Luminiphilus sp002689915	winter	CL	0.0222111	0.0571108	2.57128	0.0196751	35.2297
REMEI159_ass_metaspades_bin.73	Bacteria	Pseudomonadota	Gammaproteobacteria	SAR86	TMED112	TMED112	TMED112 sp002716745	winter	CL	0.11094	0.0555924	0.501105	0	0
REMEI008_ass_megahit_bin.130	Bacteria	Marinisomatota	Marinisomatia	SCGC-AAA003-L08	TMED6	TMED6	TMED6 sp002167465	winter	CL	0.174438	0.0554225	0.317721	0	0
P243.scaffolds	Bacteria	Pseudomonadota	Alphaproteobacteria	Rhodobacterales	Rhodobacteraceae	Limimaricola	Limimaricola cinnabarinus_B	winter	CL	0.0377112	0.0539388	1.43031	0.00745609	92.9639
REMEI003_ass_metaspades_bin.265	Bacteria	Pseudomonadota	Gammaproteobacteria	UBA4486	UBA4486	UBA7359		winter	CL	0.066404	0.0533198	0.80296	0	0
REMEI069_ass_metaspades_bin.57	Bacteria	Marinisomatota	Marinisomatia	Marinisomatales	UBA1611			winter	CL	0.167539	0.0531645	0.317327	0	0
REMEI061_ass_metaspades_bin.67	Bacteria	Bacteroidota	Bacteroidia	Flavobacteriales	Flavobacteriaceae	Tenacibaculum	Tenacibaculum sp900105985	winter	CL	0.0693763	0.0515837	0.743535	0	0
REMEI050_ass_metaspades_bin.23	Bacteria	Verrucomicrobiota	Verrucomicrobiae	Verrucomicrobiales	DEV007	JAACDM01	JAACDM01 sp009936795	winter	CL	0.0185064	0.0508706	2.74881	0.021066	32.9035
F062.scaffolds.clean	Bacteria	Pseudomonadota	Alphaproteobacteria	Rhodobacterales	Rhodobacteraceae	Nereida	Nereida ignava	winter	CL	0.0125988	0.0501279	3.97877	0.0287702	24.0925
REMEI008_ass_megahit_bin.19	Bacteria	Verrucomicrobiota	Verrucomicrobiae	Pedosphaerales	AAA164-E04	AAA164-E04	AAA164-E04 sp002690655	winter	CL	0.0665516	0.0495724	0.744872	0	0
REMEI108_ass_metaspades_bin.27	Bacteria	Bacteroidota	Bacteroidia	Flavobacteriales	Flavobacteriaceae	UBA8316	UBA8316 sp002171295	winter	CL	0.0677253	0.0494259	0.7298	0	0
REMEI005_ass_metaspades_bin.35	Bacteria	Chloroflexota	Dehalococcoidia	UBA1151	GCA-002708145	GCA-002708145		winter	CL	0.134334	0.0488097	0.363345	0	0
REMEI050_ass_metaspades_bin.155	Bacteria	Actinomycetota	Acidimicrobiia	Acidimicrobiales	UBA11606	UBA11606		winter	CL	0.0227104	0.0487173	2.14515	0.0159002	43.5936
REMEI008_ass_megahit_bin.134	Bacteria	Pseudomonadota	Gammaproteobacteria	Pseudomonadales	HTCC2089	UBA4421		winter	CL	0.0449978	0.0470216	1.04497	0.000916508	756.291
REMEI163_ass_metaspades_bin.66	Bacteria	Pseudomonadota	Alphaproteobacteria	UBA7985	UBA7985	UBA7985	UBA7985 sp002711265	winter	CL	0.024977	0.0457678	1.8324	0.0126172	54.9367
REMEI103_ass_metaspades_bin.210	Bacteria	Actinomycetota	Actinomycetia	Actinomycetales	Microbacteriaceae	Aquiluna	Aquiluna sp016780945	winter	CL	0.0248368	0.0452934	1.82364	0.0125174	55.3746
REMEI055_ass_metaspades_bin.28	Bacteria	Bacteroidota	Bacteroidia	Flavobacteriales	Flavobacteriaceae	Aurantibacter		winter	CL	0.0578787	0.0433131	0.748342	0	0
REMEI105_ass_metaspades_bin.48	Bacteria	Bacteroidota	Bacteroidia	Flavobacteriales	Flavobacteriaceae	UBA3537		winter	CL	0.0438218	0.0429091	0.979172	0	0
REMEI103_ass_metaspades_bin.24	Bacteria	Actinomycetota	Acidimicrobiia	Acidimicrobiales	UBA11606	UBA11606	UBA11606 sp002699625	winter	CL	0.0227664	0.0421031	1.84936	0.0128091	54.1135
REMEI062_ass_metaspades_bin.57	Bacteria	Pseudomonadota	Alphaproteobacteria	Rhodobacterales	Rhodobacteraceae	Donghicola		winter	CL	0.00537946	0.0419854	7.80476	0.042807	16.1924
REMEI103_ass_metaspades_bin.50	Bacteria	Bacteroidota	Bacteroidia	Flavobacteriales	UBA7312	JABAYQ01		winter	CL	0.0703102	0.041916	0.596158	0	0
REMEI138_ass_metaspades_bin.106.clean	Bacteria	Pseudomonadota	Alphaproteobacteria	Puniceispirillales	Puniceispirillaceae	UBA3439	UBA3439 sp016780525	winter	CL	0.0587215	0.0410799	0.699572	0	0
REMEI102_ass_metaspades_bin.12	Bacteria	Bacteroidota	Bacteroidia	Flavobacteriales	Flavobacteriaceae	Polaribacter		winter	CL	0.0660175	0.0401014	0.607436	0	0
REMEI061_ass_metaspades_bin.54	Bacteria	Pseudomonadota	Gammaproteobacteria	Enterobacterales_A	Alteromonadaceae	Pseudoalteromonas	Pseudoalteromonas marina	winter	CL	0.0209353	0.039939	1.90773	0.0134566	51.5099
REMEI135_ass_metaspades_bin.23	Bacteria	Pseudomonadota	Gammaproteobacteria	SAR86	TMED112	TMED112	TMED112 sp003331605	winter	CL	0.0737785	0.0396227	0.53705	0	0
REMEI102_ass_metaspades_bin.14	Bacteria	Bacteroidota	Bacteroidia	Flavobacteriales	Flavobacteriaceae	Polaribacter		winter	CL	0.0542688	0.0386275	0.711782	0	0
REMEI008_ass_megahit_bin.653	Bacteria	Pseudomonadota	Alphaproteobacteria	UBA6615	UBA6615	UBA6615	UBA6615 sp002713365	winter	CL	0.0766355	0.0381679	0.498044	0	0
REMEI061_ass_metaspades_bin.40	Bacteria	Bacteroidota	Bacteroidia	Flavobacteriales	Flavobacteriaceae	Polaribacter	Polaribacter sp002005425	winter	CL	0.0589409	0.0376079	0.638061	0	0
REMEI071_ass_metaspades_bin.14.clean	Bacteria	Pseudomonadota	Gammaproteobacteria	Pseudomonadales	Porticoccaceae	HTCC2207	HTCC2207 sp002457245	winter	CL	0.0566305	0.0368006	0.649838	0	0
REMEI136_ass_metaspades_bin.101	Bacteria	Bacteroidota	Bacteroidia	Flavobacteriales	Schleiferiaceae	UBA10364	UBA10364 sp002387615	winter	CL	0.0323147	0.0366491	1.13413	0.00262224	264.334
REMEI005_ass_metaspades_bin.29	Bacteria	Pseudomonadota	Gammaproteobacteria	Pseudomonadales	Pseudohongiellaceae	UBA9145	UBA9145 sp002457215	winter	CL	0.09247	0.0353367	0.382142	0	0
REMEI162_ass_metaspades_bin.114	Bacteria	Pseudomonadota	Alphaproteobacteria	UBA7985	UBA7985	UBA7985	UBA7985 sp905479265	winter	CL	0.0140409	0.0332707	2.36956	0.017973	38.566
REMEI008_ass_megahit_bin.330	Bacteria	Pseudomonadota	Gammaproteobacteria	UBA6522	UBA6522	UBA6522	UBA6522 sp002434915	winter	CL	0.0646574	0.0327219	0.506081	0	0
REMEI058_ass_metaspades_bin.68	Bacteria	Bacteroidota	Bacteroidia	Flavobacteriales	Flavobacteriaceae	Lacinutrix		winter	CL	0.0492298	0.0322964	0.656033	0	0
REMEI163_ass_metaspades_bin.33	Bacteria	Bacteroidota	Bacteroidia	Flavobacteriales	Schleiferiaceae	UBA10364	UBA10364 sp013911625	winter	CL	0.0274921	0.0313691	1.14102	0.00274842	252.198
REMEI008_ass_megahit_bin.421	Bacteria	Chloroflexota	Dehalococcoidia	SAR202	UBA826	AG-426-M11	AG-426-M11 sp913045625	winter	CL	0.0930641	0.0311744	0.334978	0	0
REMEI008_ass_megahit_bin.600	Bacteria	Chloroflexota	Dehalococcoidia	UBA3495	UBA2588	UBA2588	UBA2588 sp002339805	winter	CL	0.088879	0.030871	0.347337	0	0
REMEI171_ass_metaspades_bin.1	Bacteria	Pseudomonadota	Alphaproteobacteria	Rhodobacterales	Rhodobacteraceae	HIMB11		winter	CL	0.0169233	0.0306507	1.81116	0.0123743	56.015
REMEI056_ass_metaspades_bin.37.clean	Bacteria	Pseudomonadota	Gammaproteobacteria	Enterobacterales_A	Alteromonadaceae	Glaciecola	Glaciecola sp000155775	winter	CL	0.0189178	0.030215	1.59717	0.00975488	71.0564
REMEI008_ass_megahit_bin.83	Bacteria	Planctomycetota	Planctomycetia	Pirellulales	Pirellulaceae	UBA721	UBA721 sp002705165	winter	CL	0.101856	0.0300039	0.294571	0	0
REMEI053_ass_metaspades_bin.111	Bacteria	Bacteroidota	Bacteroidia	Flavobacteriales	Flavobacteriaceae	Polaribacter_A		winter	CL	0.0293884	0.0298761	1.01659	0.000342862	2021.65
REMEI096_ass_metaspades_bin.113	Bacteria	Bacteroidota	Bacteroidia	Flavobacteriales	Flavobacteriaceae	MS024-2A	MS024-2A sp009886625	winter	CL	0.04074	0.0283488	0.695846	0	0
REMEI139_ass_metaspades_bin.10	Bacteria	Bacteroidota	Bacteroidia	Flavobacteriales	UA16	UBA8752	UBA8752 sp002172485	winter	CL	0.0135778	0.0283168	2.08552	0.0153129	45.2655
REMEI165_ass_metaspades_bin.54	Bacteria	Bacteroidota	Bacteroidia	Flavobacteriales	Flavobacteriaceae	MS024-2A	MS024-2A sp902546725	winter	CL	0.0347478	0.0280545	0.807376	0	0
REMEI008_ass_megahit_bin.419	Bacteria	Pseudomonadota	Gammaproteobacteria	Burkholderiales	UBA3031	UBA3031	UBA3031 sp905478365	winter	CL	0.0533172	0.0276617	0.518814	0	0
REMEI175_ass_metaspades_bin.44	Bacteria	Pseudomonadota	Gammaproteobacteria	Enterobacterales_A	Alteromonadaceae	Pseudoalteromonas	Pseudoalteromonas atlantica	winter	CL	0.0194424	0.0274852	1.41367	0.00721227	96.1066
REMEI058_ass_metaspades_bin.1	Bacteria	Pseudomonadota	Alphaproteobacteria	Rhodobacterales	Rhodobacteraceae	Cognatiyoonia		winter	CL	0.011177	0.0273165	2.44399	0.0186174	37.2312
REMEI070_ass_metaspades_bin.7	Bacteria	Bacteroidota	Bacteroidia	Flavobacteriales	UBA7312	UBA8444	UBA8444 sp003454845	winter	CL	0.04674	0.0272546	0.583112	0	0
REMEI098_ass_metaspades_bin.21	Bacteria	Pseudomonadota	Alphaproteobacteria	Rhodobacterales	Rhodobacteraceae	Yoonia		winter	CL	0.00788742	0.0264157	3.34909	0.025181	27.5266
REMEI070_ass_metaspades_bin.6	Bacteria	Bacteroidota	Bacteroidia	Flavobacteriales	UBA7312	UBA7312		winter	CL	0.0425427	0.0263699	0.619844	0	0
REMEI101_ass_metaspades_bin.88	Bacteria	Bacteroidota	Bacteroidia	Flavobacteriales	Flavobacteriaceae	MedPE-SWsnd-G2		winter	CL	0.0433109	0.0261534	0.603853	0	0
REMEI098_ass_metaspades_bin.44	Bacteria	Bacteroidota	Bacteroidia	NS11-12g	UBA9320	UBA9320	UBA9320 sp016779945	winter	CL	0.0352343	0.0257887	0.731922	0	0
REMEI169_ass_metaspades_bin.1	Bacteria	Bacteroidota	Bacteroidia	Flavobacteriales	Flavobacteriaceae	MS024-2A	MS024-2A sp002457295	winter	CL	0.0407417	0.0256949	0.630679	0	0
REMEI008_ass_megahit_bin.588	Bacteria	SAR324	SAR324	SAR324	NAC60-12	Arctic96AD-7	Arctic96AD-7 sp002704555	winter	CL	0.111391	0.0250785	0.22514	0	0
REMEI136_ass_metaspades_bin.203	Bacteria	Verrucomicrobiota	Verrucomicrobiae	Opitutales	MB11C04	MB11C04	MB11C04 sp913048545	winter	CL	0.0503286	0.0244568	0.485941	0	0
REMEI053_ass_metaspades_bin.81	Bacteria	Pseudomonadota	Gammaproteobacteria	Pseudomonadales	Porticoccaceae	HTCC2207		winter	CL	0.017168	0.0242782	1.41415	0.00721941	96.0116
W084.scaffolds	Bacteria	Pseudomonadota	Gammaproteobacteria	Enterobacterales_A	Vibrionaceae	Vibrio	Vibrio coralliirubri	winter	CL	0.014552	0.0235926	1.62126	0.0100668	68.8548
REMEI062_ass_metaspades_bin.46	Bacteria	Pseudomonadota	Alphaproteobacteria	Rhodobacterales	Rhodobacteraceae	Yoonia		winter	CL	0.00549484	0.0224781	4.09078	0.0293486	23.6177
REMEI168_ass_metaspades_bin.5	Bacteria	Bacteroidota	Bacteroidia	NS11-12g	UBA9320	MED-G17	MED-G17 sp002457675	winter	CL	0.0367607	0.0216144	0.587977	0	0
REMEI062_ass_metaspades_bin.61	Bacteria	Pseudomonadota	Alphaproteobacteria	Rhodobacterales	Rhodobacteraceae	Pacificibacter		winter	CL	0.0057903	0.0210713	3.63907	0.026911	25.757
REMEI099_ass_metaspades_bin.45	Bacteria	Bacteroidota	Bacteroidia	Flavobacteriales	Flavobacteriaceae	Polaribacter_A		winter	CL	0.028868	0.0210348	0.728656	0	0
REMEI101_ass_metaspades_bin.162.clean	Bacteria	Pseudomonadota	Gammaproteobacteria	Pseudomonadales	Litoricolaceae	HIMB30	HIMB30 sp002691485	winter	CL	0.0181157	0.0203885	1.12546	0.00246238	281.495
REMEI168_ass_metaspades_bin.34	Bacteria	Pseudomonadota	Alphaproteobacteria	Puniceispirillales	Puniceispirillaceae	UBA8309	UBA8309 sp016780765	winter	CL	0.0269927	0.0203693	0.754623	0	0
REMEI159_ass_metaspades_bin.26	Bacteria	Pseudomonadota	Alphaproteobacteria	UBA7985	UBA7985	UBA7985	UBA7985 sp002690455	winter	CL	0.0214918	0.0202095	0.940336	0	0
REMEI160_ass_metaspades_bin.64	Bacteria	Bacteroidota	Bacteroidia	Flavobacteriales	Flavobacteriaceae			winter	CL	0.0342821	0.0192019	0.560115	0	0
REMEI140_ass_metaspades_bin.1	Bacteria	Bacteroidota	Bacteroidia	Flavobacteriales	Flavobacteriaceae	UBA8316	UBA8316 sp003538555	winter	CL	0.0277604	0.0186383	0.671398	0	0
REMEI133_ass_metaspades_bin.10	Bacteria	Pseudomonadota	Alphaproteobacteria	Puniceispirillales	Puniceispirillaceae	MED-G116	MED-G116 sp004212735	winter	CL	0.029036	0.0186301	0.64162	0	0
REMEI097_ass_metaspades_bin.12	Bacteria	Pseudomonadota	Gammaproteobacteria	Pseudomonadales	Pseudohongiellaceae	UBA9145		winter	CL	0.0177393	0.0182625	1.02949	0.000605587	1144.59
REMEI070_ass_metaspades_bin.158	Bacteria	Bacteroidota	Bacteroidia	Cytophagales	Cyclobacteriaceae	UBA4465	UBA4465 sp913050055	winter	CL	0.0345558	0.0177738	0.514351	0	0
REMEI108_ass_metaspades_bin.3	Bacteria	Pseudomonadota	Gammaproteobacteria	Pseudomonadales	UBA7434	UBA7434		winter	CL	0.0246545	0.0177144	0.718508	0	0
REMEI168_ass_metaspades_bin.82	Bacteria	Bacteroidota	Bacteroidia	Flavobacteriales	Flavobacteriaceae	Arcticimaribacter		winter	CL	0.0225658	0.0176424	0.781823	0	0
REMEI174_ass_metaspades_bin.17	Bacteria	Pseudomonadota	Alphaproteobacteria	Rhodobacterales	Rhodobacteraceae	M30B80		winter	CL	0.00713024	0.0175218	2.45739	0.0187313	37.0048
REMEI107_ass_metaspades_bin.44	Bacteria	Bacteroidota	Bacteroidia	Flavobacteriales	Flavobacteriaceae	Arcticimaribacter	Arcticimaribacter sp022424955	winter	CL	0.0257883	0.0174788	0.677779	0	0
REMEI100_ass_metaspades_bin.46	Bacteria	Pseudomonadota	Gammaproteobacteria	Pseudomonadales	Halieaceae	Luminiphilus		winter	CL	0.0125388	0.0174255	1.38973	0.00685648	101.094
REMEI058_ass_metaspades_bin.78	Bacteria	Bacteroidota	Bacteroidia	Flavobacteriales	Flavobacteriaceae	Dokdonia	Dokdonia donghaensis	winter	CL	0.02123	0.017147	0.80768	0	0
REMEI100_ass_metaspades_bin.35	Bacteria	Bacteroidota	Bacteroidia	Flavobacteriales	Flavobacteriaceae	Flavicella		winter	CL	0.0293352	0.0168915	0.575811	0	0
REMEI139_ass_metaspades_bin.2	Bacteria	Bacteroidota	Bacteroidia	Flavobacteriales	Flavobacteriaceae	UBA8316	UBA8316 sp913030895	winter	CL	0.0298738	0.0168484	0.563986	0	0
REMEI102_ass_metaspades_bin.38	Bacteria	Bacteroidota	Bacteroidia	Flavobacteriales	Flavobacteriaceae			winter	CL	0.025277	0.0164414	0.650451	0	0
REMEI165_ass_metaspades_bin.135	Bacteria	Bacteroidota	Bacteroidia	Flavobacteriales	Flavobacteriaceae	UBA8316	UBA8316 sp002390455	winter	CL	0.0270097	0.0163745	0.606244	0	0
REMEI108_ass_metaspades_bin.45	Bacteria	Pseudomonadota	Alphaproteobacteria	Caulobacterales	Caulobacteraceae	Brevundimonas	Brevundimonas aurantiaca	winter	CL	0.018861	0.0162713	0.862696	0	0
REMEI139_ass_metaspades_bin.36	Bacteria	Bacteroidota	Bacteroidia	Flavobacteriales	Flavobacteriaceae	UBA724	UBA724 sp902586905	winter	CL	0.0236544	0.0162364	0.6864	0	0
REMEI133_ass_metaspades_bin.14	Bacteria	Pseudomonadota	Alphaproteobacteria	Puniceispirillales	Puniceispirillaceae	UBA5951	UBA5951 sp016779005	winter	CL	0.0301349	0.0161043	0.534407	0	0
REMEI106_ass_metaspades_bin.50	Bacteria	Bacteroidota	Bacteroidia	Chitinophagales	Saprospiraceae	AM-2324		winter	CL	0.0232098	0.0159177	0.68582	0	0
REMEI059_ass_metaspades_bin.17	Bacteria	Pseudomonadota	Gammaproteobacteria	Enterobacterales_A	Alteromonadaceae	Cognaticolwellia	Cognaticolwellia polaris	winter	CL	0.0239876	0.0158842	0.662185	0	0
REMEI160_ass_metaspades_bin.82	Bacteria	Pseudomonadota	Gammaproteobacteria	Pseudomonadales	Halieaceae	Luminiphilus	Luminiphilus sp902613175	winter	CL	0.01275	0.0155494	1.21956	0.00413529	167.617
REMEI135_ass_metaspades_bin.7	Bacteria	Pseudomonadota	Gammaproteobacteria	Pseudomonadales	Moraxellaceae	Acinetobacter	Acinetobacter pittii	winter	CL	0.0265496	0.0155126	0.584285	0	0
REMEI098_ass_metaspades_bin.63.clean	Bacteria	Pseudomonadota	Gammaproteobacteria	Pseudomonadales	Halieaceae	Luminiphilus	Luminiphilus sp003331335	winter	CL	0.0149056	0.0154804	1.03856	0.000788247	879.353
REMEI070_ass_metaspades_bin.137	Bacteria	Bacteroidota	Bacteroidia	Flavobacteriales	Flavobacteriaceae	UBA7446	UBA7446 sp002470745	winter	CL	0.0231996	0.0151524	0.653133	0	0
REMEI134_ass_metaspades_bin.32	Bacteria	SAR324	SAR324	SAR324	NAC60-12	JCVI-SCAAA005	JCVI-SCAAA005 sp002450295	winter	CL	0.0350315	0.0150009	0.428212	0	0
REMEI174_ass_metaspades_bin.11	Bacteria	Pseudomonadota	Alphaproteobacteria	Sphingomonadales	Sphingomonadaceae	Sphingomonas		winter	CL	0.0295347	0.014779	0.500395	0	0
REMEI108_ass_metaspades_bin.4.clean	Bacteria	Actinomycetota	Actinomycetia	Mycobacteriales	Geodermatophilaceae	Blastococcus		winter	CL	0.026825	0.0145548	0.542583	0	0
REMEI103_ass_metaspades_bin.1	Bacteria	Verrucomicrobiota	Verrucomicrobiae	Opitutales	DSM-45221	GCA-2690565		winter	CL	0.0263406	0.0141452	0.537013	0	0
F124.scaffolds	Bacteria	Pseudomonadota	Gammaproteobacteria	Enterobacterales_A	Vibrionaceae	Vibrio	Vibrio crassostreae	winter	CL	0.0073311	0.014028	1.9135	0.0135194	51.2705
REMEI104_ass_metaspades_bin.5	Bacteria	Pseudomonadota	Gammaproteobacteria	Pseudomonadales	HTCC2089	UBA4421		winter	CL	0.0139286	0.0139256	0.999788	0	0
REMEI140_ass_metaspades_bin.26	Bacteria	Pseudomonadota	Alphaproteobacteria	Rhizobiales	Rhizobiaceae	Jiella	Jiella sp002088275	winter	CL	0.0263584	0.0135564	0.514311	0	0
REMEI072_ass_metaspades_bin.6	Bacteria	Pseudomonadota	Gammaproteobacteria	Pseudomonadales	Porticoccaceae	HTCC2207		winter	CL	0.0135216	0.0134047	0.991358	0	0
REMEI102_ass_metaspades_bin.21	Bacteria	Pseudomonadota	Gammaproteobacteria	Enterobacterales_A	Alteromonadaceae	JAGSHH01		winter	CL	0.019987	0.0133184	0.666353	0	0
REMEI172_ass_metaspades_bin.9	Bacteria	Pseudomonadota	Alphaproteobacteria	Rhodobacterales	Rhodobacteraceae	Citreimonas		winter	CL	0.0222794	0.0132776	0.595958	0	0
P242.scaffolds	Bacteria	Pseudomonadota	Gammaproteobacteria	Enterobacterales_A	Alteromonadaceae	Alteromonas	Alteromonas genovensis	winter	CL	0.00569418	0.0132645	2.32948	0.0176176	39.3439
REMEI169_ass_metaspades_bin.21	Bacteria	Pseudomonadota	Alphaproteobacteria	Puniceispirillales	Puniceispirillaceae	UBA8309	UBA8309 sp002457745	winter	CL	0.017258	0.0132029	0.765029	0	0
REMEI070_ass_metaspades_bin.62	Bacteria	Pseudomonadota	Alphaproteobacteria	Puniceispirillales	Puniceispirillaceae	JADHLI01	JADHLI01 sp022425485	winter	CL	0.0199282	0.0131189	0.658307	0	0
REMEI160_ass_metaspades_bin.13	Bacteria	Pseudomonadota	Gammaproteobacteria	UBA4575	UBA4575	UBA1858	UBA1858 sp002338385	winter	CL	0.019846	0.0130618	0.658155	0	0
REMEI169_ass_metaspades_bin.5	Bacteria	Bacteroidota	Bacteroidia	Flavobacteriales	Flavobacteriaceae	UBA11891	UBA11891 sp003533785	winter	CL	0.0219246	0.0128373	0.58552	0	0
REMEI136_ass_metaspades_bin.179	Bacteria	Verrucomicrobiota	Verrucomicrobiae	Opitutales	MB11C04	MB11C04	MB11C04 sp002171765	winter	CL	0.0239661	0.0125742	0.524666	0	0
REMEI061_ass_metaspades_bin.11	Bacteria	Pseudomonadota	Alphaproteobacteria	Rhizobiales	Beijerinckiaceae	Methylobacterium	Methylobacterium thiocyanatum	winter	CL	0.0233956	0.0125339	0.535736	0	0
REMEI136_ass_metaspades_bin.153	Bacteria	Pseudomonadota	Alphaproteobacteria	Caulobacterales	Caulobacteraceae	Phenylobacterium	Phenylobacterium sp013911965	winter	CL	0.0222941	0.0124061	0.556474	0	0
REMEI056_ass_metaspades_bin.36	Bacteria	Pseudomonadota	Gammaproteobacteria	Enterobacterales_A	Alteromonadaceae	Glaciecola	Glaciecola sp002292215	winter	CL	0.0162758	0.0123344	0.757835	0	0
REMEI099_ass_metaspades_bin.93	Bacteria	Bacteroidota	Rhodothermia	Balneolales	Balneolaceae	UBA1275	UBA1275 sp002457365	winter	CL	0.0192617	0.0121487	0.630719	0	0
REMEI166_ass_metaspades_bin.9	Bacteria	Bacteroidota	Bacteroidia	Flavobacteriales	UA16	UBA11663		winter	CL	0.0119554	0.0116757	0.976599	0	0
REMEI105_ass_metaspades_bin.73	Bacteria	Pseudomonadota	Alphaproteobacteria	Sphingomonadales	Sphingomonadaceae	Sphingomonas		winter	CL	0.0201518	0.0112262	0.557083	0	0
REMEI171_ass_metaspades_bin.26	Bacteria	Pseudomonadota	Alphaproteobacteria	Sphingomonadales	Sphingomonadaceae	Sphingomonas		winter	CL	0.021896	0.0111308	0.508346	0	0
REMEI136_ass_metaspades_bin.34.clean	Bacteria	Pseudomonadota	Gammaproteobacteria	Pseudomonadales	Alcanivoracaceae	Alcanivorax		winter	CL	0.0145137	0.0103326	0.711917	0	0
REMEI174_ass_metaspades_bin.10.clean	Bacteria	Pseudomonadota	Alphaproteobacteria	Sphingomonadales	Sphingomonadaceae	Sphingomonas	Sphingomonas aquatilis	winter	CL	0.0285907	0.0099616	0.348421	0	0
REMEI108_ass_metaspades_bin.11	Bacteria	Pseudomonadota	Alphaproteobacteria	Sphingomonadales	Sphingomonadaceae	Sphingomonas	Sphingomonas sp003075315	winter	CL	0.0185666	0.00961005	0.517598	0	0
REMEI172_ass_metaspades_bin.43	Bacteria	Pseudomonadota	Gammaproteobacteria	Enterobacterales_A	Vibrionaceae	Enterovibrio		winter	CL	0.00598364	0.00943807	1.57731	0.00949421	73.0073
REMEI140_ass_metaspades_bin.24	Bacteria	Pseudomonadota	Alphaproteobacteria	Rhodobacterales	Rhodobacteraceae	Palleronia		winter	CL	0.014375	0.00939305	0.65343	0	0
REMEI006_ass_metaspades_bin.81	Bacteria	Pseudomonadota	Alphaproteobacteria	Sphingomonadales	Sphingomonadaceae	Sphingobium	Sphingobium naphthae	winter	CL	0.0495743	0.00933754	0.188354	0	0
REMEI134_ass_metaspades_bin.134	Bacteria	Actinomycetota	Actinomycetia	Actinomycetales	Microbacteriaceae	Microbacterium	Microbacterium sp002313585	winter	CL	0.016803	0.00929053	0.552911	0	0
REMEI070_ass_metaspades_bin.30	Bacteria	Pseudomonadota	Gammaproteobacteria	Pseudomonadales	HTCC2089	UBA4421	UBA4421 sp002704325	winter	CL	0.0158029	0.00924589	0.585076	0	0
REMEI172_ass_metaspades_bin.63	Bacteria	Pseudomonadota	Alphaproteobacteria	Sphingomonadales	Sphingomonadaceae	Sphingomonas		winter	CL	0.0167186	0.00913867	0.546617	0	0
REMEI172_ass_metaspades_bin.0	Bacteria	Pseudomonadota	Alphaproteobacteria	Rhodobacterales	Rhodobacteraceae	Pseudooctadecabacter		winter	CL	0.00501838	0.00904162	1.8017	0.0122653	56.5131
REMEI140_ass_metaspades_bin.96	Bacteria	Pseudomonadota	Alphaproteobacteria	Caulobacterales	Caulobacteraceae	Brevundimonas	Brevundimonas sp013912065	winter	CL	0.0161937	0.00898802	0.555032	0	0
REMEI061_ass_metaspades_bin.49	Bacteria	Pseudomonadota	Alphaproteobacteria	Sphingomonadales	Sphingomonadaceae	Sphingobium	Sphingobium yanoikuyae	winter	CL	0.0132554	0.00871132	0.657191	0	0
REMEI169_ass_metaspades_bin.52.clean	Bacteria	Actinomycetota	Actinomycetia	Actinomycetales	Microbacteriaceae	Pontimonas	Pontimonas sp002172585	winter	CL	0.00511926	0.00854294	1.66879	0.0106687	64.9703
REMEI135_ass_metaspades_bin.5.clean	Bacteria	Pseudomonadota	Alphaproteobacteria	Sphingomonadales	Sphingomonadaceae	Sphingomonas	Sphingomonas parapaucimobilis	winter	CL	0.0155414	0.00849876	0.546845	0	0
REMEI172_ass_metaspades_bin.10	Bacteria	Pseudomonadota	Alphaproteobacteria	Rhodobacterales	Rhodobacteraceae	Sagittula		winter	CL	0.00582913	0.00847179	1.45335	0.00778905	88.99
REMEI097_ass_metaspades_bin.95	Bacteria	Pseudomonadota	Gammaproteobacteria	Pseudomonadales	Halieaceae	Luminiphilus	Luminiphilus sp002390485	winter	CL	0.00542266	0.00837005	1.54353	0.0090432	76.6484
REMEI140_ass_metaspades_bin.30.clean	Bacteria	Pseudomonadota	Alphaproteobacteria	Sphingomonadales	Sphingomonadaceae	Alteriqipengyuania	Alteriqipengyuania sp002377695	winter	CL	0.0143733	0.0082317	0.572708	0	0
REMEI136_ass_metaspades_bin.36.clean	Bacteria	Verrucomicrobiota	Verrucomicrobiae	Opitutales	DSM-45221	GCA-2690565	GCA-2690565 sp002457235	winter	CL	0.0256088	0.00780512	0.304783	0	0
REMEI175_ass_metaspades_bin.13	Bacteria	Bacteroidota	Bacteroidia	Chitinophagales	Saprospiraceae	DT-110		winter	CL	0.0286115	0.00766702	0.26797	0	0
REMEI061_ass_metaspades_bin.46	Bacteria	Pseudomonadota	Alphaproteobacteria	Sphingomonadales	Sphingomonadaceae	Qipengyuania	Qipengyuania pelagi	winter	CL	0.0132628	0.00764725	0.576593	0	0
REMEI102_ass_metaspades_bin.20	Bacteria	Pseudomonadota	Gammaproteobacteria	Enterobacterales_A	Alteromonadaceae	Colwellia		winter	CL	0.0236835	0.00745589	0.314814	0	0
S070.scaffolds	Bacteria	Pseudomonadota	Gammaproteobacteria	Enterobacterales_A	Alteromonadaceae	Alteromonas	Alteromonas mediterranea	winter	CL	0.00589916	0.00722038	1.22397	0.00421036	164.629
REMEI140_ass_metaspades_bin.67	Bacteria	Bacteroidota	Bacteroidia	Flavobacteriales	Flavobacteriaceae	UBA7446		winter	CL	0.021437	0.00689899	0.321827	0	0
P256.scaffolds	Bacteria	Pseudomonadota	Gammaproteobacteria	Enterobacterales_A	Alteromonadaceae	Alteromonas		winter	CL	0.00552373	0.00671784	1.21618	0.00407735	169.999
REMEI168_ass_metaspades_bin.42	Bacteria	Pseudomonadota	Gammaproteobacteria	Pseudomonadales	Porticoccaceae	HTCC2207		winter	CL	0.0193446	0.00662962	0.342711	0	0
REMEI171_ass_metaspades_bin.14	Bacteria	Pseudomonadota	Gammaproteobacteria	Enterobacterales_A	Alteromonadaceae	Glaciecola		winter	CL	0.0215595	0.00655527	0.304055	0	0
REMEI101_ass_metaspades_bin.14.clean	Bacteria	Pseudomonadota	Gammaproteobacteria	Pseudomonadales	Porticoccaceae	HTCC2207	HTCC2207 sp002469845	winter	CL	0.0200335	0.0065418	0.326543	0	0
REMEI108_ass_metaspades_bin.51.clean	Bacteria	Pseudomonadota	Alphaproteobacteria	Sphingomonadales	Sphingomonadaceae	Qipengyuania	Qipengyuania sp001635685	winter	CL	0.0153392	0.00648701	0.422904	0	0
REMEI106_ass_metaspades_bin.56	Bacteria	Pseudomonadota	Gammaproteobacteria	Pseudomonadales	Porticoccaceae	HTCC2207		winter	CL	0.0203068	0.00644719	0.317489	0	0
REMEI058_ass_metaspades_bin.3.clean	Bacteria	Pseudomonadota	Gammaproteobacteria	Enterobacterales_A	Alteromonadaceae	Alteromonas	Alteromonas australica	winter	CL	0.0060464	0.0063919	1.05714	0.00115768	598.737
REMEI165_ass_metaspades_bin.70	Bacteria	Pseudomonadota	Alphaproteobacteria	Puniceispirillales	Puniceispirillaceae	JADHLI01	JADHLI01 sp016780775	winter	CL	0.020253	0.0060264	0.297556	0	0
REMEI160_ass_metaspades_bin.21	Bacteria	Pseudomonadota	Alphaproteobacteria	Parvibaculales	RS24	Micropelagos	Micropelagos sp002450335	winter	CL	0.0182186	0.00551337	0.302623	0	0
REMEI100_ass_metaspades_bin.113	Bacteria	Bacteroidota	Bacteroidia	Flavobacteriales	Salibacteraceae	SHAN690	SHAN690 sp023262195	winter	CL	0.0203215	0.00510154	0.251042	0	0
REMEI101_ass_metaspades_bin.50	Bacteria	Pseudomonadota	Gammaproteobacteria	Enterobacterales_A	Alteromonadaceae			winter	CL	0.00723889	0.00412719	0.570141	0	0
REMEI169_ass_metaspades_bin.22	Bacteria	Pseudomonadota	Alphaproteobacteria	Puniceispirillales	UBA1172	UBA1172	UBA1172 sp002457135	winter	CL	0.0127358	0.00363367	0.285311	0	0
REMEI058_ass_metaspades_bin.39	Bacteria	Pseudomonadota	Alphaproteobacteria	Caulobacterales	Maricaulaceae	Marinicauda	Marinicauda pacifica	winter	CL	0.0159245	0.00327797	0.205845	0	0
REMEI169_ass_metaspades_bin.74	Bacteria	Pseudomonadota	Alphaproteobacteria	Parvibaculales	RS24	UBA7378	UBA7378 sp002689195	winter	CL	0.0127964	0.00306071	0.239185	0	0
REMEI109_ass_metaspades_bin.119	Bacteria	Pseudomonadota	Alphaproteobacteria	Sphingomonadales	Sphingomonadaceae	Novosphingopyxis		winter	CL	0.0132937	0.00247086	0.185868	0	0
REMEI138_ass_metaspades_bin.37	Bacteria	Pseudomonadota	Gammaproteobacteria	Pseudomonadales	HTCC2089	UBA4421	UBA4421 sp004213835	winter	CL	0.00964431	0.00246237	0.255319	0	0
REMEI061_ass_metaspades_bin.24	Bacteria	Pseudomonadota	Alphaproteobacteria	Sphingomonadales	Sphingomonadaceae	Sphingobium	Sphingobium sp000508185	winter	CL	0.0135218	0.00244833	0.181065	0	0
REMEI058_ass_metaspades_bin.32	Bacteria	Pseudomonadota	Alphaproteobacteria	Sphingomonadales	Sphingomonadaceae	Qipengyuania	Qipengyuania pacifica	winter	CL	0.00610093	0	0.1	0	0
REMEI097_ass_metaspades_bin.64	Bacteria	Pseudomonadota	Gammaproteobacteria	Pseudomonadales	Porticoccaceae	LSUCC0057		winter	CL	0.00616456	0	0.1	0	0
REMEI108_ass_metaspades_bin.28	Bacteria	Pseudomonadota	Alphaproteobacteria	Sphingomonadales	Sphingomonadaceae	Sphingobium	Sphingobium soli	winter	CL	0.00704169	0	0.1	0	0
REMEI133_ass_metaspades_bin.17	Bacteria	Pseudomonadota	Alphaproteobacteria	Parvibaculales	RS24	UBA7378	UBA7378 sp002469805	winter	CL	0.0057588	0	0.1	0	0
REMEI133_ass_metaspades_bin.33	Bacteria	Pseudomonadota	Alphaproteobacteria	Caulobacterales	Hyphomonadaceae	Henriciella	Henriciella sp002172915	winter	CL	0.00521121	0	0.1	0	0
REMEI133_ass_metaspades_bin.82	Bacteria	Pseudomonadota	Alphaproteobacteria	Rhodospirillales_A	Thalassospiraceae	Thalassospira	Thalassospira lucentensis_A	winter	CL	0.00533337	0	0.1	0	0
REMEI139_ass_metaspades_bin.113	Bacteria	Verrucomicrobiota	Verrucomicrobiae	Opitutales	DSM-45221	UBA7445		winter	CL	0.00787845	0	0.1	0	0
REMEI139_ass_metaspades_bin.32	Bacteria	Pseudomonadota	Gammaproteobacteria	Pseudomonadales	HTCC2089	UBA4421	UBA4421 sp902613475	winter	CL	0.00447925	0	0.1	0	0
REMEI140_ass_metaspades_bin.46	Bacteria	Verrucomicrobiota	Verrucomicrobiae	Opitutales	DSM-45221	Coraliomargarita	Coraliomargarita sp002469895	winter	CL	0.00469175	0	0.1	0	0
REMEI159_ass_metaspades_bin.13	Bacteria	Pseudomonadota	Gammaproteobacteria	Pseudomonadales	Halieaceae	Luminiphilus	Luminiphilus sp002456975	winter	CL	0.00456547	0	0.1	0	0
REMEI159_ass_metaspades_bin.91	Bacteria	Planctomycetota	Phycisphaerae	Phycisphaerales	SM1A02	UBA8653	UBA8653 sp002168105	winter	CL	0.00600474	0	0.1	0	0
REMEI160_ass_metaspades_bin.0	Bacteria	Pseudomonadota	Alphaproteobacteria	Caulobacterales	Hyphomonadaceae	Henriciella		winter	CL	0.0048762	0	0.1	0	0
REMEI160_ass_metaspades_bin.7	Bacteria	Verrucomicrobiota	Verrucomicrobiae	Opitutales	DSM-45221	Coraliomargarita		winter	CL	0.0114392	0	0.1	0	0
REMEI162_ass_metaspades_bin.10	Bacteria	Bacteroidota	Bacteroidia	Flavobacteriales	Schleiferiaceae	RFXV01		winter	CL	0.00468142	0	0.1	0	0
REMEI165_ass_metaspades_bin.14	Bacteria	Pseudomonadota	Alphaproteobacteria	UBA8317	UBA8317	UBA8317	UBA8317 sp002469865	winter	CL	0.00644221	0	0.1	0	0
REMEI165_ass_metaspades_bin.32	Bacteria	Pseudomonadota	Alphaproteobacteria	Thalassobaculales	Thalassobaculaceae	TMED26		winter	CL	0.00760063	0	0.1	0	0
REMEI166_ass_metaspades_bin.16	Bacteria	Pseudomonadota	Gammaproteobacteria	Pseudomonadales	HTCC2089	UBA4421	UBA4421 sp002450255	winter	CL	0.00552395	0	0.1	0	0
REMEI166_ass_metaspades_bin.67	Bacteria	Verrucomicrobiota	Kiritimatiellia	Kiritimatiellales	Pontiellaceae	UBA1859	UBA1859 sp002691095	winter	CL	0.00793946	0	0.1	0	0
REMEI169_ass_metaspades_bin.53	Bacteria	Verrucomicrobiota	Verrucomicrobiae	Opitutales	DSM-45221	UBA7445		winter	CL	0.0057887	0	0.1	0	0
REMEI172_ass_metaspades_bin.18	Bacteria	Pseudomonadota	Alphaproteobacteria	Rhodobacterales	Rhodobacteraceae	Dinoroseobacter		winter	CL	0.00503833	0	0.1	0	0
REMEI175_ass_metaspades_bin.7	Bacteria	Pseudomonadota	Alphaproteobacteria	Sphingomonadales	Sphingomonadaceae	Qipengyuania		winter	CL	0.00672643	0	0.1	0	0
REMEI175_ass_metaspades_bin.8	Bacteria	Pseudomonadota	Alphaproteobacteria	Caulobacterales	Maricaulaceae	Maricaulis		winter	CL	0.00672999	0	0.1	0	0
S005.scaffolds	Bacteria	Pseudomonadota	Gammaproteobacteria	Enterobacterales_A	Alteromonadaceae	Alteromonas		winter	CL	0.00562158	0	0.1	0	0
S015.scaffolds	Bacteria	Pseudomonadota	Gammaproteobacteria	Enterobacterales_A	Alteromonadaceae	Alteromonas		winter	CL	0.00662756	0	0.1	0	0
S085.scaffolds	Bacteria	Pseudomonadota	Gammaproteobacteria	Enterobacterales_A	Alteromonadaceae	Alteromonas	Alteromonas gracilis	winter	CL	0.00598085	0	0.1	0	0
S167.scaffolds	Bacteria	Pseudomonadota	Gammaproteobacteria	Enterobacterales_A	Alteromonadaceae	Alteromonas		winter	CL	0.0068077	0	0.1	0	0
REMEI061_ass_metaspades_bin.2	Bacteria	Bacteroidota	Bacteroidia	Flavobacteriales	Flavobacteriaceae	SCGC-AAA160-P02	SCGC-AAA160-P02 sp015665265	winter	CD	0.81873	9.68848	11.8335	0.0514779	13.4649
REMEI062_ass_metaspades_bin.5	Bacteria	Pseudomonadota	Alphaproteobacteria	Rhodobacterales	Rhodobacteraceae	Planktomarina	Planktomarina temperata	winter	CD	0.357164	5.23621	14.6605	0.0559408	12.3907
REMEI046_ass_metaspades_bin.28	Bacteria	Pseudomonadota	Alphaproteobacteria	Rhodobacterales	Rhodobacteraceae	Amylibacter	Amylibacter sp900197625	winter	CD	2.31435	5.14297	2.22221	0.0166355	41.6669
REMEI053_ass_metaspades_bin.51	Bacteria	Bacteroidota	Bacteroidia	Flavobacteriales	Flavobacteriaceae	MAG-121220-bin8	MAG-121220-bin8 sp902559035	winter	CD	2.48358	4.26995	1.71928	0.0112896	61.3967
REMEI175_ass_metaspades_bin.40	Bacteria	Pseudomonadota	Alphaproteobacteria	Pelagibacterales	Pelagibacteraceae	Pelagibacter	Pelagibacter sp003209915	winter	CD	10.778	2.85019	0.264446	0	0
REMEI068_ass_metaspades_bin.122	Bacteria	Bacteroidota	Bacteroidia	Flavobacteriales	Flavobacteriaceae	SCGC-AAA160-P02	SCGC-AAA160-P02 sp905479435	winter	CD	0.241226	2.69951	11.1908	0.0503144	13.7763
REMEI002_ass_metaspades_bin.9	Bacteria	Bacteroidota	Bacteroidia	Flavobacteriales	Flavobacteriaceae	Marisimplicoccus	Marisimplicoccus sp002457075	winter	CD	1.48863	2.02952	1.36335	0.00645722	107.344
REMEI007_ass_metaspades_bin.14	Bacteria	Bacteroidota	Bacteroidia	Flavobacteriales	UA16	UBA8752		winter	CD	0.242514	1.93797	7.99117	0.0432987	16.0085
REMEI007_ass_metaspades_bin.121	Bacteria	Bacteroidota	Bacteroidia	Flavobacteriales	Flavobacteriaceae	MED-G14	MED-G14 sp003331885	winter	CD	0.941556	1.40549	1.49273	0.008346	83.0514
REMEI104_ass_metaspades_bin.9	Bacteria	Bacteroidota	Bacteroidia	Flavobacteriales	Flavobacteriaceae	Polaribacter	Polaribacter sp024640565	winter	CD	0.137657	1.2981	9.42992	0.0467477	14.8274
REMEI053_ass_metaspades_bin.113	Bacteria	Bacteroidota	Bacteroidia	Flavobacteriales	Flavobacteriaceae	MED-G13	MED-G13 sp902560045	winter	CD	1.46657	1.12264	0.765491	0	0
REMEI062_ass_metaspades_bin.118	Bacteria	Pseudomonadota	Alphaproteobacteria	Rhodobacterales	Rhodobacteraceae	Planktomarina	Planktomarina sp002683685	winter	CD	0.0663881	1.02203	15.3948	0.056959	12.1692
REMEI003_ass_metaspades_bin.111	Bacteria	Bacteroidota	Bacteroidia	Flavobacteriales	Flavobacteriaceae	MED-G13	MED-G13 sp902510415	winter	CD	1.32721	0.89304	0.67287	0	0
REMEI098_ass_metaspades_bin.7	Bacteria	Bacteroidota	Bacteroidia	Flavobacteriales	Flavobacteriaceae	GCA001735715		winter	CD	0.0860081	0.786591	9.14555	0.0461097	15.0326
REMEI006_ass_metaspades_bin.14	Bacteria	Pseudomonadota	Alphaproteobacteria	MED-G09	MED-G09	MED-G09	MED-G09 sp002704345	winter	CD	2.47741	0.738132	0.297946	0	0
REMEI004_ass_metaspades_bin.111	Bacteria	Pseudomonadota	Gammaproteobacteria	SAR86	D2472	MED-G78	MED-G78 sp902558645	winter	CD	2.1563	0.679877	0.315297	0	0
REMEI135_ass_metaspades_bin.70	Bacteria	Pseudomonadota	Gammaproteobacteria	SAR86	D2472	D2472	D2472 sp003331545	winter	CD	1.3897	0.675563	0.486121	0	0
REMEI094_ass_metaspades_bin.14	Bacteria	Pseudomonadota	Alphaproteobacteria	Rhodobacterales	Rhodobacteraceae	MED-G52	MED-G52 sp003332035	winter	CD	0.641823	0.653385	1.01801	0.000371956	1863.52
REMEI062_ass_metaspades_bin.0	Bacteria	Actinomycetota	Acidimicrobiia	Acidimicrobiales	TK06	MedAcidi-G3	MedAcidi-G3 sp000817105	winter	CD	0.423048	0.651624	1.54031	0.00899963	77.0195
REMEI006_ass_metaspades_bin.28	Bacteria	Bacteroidota	Bacteroidia	Flavobacteriales	UA16	UA16		winter	CD	0.164775	0.611459	3.71086	0.027318	25.3733
REMEI055_ass_metaspades_bin.39	Bacteria	Pseudomonadota	Gammaproteobacteria	Pseudomonadales	HTCC2089	UBA9926	UBA9926 sp913064795	winter	CD	0.358209	0.555938	1.55199	0.00915706	75.6953
REMEI101_ass_metaspades_bin.38	Bacteria	Pseudomonadota	Alphaproteobacteria	Rhodobacterales	Rhodobacteraceae	MED-G52	MED-G52 sp002711145	winter	CD	0.350379	0.536884	1.53229	0.00889095	77.961
REMEI059_ass_metaspades_bin.24	Bacteria	Bacteroidota	Bacteroidia	Flavobacteriales	Flavobacteriaceae	GCA-002733185	GCA-002733185 sp024232495	winter	CD	0.121797	0.531276	4.36199	0.030686	22.5884
REMEI096_ass_metaspades_bin.44	Bacteria	Bacteroidota	Bacteroidia	Flavobacteriales	Crocinitomicaceae	UBA952	UBA952 sp002167775	winter	CD	0.11398	0.51105	4.48367	0.0312592	22.1742
REMEI169_ass_metaspades_bin.85	Bacteria	Pseudomonadota	Alphaproteobacteria	HIMB59	GCA-002718135	AG-337-I02		winter	CD	2.17567	0.498452	0.229103	0	0
REMEI106_ass_metaspades_bin.48	Bacteria	Pseudomonadota	Alphaproteobacteria	Rhodobacterales	Rhodobacteraceae	LGRT01	LGRT01 sp001642945	winter	CD	0.0884016	0.491453	5.55932	0.0357391	19.3947
REMEI049_ass_metaspades_bin.35	Bacteria	Bacteroidota	Bacteroidia	Flavobacteriales	Crocinitomicaceae	UBA952		winter	CD	0.253745	0.48351	1.9055	0.0134321	51.6036
REMEI007_ass_metaspades_bin.2	Bacteria	Bacteroidota	Bacteroidia	Flavobacteriales	Parvicellaceae	UBA10066	UBA10066 sp905480225	winter	CD	0.218641	0.462785	2.11664	0.0156215	44.3714
REMEI058_ass_metaspades_bin.18	Bacteria	Bacteroidota	Bacteroidia	Flavobacteriales	Flavobacteriaceae	Patiriisocius		winter	CD	0.0621821	0.461352	7.41938	0.041752	16.6015
REMEI061_ass_metaspades_bin.8	Bacteria	Pseudomonadota	Alphaproteobacteria	Rhodobacterales	Rhodobacteraceae	Lentibacter	Lentibacter algarum	winter	CD	0.0203748	0.450954	22.1329	0.0645222	10.7428
REMEI050_ass_metaspades_bin.45	Bacteria	Bacteroidota	Bacteroidia	Flavobacteriales	Flavobacteriaceae	MAG-121220-bin8	MAG-121220-bin8 sp003331265	winter	CD	0.356342	0.429331	1.20483	0.00388203	178.553
REMEI007_ass_metaspades_bin.45	Bacteria	Planctomycetota	Planctomycetia	Pirellulales	Pirellulaceae	Mariniblastus	Mariniblastus sp011087765	winter	CD	0.0935257	0.396539	4.23989	0.0300945	23.0323
REMEI003_ass_metaspades_bin.6	Bacteria	Bacteroidota	Bacteroidia	Flavobacteriales	Crocinitomicaceae	UBA952	UBA952 sp003331365	winter	CD	0.181218	0.391945	2.16283	0.0160712	43.1296
REMEI069_ass_metaspades_bin.98	Bacteria	Marinisomatota	Marinisomatia	Marinisomatales	Marinisomataceae	Marinisoma		winter	CD	1.20051	0.389292	0.324271	0	0
REMEI056_ass_metaspades_bin.4	Bacteria	Actinomycetota	Acidimicrobiia	Acidimicrobiales	UBA8592	UBA8592	UBA8592 sp002171605	winter	CD	0.203587	0.384039	1.88636	0.0132219	52.4243
REMEI049_ass_metaspades_bin.74	Bacteria	Pseudomonadota	Gammaproteobacteria	Pseudomonadales	Halieaceae	Luminiphilus	Luminiphilus sp013911345	winter	CD	0.0819412	0.359448	4.38666	0.0308035	22.5022
REMEI102_ass_metaspades_bin.36	Bacteria	Pseudomonadota	Gammaproteobacteria	Pseudomonadales	Halieaceae	Luminiphilus	Luminiphilus sp002683395	winter	CD	0.0842237	0.34946	4.14918	0.029644	23.3824
REMEI070_ass_metaspades_bin.46	Bacteria	Pseudomonadota	Gammaproteobacteria	Arenicellales	UBA868	UBA868	UBA868 sp002295285	winter	CD	0.0920868	0.345339	3.75015	0.0275374	25.1711
REMEI053_ass_metaspades_bin.104	Bacteria	Bacteroidota	Bacteroidia	Flavobacteriales	Flavobacteriaceae	MED-G13	MED-G13 sp002691265	winter	CD	0.331051	0.344165	1.03961	0.000809358	856.416
REMEI098_ass_metaspades_bin.6	Bacteria	Pseudomonadota	Alphaproteobacteria	Rhodobacterales	Rhodobacteraceae	JAHEJA01		winter	CD	0.0222043	0.34194	15.3998	0.0569657	12.1678
REMEI107_ass_metaspades_bin.71.clean	Bacteria	Bacteroidota	Bacteroidia	Flavobacteriales	Flavobacteriaceae	Marisimplicoccus	Marisimplicoccus sp004213645	winter	CD	0.314809	0.337926	1.07343	0.00147623	469.539
REMEI052_ass_metaspades_bin.22	Bacteria	Pseudomonadota	Gammaproteobacteria	Burkholderiales	Methylophilaceae	BACL14	BACL14 sp010023085	winter	CD	0.50714	0.337642	0.665777	0	0
REMEI137_ass_metaspades_bin.71	Bacteria	Bacteroidota	Bacteroidia	Flavobacteriales	UA16	UBA11663		winter	CD	0.109276	0.32636	2.98657	0.0227943	30.4089
REMEI099_ass_metaspades_bin.70	Bacteria	Bacteroidota	Bacteroidia	Flavobacteriales	Flavobacteriaceae	MAG-121220-bin8	MAG-121220-bin8 sp004214185	winter	CD	0.331048	0.325076	0.98196	0	0
REMEI007_ass_metaspades_bin.69	Bacteria	Verrucomicrobiota	Verrucomicrobiae	Opitutales	MB11C04	MB11C04		winter	CD	0.403495	0.317888	0.787837	0	0
REMEI059_ass_metaspades_bin.18	Bacteria	Bacteroidota	Bacteroidia	Flavobacteriales	Flavobacteriaceae	SGZJ01	SGZJ01 sp004213995	winter	CD	0.18381	0.315771	1.71792	0.0112732	61.4864
REMEI134_ass_metaspades_bin.66	Bacteria	Bacteroidota	Bacteroidia	Flavobacteriales	Flavobacteriaceae	MED-G14	MED-G14 sp004321735	winter	CD	0.219345	0.31519	1.43696	0.00755273	91.7743
REMEI104_ass_metaspades_bin.67	Bacteria	Pseudomonadota	Gammaproteobacteria	Pseudomonadales	Halieaceae	Luminiphilus	Luminiphilus sp016778085	winter	CD	0.0738535	0.31131	4.21523	0.029973	23.1257
REMEI050_ass_metaspades_bin.91	Bacteria	Pseudomonadota	Alphaproteobacteria	Rhodobacterales	Rhodobacteraceae	GCA-002712045	GCA-002712045 sp002712045	winter	CD	0.615092	0.300978	0.489323	0	0
REMEI102_ass_metaspades_bin.17.clean	Bacteria	Bacteroidota	Bacteroidia	Flavobacteriales	Flavobacteriaceae	MAG-120531		winter	CD	0.0498165	0.299593	6.01393	0.0373766	18.5449
REMEI105_ass_metaspades_bin.15	Bacteria	Planctomycetota	Planctomycetia	Pirellulales	UBA1268	UBA1268	UBA1268 sp016776925	winter	CD	0.0451045	0.297425	6.59413	0.0392954	17.6394
REMEI053_ass_metaspades_bin.42	Bacteria	Pseudomonadota	Alphaproteobacteria	Rhodobacterales	Rhodobacteraceae	CABZJG01		winter	CD	0.0805283	0.288647	3.58442	0.0265958	26.0623
REMEI166_ass_metaspades_bin.60.clean	Bacteria	Pseudomonadota	Alphaproteobacteria	HIMB59	HIMB59	HIMB59	HIMB59 sp902615815	winter	CD	0.758773	0.264861	0.349065	0	0
REMEI053_ass_metaspades_bin.89	Bacteria	Bacteroidota	Bacteroidia	Flavobacteriales	Flavobacteriaceae	MED-G14	MED-G14 sp002693085	winter	CD	0.194501	0.26086	1.34118	0.00611559	113.341
REMEI098_ass_metaspades_bin.61	Bacteria	Bacteroidota	Bacteroidia	Flavobacteriales	Schleiferiaceae	UBA10364		winter	CD	0.134107	0.254009	1.89408	0.013307	52.089
REMEI003_ass_metaspades_bin.38	Bacteria	Actinomycetota	Acidimicrobiia	Acidimicrobiales	MedAcidi-G1	MedAcidi-G1	MedAcidi-G1 sp000817085	winter	CD	0.262362	0.244215	0.930832	0	0
REMEI052_ass_metaspades_bin.95	Bacteria	Bacteroidota	Bacteroidia	Flavobacteriales	Crocinitomicaceae	UBA952		winter	CD	0.0824351	0.240951	2.92292	0.0223455	31.0196
REMEI172_ass_metaspades_bin.8	Bacteria	Pseudomonadota	Gammaproteobacteria	Enterobacterales_A	Alteromonadaceae	Glaciecola		winter	CD	0.0254356	0.239165	9.40277	0.0466876	14.8465
REMEI046_ass_metaspades_bin.93	Bacteria	Pseudomonadota	Gammaproteobacteria	Woeseiales	Woeseiaceae	SP4260	SP4260 sp003331585	winter	CD	0.494717	0.227936	0.46074	0	0
REMEI008_ass_megahit_bin.467	Bacteria	Bacteroidota	Bacteroidia	Flavobacteriales	UA16	UBA974	UBA974 sp905480095	winter	CD	0.163769	0.226762	1.38465	0.00678015	102.232
REMEI046_ass_metaspades_bin.7	Bacteria	Actinomycetota	Acidimicrobiia	Acidimicrobiales	MedAcidi-G1	MedAcidi-G2B	MedAcidi-G2B sp000817115	winter	CD	0.0885549	0.222593	2.51361	0.0192025	36.0967
REMEI050_ass_metaspades_bin.42	Bacteria	Bacteroidota	Bacteroidia	Flavobacteriales	Flavobacteriaceae	Marivariicella	Marivariicella sp002711185	winter	CD	0.348186	0.215186	0.61802	0	0
REMEI004_ass_metaspades_bin.8	Bacteria	Actinomycetota	Actinomycetia	Nanopelagicales	S36-B12	S36-B12	S36-B12 sp002729215	winter	CD	0.0427789	0.21305	4.98025	0.0334475	20.7234
REMEI005_ass_metaspades_bin.156	Bacteria	Pseudomonadota	Alphaproteobacteria	Rhodobacterales	Rhodobacteraceae	MED-G52	MED-G52 sp002457055	winter	CD	0.145296	0.212843	1.4649	0.00795385	87.1461
REMEI007_ass_metaspades_bin.224	Bacteria	Bacteroidota	Bacteroidia	Flavobacteriales	Schleiferiaceae	UBA10364	UBA10364 sp003045825	winter	CD	0.124191	0.212037	1.70734	0.0111445	62.1964
REMEI056_ass_metaspades_bin.28	Bacteria	Pseudomonadota	Alphaproteobacteria	TMED109	TMED109	TMED109	TMED109 sp002171375	winter	CD	0.899972	0.210771	0.234197	0	0
REMEI006_ass_metaspades_bin.31	Bacteria	Bacteroidota	Bacteroidia	Flavobacteriales	Schleiferiaceae	TMED14	TMED14 sp002167805	winter	CD	0.340901	0.206584	0.605993	0	0
REMEI006_ass_metaspades_bin.18	Bacteria	Bacteroidota	Bacteroidia	Cytophagales	MED-G16	MED-G16	MED-G16 sp002696995	winter	CD	0.820185	0.206552	0.251835	0	0
REMEI059_ass_metaspades_bin.0	Bacteria	Pseudomonadota	Gammaproteobacteria	Pseudomonadales	Porticoccaceae	HTCC2207	HTCC2207 sp018663035	winter	CD	0.0969621	0.206328	2.12793	0.0157323	44.0589
REMEI097_ass_metaspades_bin.61	Bacteria	Pseudomonadota	Gammaproteobacteria	GCA-002705445	GCA-002705445	GCA-2705445	GCA-2705445 sp913065025	winter	CD	0.411454	0.205598	0.499686	0	0
REMEI134_ass_metaspades_bin.31	Bacteria	Pseudomonadota	Alphaproteobacteria	Puniceispirillales	AAA536-G10	AAA536-G10	AAA536-G10 sp003283875	winter	CD	0.655721	0.204305	0.311572	0	0
REMEI050_ass_metaspades_bin.47	Bacteria	Bacteroidota	Bacteroidia	Flavobacteriales	Flavobacteriaceae	GCA001735715	GCA001735715 sp001735715	winter	CD	0.0526179	0.195973	3.72446	0.0273942	25.3027
REMEI069_ass_metaspades_bin.66	Bacteria	Pseudomonadota	Gammaproteobacteria	Burkholderiales	Methylophilaceae	BACL14	BACL14 sp902558495	winter	CD	0.381173	0.194383	0.509961	0	0
REMEI102_ass_metaspades_bin.70	Bacteria	Pseudomonadota	Alphaproteobacteria	Rhodobacterales	Rhodobacteraceae	CPC320	CPC320 sp002684375	winter	CD	0.0457027	0.193241	4.22822	0.0300371	23.0764
REMEI058_ass_metaspades_bin.35	Bacteria	Pseudomonadota	Alphaproteobacteria	Caulobacterales	Maricaulaceae	Hellea		winter	CD	0.118939	0.192752	1.62059	0.0100581	68.914
REMEI006_ass_metaspades_bin.205	Bacteria	Bacteroidota	Bacteroidia	Flavobacteriales	Flavobacteriaceae	MS024-2A		winter	CD	0.229172	0.1919	0.837362	0	0
REMEI004_ass_metaspades_bin.38	Bacteria	Bacteroidota	Bacteroidia	Flavobacteriales	UA16	UBA974	UBA974 sp002292405	winter	CD	0.272598	0.190842	0.700084	0	0
REMEI136_ass_metaspades_bin.32	Bacteria	Pseudomonadota	Alphaproteobacteria	Rhodobacterales	Rhodobacteraceae	LGRT01	LGRT01 sp016778765	winter	CD	0.0566306	0.186428	3.292	0.0248228	27.9238
REMEI070_ass_metaspades_bin.0	Bacteria	Bacteroidota	Bacteroidia	Flavobacteriales	Flavobacteriaceae	Hel1-33-131	Hel1-33-131 sp018608725	winter	CD	0.0530455	0.185717	3.50108	0.0261056	26.5516
REMEI050_ass_metaspades_bin.63	Bacteria	Bacteroidota	Bacteroidia	Flavobacteriales	Parvicellaceae	GCA-2716065		winter	CD	0.172411	0.182728	1.05983	0.00121069	572.523
REMEI062_ass_metaspades_bin.21	Bacteria	Verrucomicrobiota	Verrucomicrobiae	Verrucomicrobiales	Akkermansiaceae	Roseibacillus_B	Roseibacillus_B sp002420305	winter	CD	0.0524443	0.182128	3.4728	0.0259367	26.7246
REMEI047_ass_megahit_bin.229	Bacteria	Actinomycetota	Acidimicrobiia	Acidimicrobiales	UBA8592	UBA8592	UBA8592 sp002703045	winter	CD	0.0709016	0.166602	2.34976	0.0177982	38.9447
REMEI059_ass_metaspades_bin.74	Bacteria	Bacteroidota	Bacteroidia	Flavobacteriales	Parvicellaceae	GCA-2723085		winter	CD	0.183732	0.16277	0.885912	0	0
REMEI165_ass_metaspades_bin.63	Bacteria	Bacteroidota	Bacteroidia	Flavobacteriales	Flavobacteriaceae	Marisimplicoccus		winter	CD	0.163554	0.159785	0.976956	0	0
REMEI003_ass_metaspades_bin.101	Bacteria	Pseudomonadota	Gammaproteobacteria	Pseudomonadales	Pseudohongiellaceae	UBA9145	UBA9145 sp002172295	winter	CD	0.29468	0.153611	0.521283	0	0
REMEI050_ass_metaspades_bin.54	Bacteria	Pseudomonadota	Alphaproteobacteria	Rhodobacterales	Rhodobacteraceae	Pikeienuella		winter	CD	0.0226121	0.141521	6.25865	0.0382076	18.1416
REMEI070_ass_metaspades_bin.26	Bacteria	Bacteroidota	Bacteroidia	Flavobacteriales	UA16	UA16	UA16 sp016777435	winter	CD	0.0485103	0.140705	2.90052	0.0221852	31.2437
REMEI136_ass_metaspades_bin.94	Bacteria	Pseudomonadota	Gammaproteobacteria	SAR86	TMED112	TMED112		winter	CD	0.302496	0.12742	0.421227	0	0
REMEI050_ass_metaspades_bin.115	Bacteria	Pseudomonadota	Gammaproteobacteria	Pseudomonadales	Halieaceae	Luminiphilus	Luminiphilus sp016779445	winter	CD	0.034096	0.127137	3.72881	0.0274185	25.2803
REMEI136_ass_metaspades_bin.79	Bacteria	Pseudomonadota	Alphaproteobacteria	Pelagibacterales	Pelagibacteraceae	HIMB114	HIMB114 sp008638005	winter	CD	0.46547	0.125008	0.268563	0	0
P097.scaffolds	Bacteria	Bacteroidota	Bacteroidia	Flavobacteriales	Flavobacteriaceae	Polaribacter	Polaribacter sp000152945	winter	CD	0.0632082	0.123178	1.94878	0.0139	49.8666
REMEI103_ass_metaspades_bin.93	Bacteria	Pseudomonadota	Gammaproteobacteria	Pseudomonadales	Halieaceae	Luminiphilus	Luminiphilus sp002691565	winter	CD	0.0540404	0.122908	2.27436	0.0171188	40.4905
REMEI046_ass_metaspades_bin.36	Bacteria	Pseudomonadota	Gammaproteobacteria	Pseudomonadales	UBA7434	UBA7434	UBA7434 sp002480045	winter	CD	0.0510986	0.122703	2.40131	0.0182503	37.9801
REMEI050_ass_metaspades_bin.81	Bacteria	Bacteroidota	Bacteroidia	Flavobacteriales	Flavobacteriaceae	SP29		winter	CD	0.0972704	0.121523	1.24934	0.00463776	149.457
REMEI053_ass_metaspades_bin.48.clean	Bacteria	Marinisomatota	Marinisomatia	Marinisomatales	TCS55	TMED108	TMED108 sp002172545	winter	CD	0.660722	0.11814	0.178805	0	0
REMEI101_ass_metaspades_bin.46	Bacteria	Bacteroidota	Bacteroidia	Flavobacteriales	Flavobacteriaceae	SCGC-AAA160-P02		winter	CD	0.0588945	0.11499	1.95248	0.0139396	49.7252
REMEI062_ass_metaspades_bin.7	Bacteria	Planctomycetota	Planctomycetia	Pirellulales	Pirellulaceae	JABAAE01	JABAAE01 sp014238905	winter	CD	0.0285249	0.113542	3.98044	0.028779	24.0852
REMEI061_ass_metaspades_bin.83	Bacteria	Pseudomonadota	Gammaproteobacteria	Pseudomonadales	Halieaceae	Luminiphilus	Luminiphilus sp009886815	winter	CD	0.0304442	0.105231	3.45654	0.0258389	26.8257
REMEI055_ass_metaspades_bin.37	Bacteria	Bacteroidota	Bacteroidia	Flavobacteriales	Flavobacteriaceae	Polaribacter	Polaribacter sp018663625	winter	CD	0.0502843	0.103655	2.06139	0.0150704	45.9939
REMEI101_ass_metaspades_bin.28	Bacteria	Verrucomicrobiota	Verrucomicrobiae	Verrucomicrobiales	Akkermansiaceae	SW10	SW10 sp002420315	winter	CD	0.0337691	0.103635	3.06891	0.0233609	29.6713
REMEI108_ass_metaspades_bin.106	Bacteria	Bacteroidota	Bacteroidia	Flavobacteriales	Flavobacteriaceae	TMED96		winter	CD	0.157394	0.0992958	0.630873	0	0
REMEI008_ass_megahit_bin.348	Bacteria	Bacteroidota	Bacteroidia	Flavobacteriales	BACL11	UWMA-0277	UWMA-0277 sp905478185	winter	CD	0.217655	0.0977964	0.449318	0	0
REMEI003_ass_metaspades_bin.15	Bacteria	Desulfobacterota_D	UBA1144	UBA1144	UBA1144	TMED58	TMED58 sp002167555	winter	CD	0.373859	0.0901937	0.24125	0	0
REMEI050_ass_metaspades_bin.23	Bacteria	Verrucomicrobiota	Verrucomicrobiae	Verrucomicrobiales	DEV007	JAACDM01	JAACDM01 sp009936795	winter	CD	0.0185064	0.0857733	4.6348	0.0319498	21.6949
REMEI101_ass_metaspades_bin.189	Bacteria	Bacteroidota	Bacteroidia	Flavobacteriales	Flavobacteriaceae	MED-G14		winter	CD	0.115803	0.0807494	0.697301	0	0
REMEI005_ass_metaspades_bin.114	Bacteria	Pseudomonadota	Gammaproteobacteria	Burkholderiales	UBA3031	UBA3031	UBA3031 sp002167745	winter	CD	0.128979	0.079631	0.617394	0	0
REMEI055_ass_metaspades_bin.51	Bacteria	Bacteroidota	Bacteroidia	Flavobacteriales	Flavobacteriaceae	Polaribacter		winter	CD	0.0571517	0.0795098	1.39121	0.00687856	100.769
P243.scaffolds	Bacteria	Pseudomonadota	Alphaproteobacteria	Rhodobacterales	Rhodobacteraceae	Limimaricola	Limimaricola cinnabarinus_B	winter	CD	0.0377112	0.0790854	2.09713	0.0154286	44.9262
REMEI165_ass_metaspades_bin.23	Bacteria	Pseudomonadota	Alphaproteobacteria	TMED127	TMED127	TMED13	TMED13 sp002167825	winter	CD	0.256286	0.0778594	0.303799	0	0
REMEI050_ass_metaspades_bin.155	Bacteria	Actinomycetota	Acidimicrobiia	Acidimicrobiales	UBA11606	UBA11606		winter	CD	0.0227104	0.0770531	3.39285	0.0254515	27.2341
REMEI050_ass_metaspades_bin.143	Bacteria	Desulfobacterota_B	Binatia	UBA12015	UBA12015	UBA12015		winter	CD	0.0281524	0.0768185	2.72866	0.0209127	33.1447
REMEI003_ass_metaspades_bin.56	Bacteria	Bacteroidota	Bacteroidia	Cytophagales	MED-G16	GCA-2715645		winter	CD	0.251131	0.0767139	0.305474	0	0
REMEI172_ass_metaspades_bin.35	Bacteria	Bacteroidota	Bacteroidia	Flavobacteriales	Flavobacteriaceae	UBA7446	UBA7446 sp002862705	winter	CD	0.0395063	0.0750095	1.89867	0.0133574	51.8925
REMEI008_ass_megahit_bin.19	Bacteria	Verrucomicrobiota	Verrucomicrobiae	Pedosphaerales	AAA164-E04	AAA164-E04	AAA164-E04 sp002690655	winter	CD	0.0665516	0.0698031	1.04886	0.000993764	697.497
REMEI103_ass_metaspades_bin.6	Bacteria	Bacteroidota	Bacteroidia	Flavobacteriales	Flavobacteriaceae	Winogradskyella	Winogradskyella sp905480385	winter	CD	0.0410722	0.0686797	1.67217	0.0107109	64.7142
REMEI003_ass_metaspades_bin.13	Bacteria	Desulfobacterota_D	UBA1144	UBA1144	UBA1144	TMED126	TMED126 sp002701605	winter	CD	0.299948	0.0686787	0.228969	0	0
REMEI138_ass_metaspades_bin.106.clean	Bacteria	Pseudomonadota	Alphaproteobacteria	Puniceispirillales	Puniceispirillaceae	UBA3439	UBA3439 sp016780525	winter	CD	0.0587215	0.0683801	1.16448	0.00317244	218.49
REMEI008_ass_megahit_bin.347	Bacteria	Bacteroidota	Bacteroidia	Flavobacteriales	BACL11	UWMA-0277		winter	CD	0.166694	0.0675984	0.405523	0	0
REMEI103_ass_metaspades_bin.24	Bacteria	Actinomycetota	Acidimicrobiia	Acidimicrobiales	UBA11606	UBA11606	UBA11606 sp002699625	winter	CD	0.0227664	0.0675726	2.96809	0.022665	30.5823
REMEI053_ass_metaspades_bin.30	Bacteria	Pseudomonadota	Alphaproteobacteria	Rhodobacterales	Rhodobacteraceae	Planktotalea		winter	CD	0.0154608	0.0666978	4.314	0.0304555	22.7593
REMEI008_ass_megahit_bin.316	Bacteria	Pseudomonadota	Alphaproteobacteria	TMED25	TMED25	TMED25	TMED25 sp002168075	winter	CD	0.199288	0.0658359	0.330355	0	0
REMEI071_ass_metaspades_bin.119	Bacteria	Pseudomonadota	Alphaproteobacteria	Puniceispirillales	AAA536-G10	AAA536-G10	AAA536-G10 sp016777705	winter	CD	0.197092	0.0638833	0.324129	0	0
REMEI136_ass_metaspades_bin.18.clean	Bacteria	Pseudomonadota	Gammaproteobacteria	Pseudomonadales	Halieaceae	Luminiphilus	Luminiphilus sp002689915	winter	CD	0.0222111	0.0637277	2.86919	0.0219589	31.5656
REMEI008_ass_megahit_bin.28	Bacteria	Pseudomonadota	Gammaproteobacteria	Burkholderiales	Methylophilaceae	BACL14		winter	CD	0.194817	0.0629084	0.322911	0	0
REMEI003_ass_metaspades_bin.54	Bacteria	Verrucomicrobiota	Verrucomicrobiae	Pedosphaerales	UBA1096	UBA1096	UBA1096 sp002170545	winter	CD	0.211145	0.0627749	0.297307	0	0
REMEI070_ass_metaspades_bin.3	Bacteria	Pseudomonadota	Gammaproteobacteria	Pseudomonadales	Porticoccaceae	Porticoccus	Porticoccus sp002390525	winter	CD	0.174161	0.0627538	0.36032	0	0
REMEI103_ass_metaspades_bin.210	Bacteria	Actinomycetota	Actinomycetia	Actinomycetales	Microbacteriaceae	Aquiluna	Aquiluna sp016780945	winter	CD	0.0248368	0.0622183	2.50509	0.0191318	36.2302
REMEI136_ass_metaspades_bin.188	Bacteria	Bacteroidota	Bacteroidia	Flavobacteriales	Parvicellaceae	MED-G20	MED-G20 sp016780365	winter	CD	0.118022	0.0572885	0.485407	0	0
REMEI003_ass_metaspades_bin.265	Bacteria	Pseudomonadota	Gammaproteobacteria	UBA4486	UBA4486	UBA7359		winter	CD	0.066404	0.057162	0.860822	0	0
REMEI002_ass_metaspades_bin.179	Bacteria	Bacteroidota	Bacteroidia	Chitinophagales	CAJXBJ01			winter	CD	0.118975	0.0567361	0.476876	0	0
F062.scaffolds.clean	Bacteria	Pseudomonadota	Alphaproteobacteria	Rhodobacterales	Rhodobacteraceae	Nereida	Nereida ignava	winter	CD	0.0125988	0.0561562	4.45725	0.0311361	22.2619
REMEI070_ass_metaspades_bin.49	Bacteria	Pseudomonadota	Alphaproteobacteria	TMED127	TMED127	MED-G10	MED-G10 sp002457065	winter	CD	0.185064	0.0558011	0.301523	0	0
REMEI053_ass_metaspades_bin.205	Bacteria	Pseudomonadota	Gammaproteobacteria	Burkholderiales	Methylophilaceae	BACL14	BACL14 sp024642775	winter	CD	0.122344	0.0553096	0.452084	0	0
REMEI046_ass_metaspades_bin.76	Bacteria	Pseudomonadota	Gammaproteobacteria	Pseudomonadales	Halieaceae	Luminiphilus	Luminiphilus sp022425845	winter	CD	0.0213467	0.0532834	2.4961	0.0190569	36.3726
REMEI058_ass_metaspades_bin.1	Bacteria	Pseudomonadota	Alphaproteobacteria	Rhodobacterales	Rhodobacteraceae	Cognatiyoonia		winter	CD	0.011177	0.0531514	4.75543	0.0324852	21.3374
REMEI008_ass_megahit_bin.134	Bacteria	Pseudomonadota	Gammaproteobacteria	Pseudomonadales	HTCC2089	UBA4421		winter	CD	0.0449978	0.0519738	1.15503	0.00300264	230.846
REMEI108_ass_metaspades_bin.27	Bacteria	Bacteroidota	Bacteroidia	Flavobacteriales	Flavobacteriaceae	UBA8316	UBA8316 sp002171295	winter	CD	0.0677253	0.05021	0.741377	0	0
REMEI136_ass_metaspades_bin.101	Bacteria	Bacteroidota	Bacteroidia	Flavobacteriales	Schleiferiaceae	UBA10364	UBA10364 sp002387615	winter	CD	0.0323147	0.049753	1.53964	0.00899061	77.0968
REMEI163_ass_metaspades_bin.66	Bacteria	Pseudomonadota	Alphaproteobacteria	UBA7985	UBA7985	UBA7985	UBA7985 sp002711265	winter	CD	0.024977	0.0487991	1.95376	0.0139533	49.6764
REMEI105_ass_metaspades_bin.48	Bacteria	Bacteroidota	Bacteroidia	Flavobacteriales	Flavobacteriaceae	UBA3537		winter	CD	0.0438218	0.0482209	1.10039	0.00199293	347.802
REMEI008_ass_megahit_bin.83	Bacteria	Planctomycetota	Planctomycetia	Pirellulales	Pirellulaceae	UBA721	UBA721 sp002705165	winter	CD	0.101856	0.0468575	0.460035	0	0
REMEI094_ass_metaspades_bin.2.clean	Bacteria	Pseudomonadota	Gammaproteobacteria	Burkholderiales	Methylophilaceae	BACL14		winter	CD	0.0933444	0.0466747	0.500027	0	0
REMEI134_ass_metaspades_bin.72	Bacteria	Pseudomonadota	Alphaproteobacteria	Puniceispirillales	AAA536-G10	AAA536-G10	AAA536-G10 sp002691185	winter	CD	0.131522	0.0452697	0.344198	0	0
REMEI055_ass_metaspades_bin.28	Bacteria	Bacteroidota	Bacteroidia	Flavobacteriales	Flavobacteriaceae	Aurantibacter		winter	CD	0.0578787	0.042683	0.737456	0	0
REMEI071_ass_metaspades_bin.14.clean	Bacteria	Pseudomonadota	Gammaproteobacteria	Pseudomonadales	Porticoccaceae	HTCC2207	HTCC2207 sp002457245	winter	CD	0.0566305	0.0408925	0.722094	0	0
REMEI005_ass_metaspades_bin.29	Bacteria	Pseudomonadota	Gammaproteobacteria	Pseudomonadales	Pseudohongiellaceae	UBA9145	UBA9145 sp002457215	winter	CD	0.09247	0.0407484	0.440666	0	0
REMEI159_ass_metaspades_bin.73	Bacteria	Pseudomonadota	Gammaproteobacteria	SAR86	TMED112	TMED112	TMED112 sp002716745	winter	CD	0.11094	0.0403707	0.363898	0	0
REMEI139_ass_metaspades_bin.10	Bacteria	Bacteroidota	Bacteroidia	Flavobacteriales	UA16	UBA8752	UBA8752 sp002172485	winter	CD	0.0135778	0.0392978	2.89427	0.0221403	31.307
REMEI061_ass_metaspades_bin.67	Bacteria	Bacteroidota	Bacteroidia	Flavobacteriales	Flavobacteriaceae	Tenacibaculum	Tenacibaculum sp900105985	winter	CD	0.0693763	0.0376871	0.543227	0	0
REMEI171_ass_metaspades_bin.1	Bacteria	Pseudomonadota	Alphaproteobacteria	Rhodobacterales	Rhodobacteraceae	HIMB11		winter	CD	0.0169233	0.0374981	2.21577	0.016575	41.8188
REMEI008_ass_megahit_bin.330	Bacteria	Pseudomonadota	Gammaproteobacteria	UBA6522	UBA6522	UBA6522	UBA6522 sp002434915	winter	CD	0.0646574	0.0372589	0.576252	0	0
REMEI136_ass_metaspades_bin.23	Bacteria	Pseudomonadota	Alphaproteobacteria	TMED127	TMED127	TMED13		winter	CD	0.12427	0.0369266	0.297148	0	0
REMEI053_ass_metaspades_bin.111	Bacteria	Bacteroidota	Bacteroidia	Flavobacteriales	Flavobacteriaceae	Polaribacter_A		winter	CD	0.0293884	0.0368994	1.25557	0.00474153	146.187
REMEI102_ass_metaspades_bin.14	Bacteria	Bacteroidota	Bacteroidia	Flavobacteriales	Flavobacteriaceae	Polaribacter		winter	CD	0.0542688	0.0366768	0.675837	0	0
REMEI103_ass_metaspades_bin.50	Bacteria	Bacteroidota	Bacteroidia	Flavobacteriales	UBA7312	JABAYQ01		winter	CD	0.0703102	0.0361764	0.514525	0	0
REMEI098_ass_metaspades_bin.21	Bacteria	Pseudomonadota	Alphaproteobacteria	Rhodobacterales	Rhodobacteraceae	Yoonia		winter	CD	0.00788742	0.0354843	4.49885	0.0313296	22.1243
REMEI102_ass_metaspades_bin.12	Bacteria	Bacteroidota	Bacteroidia	Flavobacteriales	Flavobacteriaceae	Polaribacter		winter	CD	0.0660175	0.0347025	0.525656	0	0
REMEI168_ass_metaspades_bin.34	Bacteria	Pseudomonadota	Alphaproteobacteria	Puniceispirillales	Puniceispirillaceae	UBA8309	UBA8309 sp016780765	winter	CD	0.0269927	0.0334569	1.23948	0.00447276	154.971
REMEI069_ass_metaspades_bin.57	Bacteria	Marinisomatota	Marinisomatia	Marinisomatales	UBA1611			winter	CD	0.167539	0.0332599	0.198521	0	0
REMEI061_ass_metaspades_bin.40	Bacteria	Bacteroidota	Bacteroidia	Flavobacteriales	Flavobacteriaceae	Polaribacter	Polaribacter sp002005425	winter	CD	0.0589409	0.0329569	0.559152	0	0
REMEI008_ass_megahit_bin.130	Bacteria	Marinisomatota	Marinisomatia	SCGC-AAA003-L08	TMED6	TMED6	TMED6 sp002167465	winter	CD	0.174438	0.0329348	0.188806	0	0
REMEI008_ass_megahit_bin.653	Bacteria	Pseudomonadota	Alphaproteobacteria	UBA6615	UBA6615	UBA6615	UBA6615 sp002713365	winter	CD	0.0766355	0.0327068	0.426783	0	0
REMEI008_ass_megahit_bin.419	Bacteria	Pseudomonadota	Gammaproteobacteria	Burkholderiales	UBA3031	UBA3031	UBA3031 sp905478365	winter	CD	0.0533172	0.0321265	0.602554	0	0
REMEI005_ass_metaspades_bin.35	Bacteria	Chloroflexota	Dehalococcoidia	UBA1151	GCA-002708145	GCA-002708145		winter	CD	0.134334	0.0314856	0.234383	0	0
REMEI136_ass_metaspades_bin.203	Bacteria	Verrucomicrobiota	Verrucomicrobiae	Opitutales	MB11C04	MB11C04	MB11C04 sp913048545	winter	CD	0.0503286	0.031416	0.624218	0	0
REMEI162_ass_metaspades_bin.114	Bacteria	Pseudomonadota	Alphaproteobacteria	UBA7985	UBA7985	UBA7985	UBA7985 sp905479265	winter	CD	0.0140409	0.031027	2.20976	0.0165185	41.962
REMEI135_ass_metaspades_bin.23	Bacteria	Pseudomonadota	Gammaproteobacteria	SAR86	TMED112	TMED112	TMED112 sp003331605	winter	CD	0.0737785	0.031024	0.420503	0	0
REMEI061_ass_metaspades_bin.11	Bacteria	Pseudomonadota	Alphaproteobacteria	Rhizobiales	Beijerinckiaceae	Methylobacterium	Methylobacterium thiocyanatum	winter	CD	0.0233956	0.0305776	1.30698	0.00557749	124.276
REMEI165_ass_metaspades_bin.54	Bacteria	Bacteroidota	Bacteroidia	Flavobacteriales	Flavobacteriaceae	MS024-2A	MS024-2A sp902546725	winter	CD	0.0347478	0.0304031	0.874967	0	0
REMEI058_ass_metaspades_bin.68	Bacteria	Bacteroidota	Bacteroidia	Flavobacteriales	Flavobacteriaceae	Lacinutrix		winter	CD	0.0492298	0.0301021	0.611461	0	0
REMEI133_ass_metaspades_bin.10	Bacteria	Pseudomonadota	Alphaproteobacteria	Puniceispirillales	Puniceispirillaceae	MED-G116	MED-G116 sp004212735	winter	CD	0.029036	0.0293018	1.00915	0.000189858	3650.87
REMEI062_ass_metaspades_bin.61	Bacteria	Pseudomonadota	Alphaproteobacteria	Rhodobacterales	Rhodobacteraceae	Pacificibacter		winter	CD	0.0057903	0.029264	5.05397	0.0337536	20.5355
REMEI174_ass_metaspades_bin.11	Bacteria	Pseudomonadota	Alphaproteobacteria	Sphingomonadales	Sphingomonadaceae	Sphingomonas		winter	CD	0.0295347	0.0287177	0.972339	0	0
REMEI163_ass_metaspades_bin.33	Bacteria	Bacteroidota	Bacteroidia	Flavobacteriales	Schleiferiaceae	UBA10364	UBA10364 sp013911625	winter	CD	0.0274921	0.0276205	1.00467	9.71097e-05	7137.78
REMEI008_ass_megahit_bin.588	Bacteria	SAR324	SAR324	SAR324	NAC60-12	Arctic96AD-7	Arctic96AD-7 sp002704555	winter	CD	0.111391	0.0269087	0.24157	0	0
REMEI008_ass_megahit_bin.600	Bacteria	Chloroflexota	Dehalococcoidia	UBA3495	UBA2588	UBA2588	UBA2588 sp002339805	winter	CD	0.088879	0.0266375	0.299706	0	0
REMEI096_ass_metaspades_bin.113	Bacteria	Bacteroidota	Bacteroidia	Flavobacteriales	Flavobacteriaceae	MS024-2A	MS024-2A sp009886625	winter	CD	0.04074	0.0256781	0.630292	0	0
REMEI100_ass_metaspades_bin.46	Bacteria	Pseudomonadota	Gammaproteobacteria	Pseudomonadales	Halieaceae	Luminiphilus		winter	CD	0.0125388	0.0252319	2.01231	0.0145684	47.5789
REMEI053_ass_metaspades_bin.81	Bacteria	Pseudomonadota	Gammaproteobacteria	Pseudomonadales	Porticoccaceae	HTCC2207		winter	CD	0.017168	0.0246144	1.43374	0.00750595	92.3463
REMEI098_ass_metaspades_bin.44	Bacteria	Bacteroidota	Bacteroidia	NS11-12g	UBA9320	UBA9320	UBA9320 sp016779945	winter	CD	0.0352343	0.0245392	0.696458	0	0
REMEI062_ass_metaspades_bin.46	Bacteria	Pseudomonadota	Alphaproteobacteria	Rhodobacterales	Rhodobacteraceae	Yoonia		winter	CD	0.00549484	0.0244216	4.44447	0.0310763	22.3047
REMEI101_ass_metaspades_bin.162.clean	Bacteria	Pseudomonadota	Gammaproteobacteria	Pseudomonadales	Litoricolaceae	HIMB30	HIMB30 sp002691485	winter	CD	0.0181157	0.0238734	1.31783	0.00574974	120.553
REMEI169_ass_metaspades_bin.1	Bacteria	Bacteroidota	Bacteroidia	Flavobacteriales	Flavobacteriaceae	MS024-2A	MS024-2A sp002457295	winter	CD	0.0407417	0.0235222	0.577351	0	0
REMEI008_ass_megahit_bin.421	Bacteria	Chloroflexota	Dehalococcoidia	SAR202	UBA826	AG-426-M11	AG-426-M11 sp913045625	winter	CD	0.0930641	0.0222276	0.238842	0	0
REMEI101_ass_metaspades_bin.88	Bacteria	Bacteroidota	Bacteroidia	Flavobacteriales	Flavobacteriaceae	MedPE-SWsnd-G2		winter	CD	0.0433109	0.0222228	0.513099	0	0
REMEI070_ass_metaspades_bin.7	Bacteria	Bacteroidota	Bacteroidia	Flavobacteriales	UBA7312	UBA8444	UBA8444 sp003454845	winter	CD	0.04674	0.0222114	0.475211	0	0
REMEI070_ass_metaspades_bin.6	Bacteria	Bacteroidota	Bacteroidia	Flavobacteriales	UBA7312	UBA7312		winter	CD	0.0425427	0.0220069	0.51729	0	0
REMEI056_ass_metaspades_bin.37.clean	Bacteria	Pseudomonadota	Gammaproteobacteria	Enterobacterales_A	Alteromonadaceae	Glaciecola	Glaciecola sp000155775	winter	CD	0.0189178	0.021718	1.14802	0.00287573	241.033
W084.scaffolds	Bacteria	Pseudomonadota	Gammaproteobacteria	Enterobacterales_A	Vibrionaceae	Vibrio	Vibrio coralliirubri	winter	CD	0.014552	0.0215453	1.48057	0.00817561	84.7823
REMEI062_ass_metaspades_bin.57	Bacteria	Pseudomonadota	Alphaproteobacteria	Rhodobacterales	Rhodobacteraceae	Donghicola		winter	CD	0.00537946	0.0214302	3.98371	0.0287961	24.0709
REMEI099_ass_metaspades_bin.45	Bacteria	Bacteroidota	Bacteroidia	Flavobacteriales	Flavobacteriaceae	Polaribacter_A		winter	CD	0.028868	0.0213992	0.741278	0	0
REMEI098_ass_metaspades_bin.63.clean	Bacteria	Pseudomonadota	Gammaproteobacteria	Pseudomonadales	Halieaceae	Luminiphilus	Luminiphilus sp003331335	winter	CD	0.0149056	0.0210245	1.41051	0.00716565	96.732
REMEI159_ass_metaspades_bin.26	Bacteria	Pseudomonadota	Alphaproteobacteria	UBA7985	UBA7985	UBA7985	UBA7985 sp002690455	winter	CD	0.0214918	0.0207094	0.963596	0	0
REMEI104_ass_metaspades_bin.5	Bacteria	Pseudomonadota	Gammaproteobacteria	Pseudomonadales	HTCC2089	UBA4421		winter	CD	0.0139286	0.0205963	1.47871	0.00814933	85.0557
REMEI108_ass_metaspades_bin.45	Bacteria	Pseudomonadota	Alphaproteobacteria	Caulobacterales	Caulobacteraceae	Brevundimonas	Brevundimonas aurantiaca	winter	CD	0.018861	0.0203265	1.0777	0.0015589	444.639
REMEI108_ass_metaspades_bin.4.clean	Bacteria	Actinomycetota	Actinomycetia	Mycobacteriales	Geodermatophilaceae	Blastococcus		winter	CD	0.026825	0.0201602	0.751546	0	0
REMEI169_ass_metaspades_bin.21	Bacteria	Pseudomonadota	Alphaproteobacteria	Puniceispirillales	Puniceispirillaceae	UBA8309	UBA8309 sp002457745	winter	CD	0.017258	0.019802	1.14741	0.0028647	241.961
REMEI097_ass_metaspades_bin.12	Bacteria	Pseudomonadota	Gammaproteobacteria	Pseudomonadales	Pseudohongiellaceae	UBA9145		winter	CD	0.0177393	0.0196945	1.11022	0.00217834	318.2
REMEI160_ass_metaspades_bin.82	Bacteria	Pseudomonadota	Gammaproteobacteria	Pseudomonadales	Halieaceae	Luminiphilus	Luminiphilus sp902613175	winter	CD	0.01275	0.0191026	1.49825	0.0084228	82.2941
REMEI140_ass_metaspades_bin.1	Bacteria	Bacteroidota	Bacteroidia	Flavobacteriales	Flavobacteriaceae	UBA8316	UBA8316 sp003538555	winter	CD	0.0277604	0.0187665	0.676017	0	0
REMEI168_ass_metaspades_bin.5	Bacteria	Bacteroidota	Bacteroidia	NS11-12g	UBA9320	MED-G17	MED-G17 sp002457675	winter	CD	0.0367607	0.0187145	0.509089	0	0
REMEI174_ass_metaspades_bin.17	Bacteria	Pseudomonadota	Alphaproteobacteria	Rhodobacterales	Rhodobacteraceae	M30B80		winter	CD	0.00713024	0.018678	2.61954	0.0200625	34.5494
REMEI134_ass_metaspades_bin.32	Bacteria	SAR324	SAR324	SAR324	NAC60-12	JCVI-SCAAA005	JCVI-SCAAA005 sp002450295	winter	CD	0.0350315	0.0186212	0.531558	0	0
REMEI172_ass_metaspades_bin.9	Bacteria	Pseudomonadota	Alphaproteobacteria	Rhodobacterales	Rhodobacteraceae	Citreimonas		winter	CD	0.0222794	0.0181296	0.813737	0	0
REMEI174_ass_metaspades_bin.10.clean	Bacteria	Pseudomonadota	Alphaproteobacteria	Sphingomonadales	Sphingomonadaceae	Sphingomonas	Sphingomonas aquatilis	winter	CD	0.0285907	0.0177287	0.620086	0	0
REMEI168_ass_metaspades_bin.82	Bacteria	Bacteroidota	Bacteroidia	Flavobacteriales	Flavobacteriaceae	Arcticimaribacter		winter	CD	0.0225658	0.0174158	0.771778	0	0
REMEI108_ass_metaspades_bin.3	Bacteria	Pseudomonadota	Gammaproteobacteria	Pseudomonadales	UBA7434	UBA7434		winter	CD	0.0246545	0.0171555	0.695836	0	0
REMEI105_ass_metaspades_bin.73	Bacteria	Pseudomonadota	Alphaproteobacteria	Sphingomonadales	Sphingomonadaceae	Sphingomonas		winter	CD	0.0201518	0.016952	0.841217	0	0
REMEI140_ass_metaspades_bin.26	Bacteria	Pseudomonadota	Alphaproteobacteria	Rhizobiales	Rhizobiaceae	Jiella	Jiella sp002088275	winter	CD	0.0263584	0.0168436	0.639021	0	0
REMEI107_ass_metaspades_bin.44	Bacteria	Bacteroidota	Bacteroidia	Flavobacteriales	Flavobacteriaceae	Arcticimaribacter	Arcticimaribacter sp022424955	winter	CD	0.0257883	0.0168419	0.653082	0	0
REMEI061_ass_metaspades_bin.54	Bacteria	Pseudomonadota	Gammaproteobacteria	Enterobacterales_A	Alteromonadaceae	Pseudoalteromonas	Pseudoalteromonas marina	winter	CD	0.0209353	0.0168309	0.803948	0	0
REMEI136_ass_metaspades_bin.153	Bacteria	Pseudomonadota	Alphaproteobacteria	Caulobacterales	Caulobacteraceae	Phenylobacterium	Phenylobacterium sp013911965	winter	CD	0.0222941	0.0167908	0.753149	0	0
REMEI102_ass_metaspades_bin.38	Bacteria	Bacteroidota	Bacteroidia	Flavobacteriales	Flavobacteriaceae			winter	CD	0.025277	0.0164642	0.651354	0	0
REMEI160_ass_metaspades_bin.64	Bacteria	Bacteroidota	Bacteroidia	Flavobacteriales	Flavobacteriaceae			winter	CD	0.0342821	0.0161327	0.470587	0	0
REMEI070_ass_metaspades_bin.62	Bacteria	Pseudomonadota	Alphaproteobacteria	Puniceispirillales	Puniceispirillaceae	JADHLI01	JADHLI01 sp022425485	winter	CD	0.0199282	0.0160236	0.804065	0	0
REMEI171_ass_metaspades_bin.26	Bacteria	Pseudomonadota	Alphaproteobacteria	Sphingomonadales	Sphingomonadaceae	Sphingomonas		winter	CD	0.021896	0.0155135	0.708508	0	0
REMEI072_ass_metaspades_bin.6	Bacteria	Pseudomonadota	Gammaproteobacteria	Pseudomonadales	Porticoccaceae	HTCC2207		winter	CD	0.0135216	0.0152506	1.12787	0.00250691	276.494
REMEI006_ass_metaspades_bin.81	Bacteria	Pseudomonadota	Alphaproteobacteria	Sphingomonadales	Sphingomonadaceae	Sphingobium	Sphingobium naphthae	winter	CD	0.0495743	0.0149971	0.302517	0	0
REMEI165_ass_metaspades_bin.135	Bacteria	Bacteroidota	Bacteroidia	Flavobacteriales	Flavobacteriaceae	UBA8316	UBA8316 sp002390455	winter	CD	0.0270097	0.0149132	0.552141	0	0
REMEI058_ass_metaspades_bin.78	Bacteria	Bacteroidota	Bacteroidia	Flavobacteriales	Flavobacteriaceae	Dokdonia	Dokdonia donghaensis	winter	CD	0.02123	0.0148426	0.699135	0	0
REMEI070_ass_metaspades_bin.158	Bacteria	Bacteroidota	Bacteroidia	Cytophagales	Cyclobacteriaceae	UBA4465	UBA4465 sp913050055	winter	CD	0.0345558	0.0147382	0.426504	0	0
REMEI166_ass_metaspades_bin.9	Bacteria	Bacteroidota	Bacteroidia	Flavobacteriales	UA16	UBA11663		winter	CD	0.0119554	0.0147168	1.23097	0.00432921	160.109
REMEI108_ass_metaspades_bin.11	Bacteria	Pseudomonadota	Alphaproteobacteria	Sphingomonadales	Sphingomonadaceae	Sphingomonas	Sphingomonas sp003075315	winter	CD	0.0185666	0.0146124	0.787025	0	0
REMEI133_ass_metaspades_bin.14	Bacteria	Pseudomonadota	Alphaproteobacteria	Puniceispirillales	Puniceispirillaceae	UBA5951	UBA5951 sp016779005	winter	CD	0.0301349	0.0143106	0.474885	0	0
REMEI139_ass_metaspades_bin.36	Bacteria	Bacteroidota	Bacteroidia	Flavobacteriales	Flavobacteriaceae	UBA724	UBA724 sp902586905	winter	CD	0.0236544	0.0143034	0.604683	0	0
REMEI100_ass_metaspades_bin.35	Bacteria	Bacteroidota	Bacteroidia	Flavobacteriales	Flavobacteriaceae	Flavicella		winter	CD	0.0293352	0.0141813	0.483424	0	0
REMEI106_ass_metaspades_bin.50	Bacteria	Bacteroidota	Bacteroidia	Chitinophagales	Saprospiraceae	AM-2324		winter	CD	0.0232098	0.0141171	0.608238	0	0
REMEI139_ass_metaspades_bin.2	Bacteria	Bacteroidota	Bacteroidia	Flavobacteriales	Flavobacteriaceae	UBA8316	UBA8316 sp913030895	winter	CD	0.0298738	0.0141028	0.472081	0	0
REMEI070_ass_metaspades_bin.137	Bacteria	Bacteroidota	Bacteroidia	Flavobacteriales	Flavobacteriaceae	UBA7446	UBA7446 sp002470745	winter	CD	0.0231996	0.0138066	0.595122	0	0
REMEI136_ass_metaspades_bin.179	Bacteria	Verrucomicrobiota	Verrucomicrobiae	Opitutales	MB11C04	MB11C04	MB11C04 sp002171765	winter	CD	0.0239661	0.0130847	0.545967	0	0
REMEI169_ass_metaspades_bin.52.clean	Bacteria	Actinomycetota	Actinomycetia	Actinomycetales	Microbacteriaceae	Pontimonas	Pontimonas sp002172585	winter	CD	0.00511926	0.0127738	2.49525	0.0190498	36.3861
REMEI061_ass_metaspades_bin.49	Bacteria	Pseudomonadota	Alphaproteobacteria	Sphingomonadales	Sphingomonadaceae	Sphingobium	Sphingobium yanoikuyae	winter	CD	0.0132554	0.012752	0.962025	0	0
REMEI070_ass_metaspades_bin.30	Bacteria	Pseudomonadota	Gammaproteobacteria	Pseudomonadales	HTCC2089	UBA4421	UBA4421 sp002704325	winter	CD	0.0158029	0.0125071	0.791443	0	0
REMEI172_ass_metaspades_bin.63	Bacteria	Pseudomonadota	Alphaproteobacteria	Sphingomonadales	Sphingomonadaceae	Sphingomonas		winter	CD	0.0167186	0.012366	0.739653	0	0
F124.scaffolds	Bacteria	Pseudomonadota	Gammaproteobacteria	Enterobacterales_A	Vibrionaceae	Vibrio	Vibrio crassostreae	winter	CD	0.0073311	0.0123361	1.68271	0.0108417	63.9332
REMEI140_ass_metaspades_bin.96	Bacteria	Pseudomonadota	Alphaproteobacteria	Caulobacterales	Caulobacteraceae	Brevundimonas	Brevundimonas sp013912065	winter	CD	0.0161937	0.012304	0.759803	0	0
REMEI134_ass_metaspades_bin.134	Bacteria	Actinomycetota	Actinomycetia	Actinomycetales	Microbacteriaceae	Microbacterium	Microbacterium sp002313585	winter	CD	0.016803	0.0122905	0.731451	0	0
REMEI136_ass_metaspades_bin.34.clean	Bacteria	Pseudomonadota	Gammaproteobacteria	Pseudomonadales	Alcanivoracaceae	Alcanivorax		winter	CD	0.0145137	0.0121708	0.83857	0	0
REMEI140_ass_metaspades_bin.24	Bacteria	Pseudomonadota	Alphaproteobacteria	Rhodobacterales	Rhodobacteraceae	Palleronia		winter	CD	0.014375	0.0121646	0.846237	0	0
REMEI058_ass_metaspades_bin.39	Bacteria	Pseudomonadota	Alphaproteobacteria	Caulobacterales	Maricaulaceae	Marinicauda	Marinicauda pacifica	winter	CD	0.0159245	0.0121474	0.762814	0	0
REMEI165_ass_metaspades_bin.70	Bacteria	Pseudomonadota	Alphaproteobacteria	Puniceispirillales	Puniceispirillaceae	JADHLI01	JADHLI01 sp016780775	winter	CD	0.020253	0.011494	0.567521	0	0
REMEI135_ass_metaspades_bin.5.clean	Bacteria	Pseudomonadota	Alphaproteobacteria	Sphingomonadales	Sphingomonadaceae	Sphingomonas	Sphingomonas parapaucimobilis	winter	CD	0.0155414	0.011485	0.738991	0	0
REMEI169_ass_metaspades_bin.5	Bacteria	Bacteroidota	Bacteroidia	Flavobacteriales	Flavobacteriaceae	UBA11891	UBA11891 sp003533785	winter	CD	0.0219246	0.0114279	0.521235	0	0
REMEI056_ass_metaspades_bin.36	Bacteria	Pseudomonadota	Gammaproteobacteria	Enterobacterales_A	Alteromonadaceae	Glaciecola	Glaciecola sp002292215	winter	CD	0.0162758	0.0113634	0.698178	0	0
REMEI169_ass_metaspades_bin.22	Bacteria	Pseudomonadota	Alphaproteobacteria	Puniceispirillales	UBA1172	UBA1172	UBA1172 sp002457135	winter	CD	0.0127358	0.0112777	0.885513	0	0
REMEI103_ass_metaspades_bin.1	Bacteria	Verrucomicrobiota	Verrucomicrobiae	Opitutales	DSM-45221	GCA-2690565		winter	CD	0.0263406	0.0112566	0.427348	0	0
REMEI108_ass_metaspades_bin.51.clean	Bacteria	Pseudomonadota	Alphaproteobacteria	Sphingomonadales	Sphingomonadaceae	Qipengyuania	Qipengyuania sp001635685	winter	CD	0.0153392	0.0111459	0.726628	0	0
REMEI140_ass_metaspades_bin.67	Bacteria	Bacteroidota	Bacteroidia	Flavobacteriales	Flavobacteriaceae	UBA7446		winter	CD	0.021437	0.0111309	0.519237	0	0
REMEI172_ass_metaspades_bin.0	Bacteria	Pseudomonadota	Alphaproteobacteria	Rhodobacterales	Rhodobacteraceae	Pseudooctadecabacter		winter	CD	0.00501838	0.0111169	2.21525	0.0165701	41.8312
REMEI140_ass_metaspades_bin.30.clean	Bacteria	Pseudomonadota	Alphaproteobacteria	Sphingomonadales	Sphingomonadaceae	Alteriqipengyuania	Alteriqipengyuania sp002377695	winter	CD	0.0143733	0.0108774	0.756778	0	0
REMEI099_ass_metaspades_bin.93	Bacteria	Bacteroidota	Rhodothermia	Balneolales	Balneolaceae	UBA1275	UBA1275 sp002457365	winter	CD	0.0192617	0.0108662	0.564135	0	0
REMEI172_ass_metaspades_bin.10	Bacteria	Pseudomonadota	Alphaproteobacteria	Rhodobacterales	Rhodobacteraceae	Sagittula		winter	CD	0.00582913	0.0106618	1.82905	0.0125791	55.1032
REMEI059_ass_metaspades_bin.17	Bacteria	Pseudomonadota	Gammaproteobacteria	Enterobacterales_A	Alteromonadaceae	Cognaticolwellia	Cognaticolwellia polaris	winter	CD	0.0239876	0.0106522	0.44407	0	0
REMEI102_ass_metaspades_bin.21	Bacteria	Pseudomonadota	Gammaproteobacteria	Enterobacterales_A	Alteromonadaceae	JAGSHH01		winter	CD	0.019987	0.0105919	0.529939	0	0
REMEI136_ass_metaspades_bin.36.clean	Bacteria	Verrucomicrobiota	Verrucomicrobiae	Opitutales	DSM-45221	GCA-2690565	GCA-2690565 sp002457235	winter	CD	0.0256088	0.0103916	0.405783	0	0
REMEI061_ass_metaspades_bin.24	Bacteria	Pseudomonadota	Alphaproteobacteria	Sphingomonadales	Sphingomonadaceae	Sphingobium	Sphingobium sp000508185	winter	CD	0.0135218	0.0100415	0.742613	0	0
REMEI061_ass_metaspades_bin.46	Bacteria	Pseudomonadota	Alphaproteobacteria	Sphingomonadales	Sphingomonadaceae	Qipengyuania	Qipengyuania pelagi	winter	CD	0.0132628	0.00998734	0.753032	0	0
REMEI100_ass_metaspades_bin.113	Bacteria	Bacteroidota	Bacteroidia	Flavobacteriales	Salibacteraceae	SHAN690	SHAN690 sp023262195	winter	CD	0.0203215	0.00998089	0.491149	0	0
REMEI109_ass_metaspades_bin.119	Bacteria	Pseudomonadota	Alphaproteobacteria	Sphingomonadales	Sphingomonadaceae	Novosphingopyxis		winter	CD	0.0132937	0.00980417	0.737507	0	0
REMEI175_ass_metaspades_bin.44	Bacteria	Pseudomonadota	Gammaproteobacteria	Enterobacterales_A	Alteromonadaceae	Pseudoalteromonas	Pseudoalteromonas atlantica	winter	CD	0.0194424	0.0096609	0.496897	0	0
REMEI160_ass_metaspades_bin.21	Bacteria	Pseudomonadota	Alphaproteobacteria	Parvibaculales	RS24	Micropelagos	Micropelagos sp002450335	winter	CD	0.0182186	0.00964474	0.529389	0	0
REMEI169_ass_metaspades_bin.74	Bacteria	Pseudomonadota	Alphaproteobacteria	Parvibaculales	RS24	UBA7378	UBA7378 sp002689195	winter	CD	0.0127964	0.00963032	0.75258	0	0
REMEI097_ass_metaspades_bin.95	Bacteria	Pseudomonadota	Gammaproteobacteria	Pseudomonadales	Halieaceae	Luminiphilus	Luminiphilus sp002390485	winter	CD	0.00542266	0.00944259	1.74132	0.0115551	59.9864
REMEI172_ass_metaspades_bin.43	Bacteria	Pseudomonadota	Gammaproteobacteria	Enterobacterales_A	Vibrionaceae	Enterovibrio		winter	CD	0.00598364	0.00897016	1.49911	0.00843488	82.1763
P242.scaffolds	Bacteria	Pseudomonadota	Gammaproteobacteria	Enterobacterales_A	Alteromonadaceae	Alteromonas	Alteromonas genovensis	winter	CD	0.00569418	0.00857212	1.50542	0.00852231	81.3332
REMEI138_ass_metaspades_bin.37	Bacteria	Pseudomonadota	Gammaproteobacteria	Pseudomonadales	HTCC2089	UBA4421	UBA4421 sp004213835	winter	CD	0.00964431	0.00812086	0.842037	0	0
REMEI058_ass_metaspades_bin.32	Bacteria	Pseudomonadota	Alphaproteobacteria	Sphingomonadales	Sphingomonadaceae	Qipengyuania	Qipengyuania pacifica	winter	CD	0.00610093	0.00784118	1.28524	0.00522807	132.582
REMEI058_ass_metaspades_bin.3.clean	Bacteria	Pseudomonadota	Gammaproteobacteria	Enterobacterales_A	Alteromonadaceae	Alteromonas	Alteromonas australica	winter	CD	0.0060464	0.00619214	1.0241	0.000496229	1396.83
REMEI108_ass_metaspades_bin.28	Bacteria	Pseudomonadota	Alphaproteobacteria	Sphingomonadales	Sphingomonadaceae	Sphingobium	Sphingobium soli	winter	CD	0.00704169	0.00589224	0.836766	0	0
REMEI175_ass_metaspades_bin.7	Bacteria	Pseudomonadota	Alphaproteobacteria	Sphingomonadales	Sphingomonadaceae	Qipengyuania		winter	CD	0.00672643	0.0058811	0.874327	0	0
REMEI175_ass_metaspades_bin.8	Bacteria	Pseudomonadota	Alphaproteobacteria	Caulobacterales	Maricaulaceae	Maricaulis		winter	CD	0.00672999	0.00587417	0.872835	0	0
REMEI160_ass_metaspades_bin.7	Bacteria	Verrucomicrobiota	Verrucomicrobiae	Opitutales	DSM-45221	Coraliomargarita		winter	CD	0.0114392	0.00551475	0.482092	0	0
REMEI135_ass_metaspades_bin.7	Bacteria	Pseudomonadota	Gammaproteobacteria	Pseudomonadales	Moraxellaceae	Acinetobacter	Acinetobacter pittii	winter	CD	0.0265496	0.00518989	0.195479	0	0
REMEI168_ass_metaspades_bin.42	Bacteria	Pseudomonadota	Gammaproteobacteria	Pseudomonadales	Porticoccaceae	HTCC2207		winter	CD	0.0193446	0.00512105	0.264727	0	0
REMEI102_ass_metaspades_bin.20	Bacteria	Pseudomonadota	Gammaproteobacteria	Enterobacterales_A	Alteromonadaceae	Colwellia		winter	CD	0.0236835	0.00503013	0.212389	0	0
REMEI101_ass_metaspades_bin.14.clean	Bacteria	Pseudomonadota	Gammaproteobacteria	Pseudomonadales	Porticoccaceae	HTCC2207	HTCC2207 sp002469845	winter	CD	0.0200335	0.00485353	0.242271	0	0
REMEI097_ass_metaspades_bin.64	Bacteria	Pseudomonadota	Gammaproteobacteria	Pseudomonadales	Porticoccaceae	LSUCC0057		winter	CD	0.00616456	0.00481074	0.780387	0	0
REMEI106_ass_metaspades_bin.56	Bacteria	Pseudomonadota	Gammaproteobacteria	Pseudomonadales	Porticoccaceae	HTCC2207		winter	CD	0.0203068	0.00452094	0.222632	0	0
P256.scaffolds	Bacteria	Pseudomonadota	Gammaproteobacteria	Enterobacterales_A	Alteromonadaceae	Alteromonas		winter	CD	0.00552373	0	0.1	0	0
REMEI101_ass_metaspades_bin.50	Bacteria	Pseudomonadota	Gammaproteobacteria	Enterobacterales_A	Alteromonadaceae			winter	CD	0.00723889	0	0.1	0	0
REMEI133_ass_metaspades_bin.17	Bacteria	Pseudomonadota	Alphaproteobacteria	Parvibaculales	RS24	UBA7378	UBA7378 sp002469805	winter	CD	0.0057588	0	0.1	0	0
REMEI133_ass_metaspades_bin.33	Bacteria	Pseudomonadota	Alphaproteobacteria	Caulobacterales	Hyphomonadaceae	Henriciella	Henriciella sp002172915	winter	CD	0.00521121	0	0.1	0	0
REMEI133_ass_metaspades_bin.82	Bacteria	Pseudomonadota	Alphaproteobacteria	Rhodospirillales_A	Thalassospiraceae	Thalassospira	Thalassospira lucentensis_A	winter	CD	0.00533337	0	0.1	0	0
REMEI139_ass_metaspades_bin.113	Bacteria	Verrucomicrobiota	Verrucomicrobiae	Opitutales	DSM-45221	UBA7445		winter	CD	0.00787845	0	0.1	0	0
REMEI139_ass_metaspades_bin.32	Bacteria	Pseudomonadota	Gammaproteobacteria	Pseudomonadales	HTCC2089	UBA4421	UBA4421 sp902613475	winter	CD	0.00447925	0	0.1	0	0
REMEI140_ass_metaspades_bin.46	Bacteria	Verrucomicrobiota	Verrucomicrobiae	Opitutales	DSM-45221	Coraliomargarita	Coraliomargarita sp002469895	winter	CD	0.00469175	0	0.1	0	0
REMEI159_ass_metaspades_bin.13	Bacteria	Pseudomonadota	Gammaproteobacteria	Pseudomonadales	Halieaceae	Luminiphilus	Luminiphilus sp002456975	winter	CD	0.00456547	0	0.1	0	0
REMEI159_ass_metaspades_bin.91	Bacteria	Planctomycetota	Phycisphaerae	Phycisphaerales	SM1A02	UBA8653	UBA8653 sp002168105	winter	CD	0.00600474	0	0.1	0	0
REMEI160_ass_metaspades_bin.0	Bacteria	Pseudomonadota	Alphaproteobacteria	Caulobacterales	Hyphomonadaceae	Henriciella		winter	CD	0.0048762	0	0.1	0	0
REMEI160_ass_metaspades_bin.13	Bacteria	Pseudomonadota	Gammaproteobacteria	UBA4575	UBA4575	UBA1858	UBA1858 sp002338385	winter	CD	0.019846	0	0.1	0	0
REMEI162_ass_metaspades_bin.10	Bacteria	Bacteroidota	Bacteroidia	Flavobacteriales	Schleiferiaceae	RFXV01		winter	CD	0.00468142	0	0.1	0	0
REMEI165_ass_metaspades_bin.14	Bacteria	Pseudomonadota	Alphaproteobacteria	UBA8317	UBA8317	UBA8317	UBA8317 sp002469865	winter	CD	0.00644221	0	0.1	0	0
REMEI165_ass_metaspades_bin.32	Bacteria	Pseudomonadota	Alphaproteobacteria	Thalassobaculales	Thalassobaculaceae	TMED26		winter	CD	0.00760063	0	0.1	0	0
REMEI166_ass_metaspades_bin.16	Bacteria	Pseudomonadota	Gammaproteobacteria	Pseudomonadales	HTCC2089	UBA4421	UBA4421 sp002450255	winter	CD	0.00552395	0	0.1	0	0
REMEI166_ass_metaspades_bin.67	Bacteria	Verrucomicrobiota	Kiritimatiellia	Kiritimatiellales	Pontiellaceae	UBA1859	UBA1859 sp002691095	winter	CD	0.00793946	0	0.1	0	0
REMEI169_ass_metaspades_bin.53	Bacteria	Verrucomicrobiota	Verrucomicrobiae	Opitutales	DSM-45221	UBA7445		winter	CD	0.0057887	0	0.1	0	0
REMEI171_ass_metaspades_bin.14	Bacteria	Pseudomonadota	Gammaproteobacteria	Enterobacterales_A	Alteromonadaceae	Glaciecola		winter	CD	0.0215595	0	0.1	0	0
REMEI172_ass_metaspades_bin.18	Bacteria	Pseudomonadota	Alphaproteobacteria	Rhodobacterales	Rhodobacteraceae	Dinoroseobacter		winter	CD	0.00503833	0	0.1	0	0
REMEI175_ass_metaspades_bin.13	Bacteria	Bacteroidota	Bacteroidia	Chitinophagales	Saprospiraceae	DT-110		winter	CD	0.0286115	0	0.1	0	0
S005.scaffolds	Bacteria	Pseudomonadota	Gammaproteobacteria	Enterobacterales_A	Alteromonadaceae	Alteromonas		winter	CD	0.00562158	0	0.1	0	0
S015.scaffolds	Bacteria	Pseudomonadota	Gammaproteobacteria	Enterobacterales_A	Alteromonadaceae	Alteromonas		winter	CD	0.00662756	0	0.1	0	0
S070.scaffolds	Bacteria	Pseudomonadota	Gammaproteobacteria	Enterobacterales_A	Alteromonadaceae	Alteromonas	Alteromonas mediterranea	winter	CD	0.00589916	0	0.1	0	0
S085.scaffolds	Bacteria	Pseudomonadota	Gammaproteobacteria	Enterobacterales_A	Alteromonadaceae	Alteromonas	Alteromonas gracilis	winter	CD	0.00598085	0	0.1	0	0
S167.scaffolds	Bacteria	Pseudomonadota	Gammaproteobacteria	Enterobacterales_A	Alteromonadaceae	Alteromonas		winter	CD	0.0068077	0	0.1	0	0
REMEI061_ass_metaspades_bin.2	Bacteria	Bacteroidota	Bacteroidia	Flavobacteriales	Flavobacteriaceae	SCGC-AAA160-P02	SCGC-AAA160-P02 sp015665265	winter	PL	1.23452	22.2759	18.0441	0.0602671	11.5013
REMEI104_ass_metaspades_bin.9	Bacteria	Bacteroidota	Bacteroidia	Flavobacteriales	Flavobacteriaceae	Polaribacter	Polaribacter sp024640565	winter	PL	0.155778	12.7679	81.9624	0.0917971	7.55086
REMEI068_ass_metaspades_bin.122	Bacteria	Bacteroidota	Bacteroidia	Flavobacteriales	Flavobacteriaceae	SCGC-AAA160-P02	SCGC-AAA160-P02 sp905479435	winter	PL	0.300124	6.1372	20.4489	0.0628735	11.0245
REMEI175_ass_metaspades_bin.40	Bacteria	Pseudomonadota	Alphaproteobacteria	Pelagibacterales	Pelagibacteraceae	Pelagibacter	Pelagibacter sp003209915	winter	PL	8.71211	5.40439	0.620331	0	0
REMEI172_ass_metaspades_bin.8	Bacteria	Pseudomonadota	Gammaproteobacteria	Enterobacterales_A	Alteromonadaceae	Glaciecola		winter	PL	0.0264911	5.06267	191.108	0.109434	6.33392
REMEI053_ass_metaspades_bin.51	Bacteria	Bacteroidota	Bacteroidia	Flavobacteriales	Flavobacteriaceae	MAG-121220-bin8	MAG-121220-bin8 sp902559035	winter	PL	2.62973	2.58879	0.984433	0	0
REMEI098_ass_metaspades_bin.6	Bacteria	Pseudomonadota	Alphaproteobacteria	Rhodobacterales	Rhodobacteraceae	JAHEJA01		winter	PL	0.0390472	1.65372	42.3518	0.0780419	8.88173
REMEI062_ass_metaspades_bin.5	Bacteria	Pseudomonadota	Alphaproteobacteria	Rhodobacterales	Rhodobacteraceae	Planktomarina	Planktomarina temperata	winter	PL	0.760406	1.61292	2.12112	0.0156655	44.2466
REMEI006_ass_metaspades_bin.14	Bacteria	Pseudomonadota	Alphaproteobacteria	MED-G09	MED-G09	MED-G09	MED-G09 sp002704345	winter	PL	2.16939	1.22053	0.562614	0	0
REMEI046_ass_metaspades_bin.28	Bacteria	Pseudomonadota	Alphaproteobacteria	Rhodobacterales	Rhodobacteraceae	Amylibacter	Amylibacter sp900197625	winter	PL	2.39277	1.20014	0.501569	0	0
REMEI004_ass_metaspades_bin.111	Bacteria	Pseudomonadota	Gammaproteobacteria	SAR86	D2472	MED-G78	MED-G78 sp902558645	winter	PL	2.27862	1.02151	0.448303	0	0
REMEI056_ass_metaspades_bin.37.clean	Bacteria	Pseudomonadota	Gammaproteobacteria	Enterobacterales_A	Alteromonadaceae	Glaciecola	Glaciecola sp000155775	winter	PL	0.0135604	0.730075	53.8387	0.0830415	8.347
REMEI169_ass_metaspades_bin.85	Bacteria	Pseudomonadota	Alphaproteobacteria	HIMB59	GCA-002718135	AG-337-I02		winter	PL	1.74332	0.710739	0.407693	0	0
REMEI135_ass_metaspades_bin.70	Bacteria	Pseudomonadota	Gammaproteobacteria	SAR86	D2472	D2472	D2472 sp003331545	winter	PL	1.52134	0.70508	0.463462	0	0
REMEI002_ass_metaspades_bin.9	Bacteria	Bacteroidota	Bacteroidia	Flavobacteriales	Flavobacteriaceae	Marisimplicoccus	Marisimplicoccus sp002457075	winter	PL	1.46925	0.676057	0.460138	0	0
REMEI055_ass_metaspades_bin.37	Bacteria	Bacteroidota	Bacteroidia	Flavobacteriales	Flavobacteriaceae	Polaribacter	Polaribacter sp018663625	winter	PL	0.0311316	0.490201	15.7461	0.057429	12.0696
REMEI007_ass_metaspades_bin.121	Bacteria	Bacteroidota	Bacteroidia	Flavobacteriales	Flavobacteriaceae	MED-G14	MED-G14 sp003331885	winter	PL	1.11145	0.473265	0.425808	0	0
REMEI098_ass_metaspades_bin.7	Bacteria	Bacteroidota	Bacteroidia	Flavobacteriales	Flavobacteriaceae	GCA001735715		winter	PL	0.0968274	0.456438	4.71393	0.0323025	21.458
REMEI102_ass_metaspades_bin.17.clean	Bacteria	Bacteroidota	Bacteroidia	Flavobacteriales	Flavobacteriaceae	MAG-120531		winter	PL	0.0588949	0.415589	7.05645	0.0407071	17.0277
REMEI059_ass_metaspades_bin.0	Bacteria	Pseudomonadota	Gammaproteobacteria	Pseudomonadales	Porticoccaceae	HTCC2207	HTCC2207 sp018663035	winter	PL	0.17675	0.406234	2.29836	0.0173374	39.9798
REMEI053_ass_metaspades_bin.113	Bacteria	Bacteroidota	Bacteroidia	Flavobacteriales	Flavobacteriaceae	MED-G13	MED-G13 sp902560045	winter	PL	1.33834	0.401589	0.300064	0	0
REMEI003_ass_metaspades_bin.111	Bacteria	Bacteroidota	Bacteroidia	Flavobacteriales	Flavobacteriaceae	MED-G13	MED-G13 sp902510415	winter	PL	1.28009	0.373432	0.291724	0	0
REMEI052_ass_metaspades_bin.22	Bacteria	Pseudomonadota	Gammaproteobacteria	Burkholderiales	Methylophilaceae	BACL14	BACL14 sp010023085	winter	PL	0.429677	0.365795	0.851326	0	0
REMEI098_ass_metaspades_bin.61	Bacteria	Bacteroidota	Bacteroidia	Flavobacteriales	Schleiferiaceae	UBA10364		winter	PL	0.16987	0.346039	2.03708	0.0148233	46.7607
REMEI166_ass_metaspades_bin.60.clean	Bacteria	Pseudomonadota	Alphaproteobacteria	HIMB59	HIMB59	HIMB59	HIMB59 sp902615815	winter	PL	0.645207	0.309793	0.480145	0	0
REMEI046_ass_metaspades_bin.93	Bacteria	Pseudomonadota	Gammaproteobacteria	Woeseiales	Woeseiaceae	SP4260	SP4260 sp003331585	winter	PL	0.518396	0.294981	0.569026	0	0
REMEI069_ass_metaspades_bin.98	Bacteria	Marinisomatota	Marinisomatia	Marinisomatales	Marinisomataceae	Marinisoma		winter	PL	1.06804	0.280127	0.262282	0	0
REMEI059_ass_metaspades_bin.24	Bacteria	Bacteroidota	Bacteroidia	Flavobacteriales	Flavobacteriaceae	GCA-002733185	GCA-002733185 sp024232495	winter	PL	0.102881	0.265689	2.58249	0.0197657	35.0681
REMEI059_ass_metaspades_bin.18	Bacteria	Bacteroidota	Bacteroidia	Flavobacteriales	Flavobacteriaceae	SGZJ01	SGZJ01 sp004213995	winter	PL	0.14826	0.263379	1.77646	0.0119713	57.9005
REMEI056_ass_metaspades_bin.36	Bacteria	Pseudomonadota	Gammaproteobacteria	Enterobacterales_A	Alteromonadaceae	Glaciecola	Glaciecola sp002292215	winter	PL	0.00897961	0.262016	29.179	0.0702802	9.86262
REMEI056_ass_metaspades_bin.28	Bacteria	Pseudomonadota	Alphaproteobacteria	TMED109	TMED109	TMED109	TMED109 sp002171375	winter	PL	0.708415	0.26004	0.367073	0	0
REMEI094_ass_metaspades_bin.14	Bacteria	Pseudomonadota	Alphaproteobacteria	Rhodobacterales	Rhodobacteraceae	MED-G52	MED-G52 sp003332035	winter	PL	0.740535	0.236981	0.320014	0	0
REMEI070_ass_metaspades_bin.0	Bacteria	Bacteroidota	Bacteroidia	Flavobacteriales	Flavobacteriaceae	Hel1-33-131	Hel1-33-131 sp018608725	winter	PL	0.0357506	0.233012	6.5177	0.0390525	17.7491
REMEI006_ass_metaspades_bin.18	Bacteria	Bacteroidota	Bacteroidia	Cytophagales	MED-G16	MED-G16	MED-G16 sp002696995	winter	PL	0.731893	0.231396	0.316161	0	0
REMEI062_ass_metaspades_bin.0	Bacteria	Actinomycetota	Acidimicrobiia	Acidimicrobiales	TK06	MedAcidi-G3	MedAcidi-G3 sp000817105	winter	PL	0.481823	0.22371	0.464299	0	0
P097.scaffolds	Bacteria	Bacteroidota	Bacteroidia	Flavobacteriales	Flavobacteriaceae	Polaribacter	Polaribacter sp000152945	winter	PL	0.0510463	0.207892	4.07261	0.0292559	23.6925
REMEI058_ass_metaspades_bin.18	Bacteria	Bacteroidota	Bacteroidia	Flavobacteriales	Flavobacteriaceae	Patiriisocius		winter	PL	0.0585086	0.198649	3.39521	0.0254659	27.2186
REMEI007_ass_metaspades_bin.69	Bacteria	Verrucomicrobiota	Verrucomicrobiae	Opitutales	MB11C04	MB11C04		winter	PL	0.394566	0.191319	0.484884	0	0
REMEI101_ass_metaspades_bin.46	Bacteria	Bacteroidota	Bacteroidia	Flavobacteriales	Flavobacteriaceae	SCGC-AAA160-P02		winter	PL	0.0366838	0.182911	4.98614	0.0334721	20.7082
REMEI136_ass_metaspades_bin.79	Bacteria	Pseudomonadota	Alphaproteobacteria	Pelagibacterales	Pelagibacteraceae	HIMB114	HIMB114 sp008638005	winter	PL	0.347005	0.182112	0.52481	0	0
REMEI134_ass_metaspades_bin.31	Bacteria	Pseudomonadota	Alphaproteobacteria	Puniceispirillales	AAA536-G10	AAA536-G10	AAA536-G10 sp003283875	winter	PL	0.552909	0.17889	0.323542	0	0
REMEI061_ass_metaspades_bin.8	Bacteria	Pseudomonadota	Alphaproteobacteria	Rhodobacterales	Rhodobacteraceae	Lentibacter	Lentibacter algarum	winter	PL	0.0355761	0.178034	5.00431	0.0335479	20.6614
REMEI097_ass_metaspades_bin.61	Bacteria	Pseudomonadota	Gammaproteobacteria	GCA-002705445	GCA-002705445	GCA-2705445	GCA-2705445 sp913065025	winter	PL	0.327261	0.176466	0.539222	0	0
REMEI055_ass_metaspades_bin.51	Bacteria	Bacteroidota	Bacteroidia	Flavobacteriales	Flavobacteriaceae	Polaribacter		winter	PL	0.0317485	0.175696	5.53399	0.0356439	19.4464
REMEI069_ass_metaspades_bin.66	Bacteria	Pseudomonadota	Gammaproteobacteria	Burkholderiales	Methylophilaceae	BACL14	BACL14 sp902558495	winter	PL	0.369802	0.17549	0.474552	0	0
REMEI099_ass_metaspades_bin.70	Bacteria	Bacteroidota	Bacteroidia	Flavobacteriales	Flavobacteriaceae	MAG-121220-bin8	MAG-121220-bin8 sp004214185	winter	PL	0.322696	0.169873	0.526418	0	0
REMEI050_ass_metaspades_bin.45	Bacteria	Bacteroidota	Bacteroidia	Flavobacteriales	Flavobacteriaceae	MAG-121220-bin8	MAG-121220-bin8 sp003331265	winter	PL	0.343336	0.161767	0.471164	0	0
REMEI050_ass_metaspades_bin.91	Bacteria	Pseudomonadota	Alphaproteobacteria	Rhodobacterales	Rhodobacteraceae	GCA-002712045	GCA-002712045 sp002712045	winter	PL	0.662925	0.148534	0.224059	0	0
REMEI136_ass_metaspades_bin.94	Bacteria	Pseudomonadota	Gammaproteobacteria	SAR86	TMED112	TMED112		winter	PL	0.26851	0.148062	0.551422	0	0
REMEI058_ass_metaspades_bin.35	Bacteria	Pseudomonadota	Alphaproteobacteria	Caulobacterales	Maricaulaceae	Hellea		winter	PL	0.157683	0.145148	0.920505	0	0
REMEI107_ass_metaspades_bin.71.clean	Bacteria	Bacteroidota	Bacteroidia	Flavobacteriales	Flavobacteriaceae	Marisimplicoccus	Marisimplicoccus sp004213645	winter	PL	0.306601	0.143663	0.468566	0	0
REMEI053_ass_metaspades_bin.104	Bacteria	Bacteroidota	Bacteroidia	Flavobacteriales	Flavobacteriaceae	MED-G13	MED-G13 sp002691265	winter	PL	0.32249	0.135849	0.42125	0	0
REMEI052_ass_metaspades_bin.95	Bacteria	Bacteroidota	Bacteroidia	Flavobacteriales	Crocinitomicaceae	UBA952		winter	PL	0.0731942	0.133966	1.83028	0.0125931	55.0417
REMEI101_ass_metaspades_bin.38	Bacteria	Pseudomonadota	Alphaproteobacteria	Rhodobacterales	Rhodobacteraceae	MED-G52	MED-G52 sp002711145	winter	PL	0.377991	0.128059	0.338789	0	0
REMEI055_ass_metaspades_bin.28	Bacteria	Bacteroidota	Bacteroidia	Flavobacteriales	Flavobacteriaceae	Aurantibacter		winter	PL	0.0300715	0.125842	4.18476	0.0298218	23.2429
REMEI003_ass_metaspades_bin.15	Bacteria	Desulfobacterota_D	UBA1144	UBA1144	UBA1144	TMED58	TMED58 sp002167555	winter	PL	0.283736	0.123392	0.434883	0	0
REMEI053_ass_metaspades_bin.48.clean	Bacteria	Marinisomatota	Marinisomatia	Marinisomatales	TCS55	TMED108	TMED108 sp002172545	winter	PL	0.679848	0.123032	0.180971	0	0
REMEI053_ass_metaspades_bin.111	Bacteria	Bacteroidota	Bacteroidia	Flavobacteriales	Flavobacteriaceae	Polaribacter_A		winter	PL	0.0147466	0.120311	8.15857	0.0437306	15.8504
REMEI056_ass_metaspades_bin.4	Bacteria	Actinomycetota	Acidimicrobiia	Acidimicrobiales	UBA8592	UBA8592	UBA8592 sp002171605	winter	PL	0.238581	0.118064	0.494858	0	0
REMEI003_ass_metaspades_bin.38	Bacteria	Actinomycetota	Acidimicrobiia	Acidimicrobiales	MedAcidi-G1	MedAcidi-G1	MedAcidi-G1 sp000817085	winter	PL	0.270319	0.113401	0.419508	0	0
REMEI062_ass_metaspades_bin.118	Bacteria	Pseudomonadota	Alphaproteobacteria	Rhodobacterales	Rhodobacteraceae	Planktomarina	Planktomarina sp002683685	winter	PL	0.117143	0.112055	0.956566	0	0
REMEI050_ass_metaspades_bin.42	Bacteria	Bacteroidota	Bacteroidia	Flavobacteriales	Flavobacteriaceae	Marivariicella	Marivariicella sp002711185	winter	PL	0.304874	0.110775	0.363346	0	0
REMEI103_ass_metaspades_bin.6	Bacteria	Bacteroidota	Bacteroidia	Flavobacteriales	Flavobacteriaceae	Winogradskyella	Winogradskyella sp905480385	winter	PL	0.0229961	0.110464	4.80358	0.032695	21.2004
REMEI103_ass_metaspades_bin.93	Bacteria	Pseudomonadota	Gammaproteobacteria	Pseudomonadales	Halieaceae	Luminiphilus	Luminiphilus sp002691565	winter	PL	0.08123	0.0994985	1.2249	0.00422622	164.011
REMEI053_ass_metaspades_bin.89	Bacteria	Bacteroidota	Bacteroidia	Flavobacteriales	Flavobacteriaceae	MED-G14	MED-G14 sp002693085	winter	PL	0.175041	0.0980275	0.560027	0	0
REMEI055_ass_metaspades_bin.39	Bacteria	Pseudomonadota	Gammaproteobacteria	Pseudomonadales	HTCC2089	UBA9926	UBA9926 sp913064795	winter	PL	0.5935	0.0965052	0.162604	0	0
REMEI003_ass_metaspades_bin.13	Bacteria	Desulfobacterota_D	UBA1144	UBA1144	UBA1144	TMED126	TMED126 sp002701605	winter	PL	0.217279	0.0928759	0.42745	0	0
REMEI134_ass_metaspades_bin.66	Bacteria	Bacteroidota	Bacteroidia	Flavobacteriales	Flavobacteriaceae	MED-G14	MED-G14 sp004321735	winter	PL	0.211951	0.0920219	0.434166	0	0
REMEI007_ass_metaspades_bin.224	Bacteria	Bacteroidota	Bacteroidia	Flavobacteriales	Schleiferiaceae	UBA10364	UBA10364 sp003045825	winter	PL	0.146901	0.0884526	0.602124	0	0
REMEI007_ass_metaspades_bin.14	Bacteria	Bacteroidota	Bacteroidia	Flavobacteriales	UA16	UBA8752		winter	PL	0.0709147	0.0855957	1.20702	0.00391995	176.826
REMEI070_ass_metaspades_bin.3	Bacteria	Pseudomonadota	Gammaproteobacteria	Pseudomonadales	Porticoccaceae	Porticoccus	Porticoccus sp002390525	winter	PL	0.155381	0.0804368	0.517675	0	0
REMEI006_ass_metaspades_bin.205	Bacteria	Bacteroidota	Bacteroidia	Flavobacteriales	Flavobacteriaceae	MS024-2A		winter	PL	0.222267	0.079749	0.358799	0	0
REMEI165_ass_metaspades_bin.23	Bacteria	Pseudomonadota	Alphaproteobacteria	TMED127	TMED127	TMED13	TMED13 sp002167825	winter	PL	0.169247	0.0789616	0.466548	0	0
REMEI006_ass_metaspades_bin.28	Bacteria	Bacteroidota	Bacteroidia	Flavobacteriales	UA16	UA16		winter	PL	0.221116	0.0789593	0.357094	0	0
REMEI050_ass_metaspades_bin.47	Bacteria	Bacteroidota	Bacteroidia	Flavobacteriales	Flavobacteriaceae	GCA001735715	GCA001735715 sp001735715	winter	PL	0.0470702	0.0777523	1.65184	0.010456	66.2918
REMEI136_ass_metaspades_bin.18.clean	Bacteria	Pseudomonadota	Gammaproteobacteria	Pseudomonadales	Halieaceae	Luminiphilus	Luminiphilus sp002689915	winter	PL	0.0297988	0.0765559	2.5691	0.0196574	35.2614
REMEI006_ass_metaspades_bin.31	Bacteria	Bacteroidota	Bacteroidia	Flavobacteriales	Schleiferiaceae	TMED14	TMED14 sp002167805	winter	PL	0.318388	0.0752719	0.236416	0	0
REMEI102_ass_metaspades_bin.36	Bacteria	Pseudomonadota	Gammaproteobacteria	Pseudomonadales	Halieaceae	Luminiphilus	Luminiphilus sp002683395	winter	PL	0.125166	0.0745352	0.59549	0	0
W084.scaffolds	Bacteria	Pseudomonadota	Gammaproteobacteria	Enterobacterales_A	Vibrionaceae	Vibrio	Vibrio coralliirubri	winter	PL	0.00842356	0.0730359	8.67044	0.0449983	15.4038
REMEI049_ass_metaspades_bin.74	Bacteria	Pseudomonadota	Gammaproteobacteria	Pseudomonadales	Halieaceae	Luminiphilus	Luminiphilus sp013911345	winter	PL	0.128633	0.0730105	0.567585	0	0
REMEI008_ass_megahit_bin.316	Bacteria	Pseudomonadota	Alphaproteobacteria	TMED25	TMED25	TMED25	TMED25 sp002168075	winter	PL	0.161521	0.0726889	0.450026	0	0
REMEI003_ass_metaspades_bin.101	Bacteria	Pseudomonadota	Gammaproteobacteria	Pseudomonadales	Pseudohongiellaceae	UBA9145	UBA9145 sp002172295	winter	PL	0.355966	0.0709367	0.199279	0	0
REMEI165_ass_metaspades_bin.63	Bacteria	Bacteroidota	Bacteroidia	Flavobacteriales	Flavobacteriaceae	Marisimplicoccus		winter	PL	0.145197	0.0685996	0.472459	0	0
REMEI005_ass_metaspades_bin.114	Bacteria	Pseudomonadota	Gammaproteobacteria	Burkholderiales	UBA3031	UBA3031	UBA3031 sp002167745	winter	PL	0.138286	0.0676447	0.489165	0	0
REMEI070_ass_metaspades_bin.46	Bacteria	Pseudomonadota	Gammaproteobacteria	Arenicellales	UBA868	UBA868	UBA868 sp002295285	winter	PL	0.113084	0.0662976	0.586271	0	0
REMEI004_ass_metaspades_bin.38	Bacteria	Bacteroidota	Bacteroidia	Flavobacteriales	UA16	UBA974	UBA974 sp002292405	winter	PL	0.254622	0.0650907	0.255637	0	0
REMEI106_ass_metaspades_bin.48	Bacteria	Pseudomonadota	Alphaproteobacteria	Rhodobacterales	Rhodobacteraceae	LGRT01	LGRT01 sp001642945	winter	PL	0.119781	0.0641068	0.535202	0	0
REMEI003_ass_metaspades_bin.56	Bacteria	Bacteroidota	Bacteroidia	Cytophagales	MED-G16	GCA-2715645		winter	PL	0.180712	0.0639836	0.354064	0	0
REMEI102_ass_metaspades_bin.14	Bacteria	Bacteroidota	Bacteroidia	Flavobacteriales	Flavobacteriaceae	Polaribacter		winter	PL	0.0275707	0.0638563	2.31609	0.0174975	39.614
REMEI097_ass_metaspades_bin.12	Bacteria	Pseudomonadota	Gammaproteobacteria	Pseudomonadales	Pseudohongiellaceae	UBA9145		winter	PL	0.0189133	0.063526	3.3588	0.0252413	27.4608
REMEI053_ass_metaspades_bin.30	Bacteria	Pseudomonadota	Alphaproteobacteria	Rhodobacterales	Rhodobacteraceae	Planktotalea		winter	PL	0.00966409	0.0619858	6.41404	0.0387185	17.9022
REMEI105_ass_metaspades_bin.15	Bacteria	Planctomycetota	Planctomycetia	Pirellulales	UBA1268	UBA1268	UBA1268 sp016776925	winter	PL	0.122766	0.0618904	0.504135	0	0
REMEI050_ass_metaspades_bin.81	Bacteria	Bacteroidota	Bacteroidia	Flavobacteriales	Flavobacteriaceae	SP29		winter	PL	0.0714693	0.0617142	0.863506	0	0
REMEI104_ass_metaspades_bin.67	Bacteria	Pseudomonadota	Gammaproteobacteria	Pseudomonadales	Halieaceae	Luminiphilus	Luminiphilus sp016778085	winter	PL	0.122644	0.0608158	0.495873	0	0
P242.scaffolds	Bacteria	Pseudomonadota	Gammaproteobacteria	Enterobacterales_A	Alteromonadaceae	Alteromonas	Alteromonas genovensis	winter	PL	0	0.060704	100	0.095941	7.22472
REMEI053_ass_metaspades_bin.205	Bacteria	Pseudomonadota	Gammaproteobacteria	Burkholderiales	Methylophilaceae	BACL14	BACL14 sp024642775	winter	PL	0.0904278	0.0602286	0.66604	0	0
REMEI108_ass_metaspades_bin.106	Bacteria	Bacteroidota	Bacteroidia	Flavobacteriales	Flavobacteriaceae	TMED96		winter	PL	0.130501	0.0601886	0.461211	0	0
REMEI046_ass_metaspades_bin.7	Bacteria	Actinomycetota	Acidimicrobiia	Acidimicrobiales	MedAcidi-G1	MedAcidi-G2B	MedAcidi-G2B sp000817115	winter	PL	0.126269	0.0593582	0.470095	0	0
REMEI005_ass_metaspades_bin.156	Bacteria	Pseudomonadota	Alphaproteobacteria	Rhodobacterales	Rhodobacteraceae	MED-G52	MED-G52 sp002457055	winter	PL	0.151154	0.0586026	0.3877	0	0
REMEI071_ass_metaspades_bin.119	Bacteria	Pseudomonadota	Alphaproteobacteria	Puniceispirillales	AAA536-G10	AAA536-G10	AAA536-G10 sp016777705	winter	PL	0.147012	0.0575893	0.391733	0	0
REMEI008_ass_megahit_bin.348	Bacteria	Bacteroidota	Bacteroidia	Flavobacteriales	BACL11	UWMA-0277	UWMA-0277 sp905478185	winter	PL	0.162214	0.0570967	0.351984	0	0
REMEI050_ass_metaspades_bin.54	Bacteria	Pseudomonadota	Alphaproteobacteria	Rhodobacterales	Rhodobacteraceae	Pikeienuella		winter	PL	0.0404031	0.0563919	1.39573	0.00694624	99.7874
REMEI008_ass_megahit_bin.28	Bacteria	Pseudomonadota	Gammaproteobacteria	Burkholderiales	Methylophilaceae	BACL14		winter	PL	0.1308	0.055565	0.424808	0	0
REMEI007_ass_metaspades_bin.2	Bacteria	Bacteroidota	Bacteroidia	Flavobacteriales	Parvicellaceae	UBA10066	UBA10066 sp905480225	winter	PL	0.150617	0.0548372	0.364083	0	0
REMEI003_ass_metaspades_bin.6	Bacteria	Bacteroidota	Bacteroidia	Flavobacteriales	Crocinitomicaceae	UBA952	UBA952 sp003331365	winter	PL	0.12597	0.0543563	0.431502	0	0
REMEI004_ass_metaspades_bin.8	Bacteria	Actinomycetota	Actinomycetia	Nanopelagicales	S36-B12	S36-B12	S36-B12 sp002729215	winter	PL	0.117319	0.0538013	0.45859	0	0
REMEI061_ass_metaspades_bin.54	Bacteria	Pseudomonadota	Gammaproteobacteria	Enterobacterales_A	Alteromonadaceae	Pseudoalteromonas	Pseudoalteromonas marina	winter	PL	0.0103559	0.0515632	4.9791	0.0334427	20.7264
REMEI053_ass_metaspades_bin.81	Bacteria	Pseudomonadota	Gammaproteobacteria	Pseudomonadales	Porticoccaceae	HTCC2207		winter	PL	0.012072	0.0514713	4.26369	0.0302111	22.9434
REMEI053_ass_metaspades_bin.42	Bacteria	Pseudomonadota	Alphaproteobacteria	Rhodobacterales	Rhodobacteraceae	CABZJG01		winter	PL	0.108479	0.050729	0.467639	0	0
REMEI049_ass_metaspades_bin.35	Bacteria	Bacteroidota	Bacteroidia	Flavobacteriales	Crocinitomicaceae	UBA952		winter	PL	0.152599	0.0502645	0.329389	0	0
REMEI070_ass_metaspades_bin.49	Bacteria	Pseudomonadota	Alphaproteobacteria	TMED127	TMED127	MED-G10	MED-G10 sp002457065	winter	PL	0.108275	0.0492838	0.455174	0	0
REMEI061_ass_metaspades_bin.40	Bacteria	Bacteroidota	Bacteroidia	Flavobacteriales	Flavobacteriaceae	Polaribacter	Polaribacter sp002005425	winter	PL	0.0297192	0.0468178	1.57534	0.00946812	73.2086
REMEI061_ass_metaspades_bin.83	Bacteria	Pseudomonadota	Gammaproteobacteria	Pseudomonadales	Halieaceae	Luminiphilus	Luminiphilus sp009886815	winter	PL	0.0395274	0.0458247	1.15931	0.00307976	225.065
REMEI008_ass_megahit_bin.347	Bacteria	Bacteroidota	Bacteroidia	Flavobacteriales	BACL11	UWMA-0277		winter	PL	0.127898	0.0457407	0.357635	0	0
REMEI061_ass_metaspades_bin.67	Bacteria	Bacteroidota	Bacteroidia	Flavobacteriales	Flavobacteriaceae	Tenacibaculum	Tenacibaculum sp900105985	winter	PL	0.0295234	0.0419982	1.42254	0.00734254	94.4015
REMEI047_ass_megahit_bin.229	Bacteria	Actinomycetota	Acidimicrobiia	Acidimicrobiales	UBA8592	UBA8592	UBA8592 sp002703045	winter	PL	0.0956178	0.041899	0.438193	0	0
REMEI101_ass_metaspades_bin.189	Bacteria	Bacteroidota	Bacteroidia	Flavobacteriales	Flavobacteriaceae	MED-G14		winter	PL	0.077667	0.0408219	0.525602	0	0
REMEI136_ass_metaspades_bin.101	Bacteria	Bacteroidota	Bacteroidia	Flavobacteriales	Schleiferiaceae	UBA10364	UBA10364 sp002387615	winter	PL	0.0329243	0.039449	1.19817	0.00376658	184.025
REMEI134_ass_metaspades_bin.72	Bacteria	Pseudomonadota	Alphaproteobacteria	Puniceispirillales	AAA536-G10	AAA536-G10	AAA536-G10 sp002691185	winter	PL	0.0931121	0.0390216	0.419082	0	0
REMEI058_ass_metaspades_bin.1	Bacteria	Pseudomonadota	Alphaproteobacteria	Rhodobacterales	Rhodobacteraceae	Cognatiyoonia		winter	PL	0.00800633	0.038891	4.85753	0.0329277	21.0506
REMEI003_ass_metaspades_bin.54	Bacteria	Verrucomicrobiota	Verrucomicrobiae	Pedosphaerales	UBA1096	UBA1096	UBA1096 sp002170545	winter	PL	0.150325	0.0384636	0.255869	0	0
REMEI059_ass_metaspades_bin.74	Bacteria	Bacteroidota	Bacteroidia	Flavobacteriales	Parvicellaceae	GCA-2723085		winter	PL	0.13224	0.0380152	0.287471	0	0
REMEI005_ass_metaspades_bin.29	Bacteria	Pseudomonadota	Gammaproteobacteria	Pseudomonadales	Pseudohongiellaceae	UBA9145	UBA9145 sp002457215	winter	PL	0.100489	0.0372714	0.370901	0	0
REMEI102_ass_metaspades_bin.12	Bacteria	Bacteroidota	Bacteroidia	Flavobacteriales	Flavobacteriaceae	Polaribacter		winter	PL	0.0334753	0.0369109	1.10263	0.00203542	340.543
F062.scaffolds.clean	Bacteria	Pseudomonadota	Alphaproteobacteria	Rhodobacterales	Rhodobacteraceae	Nereida	Nereida ignava	winter	PL	0.0102322	0.0360423	3.52242	0.0262323	26.4234
REMEI003_ass_metaspades_bin.265	Bacteria	Pseudomonadota	Gammaproteobacteria	UBA4486	UBA4486	UBA7359		winter	PL	0.0635555	0.0337574	0.531148	0	0
REMEI094_ass_metaspades_bin.2.clean	Bacteria	Pseudomonadota	Gammaproteobacteria	Burkholderiales	Methylophilaceae	BACL14		winter	PL	0.061486	0.0335716	0.546004	0	0
REMEI058_ass_metaspades_bin.68	Bacteria	Bacteroidota	Bacteroidia	Flavobacteriales	Flavobacteriaceae	Lacinutrix		winter	PL	0.024285	0.0334133	1.37588	0.00664777	104.268
REMEI136_ass_metaspades_bin.23	Bacteria	Pseudomonadota	Alphaproteobacteria	TMED127	TMED127	TMED13		winter	PL	0.0700847	0.0324996	0.463719	0	0
REMEI159_ass_metaspades_bin.73	Bacteria	Pseudomonadota	Gammaproteobacteria	SAR86	TMED112	TMED112	TMED112 sp002716745	winter	PL	0.0801505	0.0324944	0.405417	0	0
REMEI099_ass_metaspades_bin.45	Bacteria	Bacteroidota	Bacteroidia	Flavobacteriales	Flavobacteriaceae	Polaribacter_A		winter	PL	0.0138536	0.032298	2.33139	0.0176347	39.306
REMEI136_ass_metaspades_bin.188	Bacteria	Bacteroidota	Bacteroidia	Flavobacteriales	Parvicellaceae	MED-G20	MED-G20 sp016780365	winter	PL	0.0850634	0.0322571	0.379213	0	0
REMEI050_ass_metaspades_bin.63	Bacteria	Bacteroidota	Bacteroidia	Flavobacteriales	Parvicellaceae	GCA-2716065		winter	PL	0.082864	0.0290757	0.350884	0	0
REMEI096_ass_metaspades_bin.44	Bacteria	Bacteroidota	Bacteroidia	Flavobacteriales	Crocinitomicaceae	UBA952	UBA952 sp002167775	winter	PL	0.0922582	0.0290671	0.315062	0	0
REMEI136_ass_metaspades_bin.32	Bacteria	Pseudomonadota	Alphaproteobacteria	Rhodobacterales	Rhodobacteraceae	LGRT01	LGRT01 sp016778765	winter	PL	0.072533	0.0288362	0.39756	0	0
REMEI171_ass_metaspades_bin.14	Bacteria	Pseudomonadota	Gammaproteobacteria	Enterobacterales_A	Alteromonadaceae	Glaciecola		winter	PL	0	0.028754	100	0.095941	7.22472
REMEI058_ass_metaspades_bin.78	Bacteria	Bacteroidota	Bacteroidia	Flavobacteriales	Flavobacteriaceae	Dokdonia	Dokdonia donghaensis	winter	PL	0.010106	0.0273823	2.70952	0.0207661	33.3788
REMEI008_ass_megahit_bin.467	Bacteria	Bacteroidota	Bacteroidia	Flavobacteriales	UA16	UBA974	UBA974 sp905480095	winter	PL	0.0877318	0.0272824	0.310975	0	0
REMEI008_ass_megahit_bin.330	Bacteria	Pseudomonadota	Gammaproteobacteria	UBA6522	UBA6522	UBA6522	UBA6522 sp002434915	winter	PL	0.0747395	0.0269811	0.361002	0	0
REMEI008_ass_megahit_bin.653	Bacteria	Pseudomonadota	Alphaproteobacteria	UBA6615	UBA6615	UBA6615	UBA6615 sp002713365	winter	PL	0.0648105	0.0265657	0.409898	0	0
REMEI135_ass_metaspades_bin.23	Bacteria	Pseudomonadota	Gammaproteobacteria	SAR86	TMED112	TMED112	TMED112 sp003331605	winter	PL	0.0555668	0.0259262	0.466577	0	0
REMEI008_ass_megahit_bin.419	Bacteria	Pseudomonadota	Gammaproteobacteria	Burkholderiales	UBA3031	UBA3031	UBA3031 sp905478365	winter	PL	0.0522663	0.0256403	0.490571	0	0
P256.scaffolds	Bacteria	Pseudomonadota	Gammaproteobacteria	Enterobacterales_A	Alteromonadaceae	Alteromonas		winter	PL	0	0.0250869	100	0.095941	7.22472
REMEI137_ass_metaspades_bin.71	Bacteria	Bacteroidota	Bacteroidia	Flavobacteriales	UA16	UBA11663		winter	PL	0.104558	0.025026	0.239351	0	0
REMEI098_ass_metaspades_bin.21	Bacteria	Pseudomonadota	Alphaproteobacteria	Rhodobacterales	Rhodobacteraceae	Yoonia		winter	PL	0.00776516	0.0236308	3.04318	0.0231855	29.8958
REMEI108_ass_metaspades_bin.27	Bacteria	Bacteroidota	Bacteroidia	Flavobacteriales	Flavobacteriaceae	UBA8316	UBA8316 sp002171295	winter	PL	0.0535482	0.0232801	0.43475	0	0
REMEI007_ass_metaspades_bin.45	Bacteria	Planctomycetota	Planctomycetia	Pirellulales	Pirellulaceae	Mariniblastus	Mariniblastus sp011087765	winter	PL	0.0433415	0.0231769	0.534751	0	0
F124.scaffolds	Bacteria	Pseudomonadota	Gammaproteobacteria	Enterobacterales_A	Vibrionaceae	Vibrio	Vibrio crassostreae	winter	PL	0	0.0230815	100	0.095941	7.22472
REMEI103_ass_metaspades_bin.50	Bacteria	Bacteroidota	Bacteroidia	Flavobacteriales	UBA7312	JABAYQ01		winter	PL	0.0389744	0.0229862	0.589778	0	0
REMEI138_ass_metaspades_bin.106.clean	Bacteria	Pseudomonadota	Alphaproteobacteria	Puniceispirillales	Puniceispirillaceae	UBA3439	UBA3439 sp016780525	winter	PL	0.0717213	0.0228559	0.318676	0	0
REMEI008_ass_megahit_bin.130	Bacteria	Marinisomatota	Marinisomatia	SCGC-AAA003-L08	TMED6	TMED6	TMED6 sp002167465	winter	PL	0.105419	0.0227699	0.215994	0	0
REMEI069_ass_metaspades_bin.57	Bacteria	Marinisomatota	Marinisomatia	Marinisomatales	UBA1611			winter	PL	0.119575	0.0226843	0.189707	0	0
REMEI005_ass_metaspades_bin.35	Bacteria	Chloroflexota	Dehalococcoidia	UBA1151	GCA-002708145	GCA-002708145		winter	PL	0.0940085	0.0214104	0.227749	0	0
REMEI098_ass_metaspades_bin.63.clean	Bacteria	Pseudomonadota	Gammaproteobacteria	Pseudomonadales	Halieaceae	Luminiphilus	Luminiphilus sp003331335	winter	PL	0.0150962	0.0212835	1.40986	0.00715603	96.8619
REMEI002_ass_metaspades_bin.179	Bacteria	Bacteroidota	Bacteroidia	Chitinophagales	CAJXBJ01			winter	PL	0.0894944	0.0207712	0.232095	0	0
REMEI071_ass_metaspades_bin.14.clean	Bacteria	Pseudomonadota	Gammaproteobacteria	Pseudomonadales	Porticoccaceae	HTCC2207	HTCC2207 sp002457245	winter	PL	0.0596211	0.019519	0.327383	0	0
REMEI050_ass_metaspades_bin.115	Bacteria	Pseudomonadota	Gammaproteobacteria	Pseudomonadales	Halieaceae	Luminiphilus	Luminiphilus sp016779445	winter	PL	0.0538685	0.0194086	0.360296	0	0
REMEI104_ass_metaspades_bin.5	Bacteria	Pseudomonadota	Gammaproteobacteria	Pseudomonadales	HTCC2089	UBA4421		winter	PL	0.0149954	0.0193796	1.29237	0.00534324	129.724
REMEI008_ass_megahit_bin.19	Bacteria	Verrucomicrobiota	Verrucomicrobiae	Pedosphaerales	AAA164-E04	AAA164-E04	AAA164-E04 sp002690655	winter	PL	0.0489868	0.0193012	0.394008	0	0
REMEI008_ass_megahit_bin.600	Bacteria	Chloroflexota	Dehalococcoidia	UBA3495	UBA2588	UBA2588	UBA2588 sp002339805	winter	PL	0.0812161	0.0185854	0.228839	0	0
REMEI103_ass_metaspades_bin.210	Bacteria	Actinomycetota	Actinomycetia	Actinomycetales	Microbacteriaceae	Aquiluna	Aquiluna sp016780945	winter	PL	0.0366116	0.0183581	0.501429	0	0
REMEI102_ass_metaspades_bin.70	Bacteria	Pseudomonadota	Alphaproteobacteria	Rhodobacterales	Rhodobacteraceae	CPC320	CPC320 sp002684375	winter	PL	0.0560546	0.0182284	0.32519	0	0
REMEI172_ass_metaspades_bin.35	Bacteria	Bacteroidota	Bacteroidia	Flavobacteriales	Flavobacteriaceae	UBA7446	UBA7446 sp002862705	winter	PL	0.0411227	0.0179217	0.435811	0	0
REMEI059_ass_metaspades_bin.17	Bacteria	Pseudomonadota	Gammaproteobacteria	Enterobacterales_A	Alteromonadaceae	Cognaticolwellia	Cognaticolwellia polaris	winter	PL	0.0117175	0.0177067	1.51114	0.00860132	80.5861
REMEI062_ass_metaspades_bin.21	Bacteria	Verrucomicrobiota	Verrucomicrobiae	Verrucomicrobiales	Akkermansiaceae	Roseibacillus_B	Roseibacillus_B sp002420305	winter	PL	0.0576207	0.0176103	0.305624	0	0
REMEI103_ass_metaspades_bin.24	Bacteria	Actinomycetota	Acidimicrobiia	Acidimicrobiales	UBA11606	UBA11606	UBA11606 sp002699625	winter	PL	0.0331055	0.0175069	0.528821	0	0
REMEI070_ass_metaspades_bin.26	Bacteria	Bacteroidota	Bacteroidia	Flavobacteriales	UA16	UA16	UA16 sp016777435	winter	PL	0.0453065	0.0172447	0.380622	0	0
REMEI008_ass_megahit_bin.83	Bacteria	Planctomycetota	Planctomycetia	Pirellulales	Pirellulaceae	UBA721	UBA721 sp002705165	winter	PL	0.0787508	0.0170973	0.217106	0	0
REMEI163_ass_metaspades_bin.33	Bacteria	Bacteroidota	Bacteroidia	Flavobacteriales	Schleiferiaceae	UBA10364	UBA10364 sp013911625	winter	PL	0.028787	0.0166543	0.578535	0	0
REMEI050_ass_metaspades_bin.155	Bacteria	Actinomycetota	Acidimicrobiia	Acidimicrobiales	UBA11606	UBA11606		winter	PL	0.0343798	0.0165965	0.48274	0	0
REMEI168_ass_metaspades_bin.82	Bacteria	Bacteroidota	Bacteroidia	Flavobacteriales	Flavobacteriaceae	Arcticimaribacter		winter	PL	0.0124262	0.0162788	1.31005	0.00562629	123.198
REMEI105_ass_metaspades_bin.48	Bacteria	Bacteroidota	Bacteroidia	Flavobacteriales	Flavobacteriaceae	UBA3537		winter	PL	0.0276118	0.015971	0.57841	0	0
REMEI062_ass_metaspades_bin.57	Bacteria	Pseudomonadota	Alphaproteobacteria	Rhodobacterales	Rhodobacteraceae	Donghicola		winter	PL	0.00548216	0.0152039	2.77334	0.0212511	32.617
REMEI100_ass_metaspades_bin.35	Bacteria	Bacteroidota	Bacteroidia	Flavobacteriales	Flavobacteriaceae	Flavicella		winter	PL	0.0138635	0.0151989	1.09633	0.00191592	361.784
REMEI101_ass_metaspades_bin.88	Bacteria	Bacteroidota	Bacteroidia	Flavobacteriales	Flavobacteriaceae	MedPE-SWsnd-G2		winter	PL	0.0224189	0.0147364	0.657322	0	0
REMEI096_ass_metaspades_bin.113	Bacteria	Bacteroidota	Bacteroidia	Flavobacteriales	Flavobacteriaceae	MS024-2A	MS024-2A sp009886625	winter	PL	0.0243406	0.0143173	0.588208	0	0
REMEI050_ass_metaspades_bin.143	Bacteria	Desulfobacterota_B	Binatia	UBA12015	UBA12015	UBA12015		winter	PL	0.0361153	0.0137548	0.380858	0	0
REMEI062_ass_metaspades_bin.7	Bacteria	Planctomycetota	Planctomycetia	Pirellulales	Pirellulaceae	JABAAE01	JABAAE01 sp014238905	winter	PL	0.0295077	0.0136035	0.461014	0	0
REMEI101_ass_metaspades_bin.28	Bacteria	Verrucomicrobiota	Verrucomicrobiae	Verrucomicrobiales	Akkermansiaceae	SW10	SW10 sp002420315	winter	PL	0.028347	0.0132559	0.46763	0	0
REMEI175_ass_metaspades_bin.44	Bacteria	Pseudomonadota	Gammaproteobacteria	Enterobacterales_A	Alteromonadaceae	Pseudoalteromonas	Pseudoalteromonas atlantica	winter	PL	0.00862738	0.013253	1.53615	0.00894337	77.504
REMEI165_ass_metaspades_bin.54	Bacteria	Bacteroidota	Bacteroidia	Flavobacteriales	Flavobacteriaceae	MS024-2A	MS024-2A sp902546725	winter	PL	0.0239256	0.0132187	0.552493	0	0
REMEI136_ass_metaspades_bin.203	Bacteria	Verrucomicrobiota	Verrucomicrobiae	Opitutales	MB11C04	MB11C04	MB11C04 sp913048545	winter	PL	0.0382627	0.0129107	0.337423	0	0
REMEI070_ass_metaspades_bin.7	Bacteria	Bacteroidota	Bacteroidia	Flavobacteriales	UBA7312	UBA8444	UBA8444 sp003454845	winter	PL	0.0315908	0.0126207	0.399506	0	0
REMEI058_ass_metaspades_bin.3.clean	Bacteria	Pseudomonadota	Gammaproteobacteria	Enterobacterales_A	Alteromonadaceae	Alteromonas	Alteromonas australica	winter	PL	0	0.0123223	100	0.095941	7.22472
REMEI070_ass_metaspades_bin.6	Bacteria	Bacteroidota	Bacteroidia	Flavobacteriales	UBA7312	UBA7312		winter	PL	0.0277603	0.0122749	0.442176	0	0
REMEI169_ass_metaspades_bin.1	Bacteria	Bacteroidota	Bacteroidia	Flavobacteriales	Flavobacteriaceae	MS024-2A	MS024-2A sp002457295	winter	PL	0.0249236	0.0122088	0.489848	0	0
REMEI160_ass_metaspades_bin.64	Bacteria	Bacteroidota	Bacteroidia	Flavobacteriales	Flavobacteriaceae			winter	PL	0.0162302	0.0116562	0.718183	0	0
REMEI062_ass_metaspades_bin.46	Bacteria	Pseudomonadota	Alphaproteobacteria	Rhodobacterales	Rhodobacteraceae	Yoonia		winter	PL	0	0.0115697	100	0.095941	7.22472
REMEI107_ass_metaspades_bin.44	Bacteria	Bacteroidota	Bacteroidia	Flavobacteriales	Flavobacteriaceae	Arcticimaribacter	Arcticimaribacter sp022424955	winter	PL	0.0141137	0.0115393	0.817597	0	0
REMEI072_ass_metaspades_bin.6	Bacteria	Pseudomonadota	Gammaproteobacteria	Pseudomonadales	Porticoccaceae	HTCC2207		winter	PL	0.0102407	0.0114198	1.11514	0.00227034	305.305
REMEI168_ass_metaspades_bin.34	Bacteria	Pseudomonadota	Alphaproteobacteria	Puniceispirillales	Puniceispirillaceae	UBA8309	UBA8309 sp016780765	winter	PL	0.0330757	0.0110144	0.333007	0	0
REMEI008_ass_megahit_bin.421	Bacteria	Chloroflexota	Dehalococcoidia	SAR202	UBA826	AG-426-M11	AG-426-M11 sp913045625	winter	PL	0.0614725	0.01099	0.178779	0	0
REMEI098_ass_metaspades_bin.44	Bacteria	Bacteroidota	Bacteroidia	NS11-12g	UBA9320	UBA9320	UBA9320 sp016779945	winter	PL	0.0194523	0.0107969	0.555045	0	0
REMEI171_ass_metaspades_bin.1	Bacteria	Pseudomonadota	Alphaproteobacteria	Rhodobacterales	Rhodobacteraceae	HIMB11		winter	PL	0.012703	0.0106136	0.835514	0	0
REMEI133_ass_metaspades_bin.10	Bacteria	Pseudomonadota	Alphaproteobacteria	Puniceispirillales	Puniceispirillaceae	MED-G116	MED-G116 sp004212735	winter	PL	0.0327645	0.0104605	0.319264	0	0
REMEI108_ass_metaspades_bin.3	Bacteria	Pseudomonadota	Gammaproteobacteria	Pseudomonadales	UBA7434	UBA7434		winter	PL	0.0135615	0.0104379	0.769673	0	0
REMEI101_ass_metaspades_bin.162.clean	Bacteria	Pseudomonadota	Gammaproteobacteria	Pseudomonadales	Litoricolaceae	HIMB30	HIMB30 sp002691485	winter	PL	0.0143413	0.0103827	0.723972	0	0
REMEI102_ass_metaspades_bin.21	Bacteria	Pseudomonadota	Gammaproteobacteria	Enterobacterales_A	Alteromonadaceae	JAGSHH01		winter	PL	0	0.0102511	100	0.095941	7.22472
REMEI008_ass_megahit_bin.134	Bacteria	Pseudomonadota	Gammaproteobacteria	Pseudomonadales	HTCC2089	UBA4421		winter	PL	0.0285274	0.0101783	0.356791	0	0
P243.scaffolds	Bacteria	Pseudomonadota	Alphaproteobacteria	Rhodobacterales	Rhodobacteraceae	Limimaricola	Limimaricola cinnabarinus_B	winter	PL	0.023825	0.0101218	0.42484	0	0
REMEI046_ass_metaspades_bin.36	Bacteria	Pseudomonadota	Gammaproteobacteria	Pseudomonadales	UBA7434	UBA7434	UBA7434 sp002480045	winter	PL	0.0137551	0.0101189	0.735647	0	0
REMEI160_ass_metaspades_bin.82	Bacteria	Pseudomonadota	Gammaproteobacteria	Pseudomonadales	Halieaceae	Luminiphilus	Luminiphilus sp902613175	winter	PL	0.0111422	0.0100033	0.89779	0	0
REMEI102_ass_metaspades_bin.20	Bacteria	Pseudomonadota	Gammaproteobacteria	Enterobacterales_A	Alteromonadaceae	Colwellia		winter	PL	0.0114509	0.00931521	0.813495	0	0
REMEI046_ass_metaspades_bin.76	Bacteria	Pseudomonadota	Gammaproteobacteria	Pseudomonadales	Halieaceae	Luminiphilus	Luminiphilus sp022425845	winter	PL	0.0154041	0.00898298	0.583157	0	0
REMEI062_ass_metaspades_bin.61	Bacteria	Pseudomonadota	Alphaproteobacteria	Rhodobacterales	Rhodobacteraceae	Pacificibacter		winter	PL	0	0.00879266	100	0.095941	7.22472
REMEI140_ass_metaspades_bin.1	Bacteria	Bacteroidota	Bacteroidia	Flavobacteriales	Flavobacteriaceae	UBA8316	UBA8316 sp003538555	winter	PL	0.017606	0.00877521	0.498421	0	0
REMEI172_ass_metaspades_bin.43	Bacteria	Pseudomonadota	Gammaproteobacteria	Enterobacterales_A	Vibrionaceae	Enterovibrio		winter	PL	0	0.00876144	100	0.095941	7.22472
REMEI133_ass_metaspades_bin.14	Bacteria	Pseudomonadota	Alphaproteobacteria	Puniceispirillales	Puniceispirillaceae	UBA5951	UBA5951 sp016779005	winter	PL	0.0194287	0.00803814	0.413724	0	0
REMEI070_ass_metaspades_bin.158	Bacteria	Bacteroidota	Bacteroidia	Cytophagales	Cyclobacteriaceae	UBA4465	UBA4465 sp913050055	winter	PL	0.0213669	0.00789974	0.369718	0	0
REMEI139_ass_metaspades_bin.2	Bacteria	Bacteroidota	Bacteroidia	Flavobacteriales	Flavobacteriaceae	UBA8316	UBA8316 sp913030895	winter	PL	0.0151381	0.00759121	0.501463	0	0
S070.scaffolds	Bacteria	Pseudomonadota	Gammaproteobacteria	Enterobacterales_A	Alteromonadaceae	Alteromonas	Alteromonas mediterranea	winter	PL	0	0.00712768	100	0.095941	7.22472
REMEI165_ass_metaspades_bin.135	Bacteria	Bacteroidota	Bacteroidia	Flavobacteriales	Flavobacteriaceae	UBA8316	UBA8316 sp002390455	winter	PL	0.0134283	0.00705203	0.525162	0	0
REMEI008_ass_megahit_bin.588	Bacteria	SAR324	SAR324	SAR324	NAC60-12	Arctic96AD-7	Arctic96AD-7 sp002704555	winter	PL	0.0742023	0.00687854	0.0926998	0	0
REMEI135_ass_metaspades_bin.7	Bacteria	Pseudomonadota	Gammaproteobacteria	Pseudomonadales	Moraxellaceae	Acinetobacter	Acinetobacter pittii	winter	PL	0.0121287	0.00650759	0.536546	0	0
REMEI139_ass_metaspades_bin.36	Bacteria	Bacteroidota	Bacteroidia	Flavobacteriales	Flavobacteriaceae	UBA724	UBA724 sp902586905	winter	PL	0.0119583	0.00645669	0.539934	0	0
REMEI103_ass_metaspades_bin.1	Bacteria	Verrucomicrobiota	Verrucomicrobiae	Opitutales	DSM-45221	GCA-2690565		winter	PL	0.0126288	0.00625678	0.495438	0	0
REMEI070_ass_metaspades_bin.62	Bacteria	Pseudomonadota	Alphaproteobacteria	Puniceispirillales	Puniceispirillaceae	JADHLI01	JADHLI01 sp022425485	winter	PL	0.0152824	0.00612984	0.401104	0	0
REMEI174_ass_metaspades_bin.17	Bacteria	Pseudomonadota	Alphaproteobacteria	Rhodobacterales	Rhodobacteraceae	M30B80		winter	PL	0	0.00513274	100	0.095941	7.22472
REMEI099_ass_metaspades_bin.93	Bacteria	Bacteroidota	Rhodothermia	Balneolales	Balneolaceae	UBA1275	UBA1275 sp002457365	winter	PL	0.0112965	0.00488639	0.432557	0	0
REMEI100_ass_metaspades_bin.46	Bacteria	Pseudomonadota	Gammaproteobacteria	Pseudomonadales	Halieaceae	Luminiphilus		winter	PL	0.0117115	0.00471793	0.402845	0	0
REMEI101_ass_metaspades_bin.50	Bacteria	Pseudomonadota	Gammaproteobacteria	Enterobacterales_A	Alteromonadaceae			winter	PL	0	0.00468384	100	0.095941	7.22472
REMEI163_ass_metaspades_bin.66	Bacteria	Pseudomonadota	Alphaproteobacteria	UBA7985	UBA7985	UBA7985	UBA7985 sp002711265	winter	PL	0.0149388	0.00467415	0.312887	0	0
REMEI169_ass_metaspades_bin.21	Bacteria	Pseudomonadota	Alphaproteobacteria	Puniceispirillales	Puniceispirillaceae	UBA8309	UBA8309 sp002457745	winter	PL	0.0157463	0.00456788	0.290092	0	0
REMEI168_ass_metaspades_bin.5	Bacteria	Bacteroidota	Bacteroidia	NS11-12g	UBA9320	MED-G17	MED-G17 sp002457675	winter	PL	0.0186865	0.00433507	0.23199	0	0
REMEI006_ass_metaspades_bin.81	Bacteria	Pseudomonadota	Alphaproteobacteria	Sphingomonadales	Sphingomonadaceae	Sphingobium	Sphingobium naphthae	winter	PL	0.0193801	0.00405279	0.209122	0	0
REMEI070_ass_metaspades_bin.30	Bacteria	Pseudomonadota	Gammaproteobacteria	Pseudomonadales	HTCC2089	UBA4421	UBA4421 sp002704325	winter	PL	0.0158482	0.00390228	0.246228	0	0
REMEI102_ass_metaspades_bin.38	Bacteria	Bacteroidota	Bacteroidia	Flavobacteriales	Flavobacteriaceae			winter	PL	0.0120967	0.00358818	0.296626	0	0
REMEI136_ass_metaspades_bin.34.clean	Bacteria	Pseudomonadota	Gammaproteobacteria	Pseudomonadales	Alcanivoracaceae	Alcanivorax		winter	PL	0	0.00316656	100	0.095941	7.22472
REMEI168_ass_metaspades_bin.42	Bacteria	Pseudomonadota	Gammaproteobacteria	Pseudomonadales	Porticoccaceae	HTCC2207		winter	PL	0.0120096	0.00312949	0.260582	0	0
REMEI136_ass_metaspades_bin.179	Bacteria	Verrucomicrobiota	Verrucomicrobiae	Opitutales	MB11C04	MB11C04	MB11C04 sp002171765	winter	PL	0.0142328	0.00298433	0.20968	0	0
REMEI136_ass_metaspades_bin.36.clean	Bacteria	Verrucomicrobiota	Verrucomicrobiae	Opitutales	DSM-45221	GCA-2690565	GCA-2690565 sp002457235	winter	PL	0.0124525	0.00286836	0.230345	0	0
REMEI070_ass_metaspades_bin.137	Bacteria	Bacteroidota	Bacteroidia	Flavobacteriales	Flavobacteriaceae	UBA7446	UBA7446 sp002470745	winter	PL	0.012079	0.00285835	0.236638	0	0
REMEI169_ass_metaspades_bin.5	Bacteria	Bacteroidota	Bacteroidia	Flavobacteriales	Flavobacteriaceae	UBA11891	UBA11891 sp003533785	winter	PL	0.0110057	0.00263144	0.239099	0	0
REMEI061_ass_metaspades_bin.11	Bacteria	Pseudomonadota	Alphaproteobacteria	Rhizobiales	Beijerinckiaceae	Methylobacterium	Methylobacterium thiocyanatum	winter	PL	0.00431574	0.00262491	0.608217	0	0
REMEI108_ass_metaspades_bin.11	Bacteria	Pseudomonadota	Alphaproteobacteria	Sphingomonadales	Sphingomonadaceae	Sphingomonas	Sphingomonas sp003075315	winter	PL	0	0.00235265	100	0.095941	7.22472
REMEI097_ass_metaspades_bin.95	Bacteria	Pseudomonadota	Gammaproteobacteria	Pseudomonadales	Halieaceae	Luminiphilus	Luminiphilus sp002390485	winter	PL	0.00590822	0.00228283	0.386382	0	0
REMEI134_ass_metaspades_bin.32	Bacteria	SAR324	SAR324	SAR324	NAC60-12	JCVI-SCAAA005	JCVI-SCAAA005 sp002450295	winter	PL	0.0114086	0.00183113	0.160504	0	0
REMEI169_ass_metaspades_bin.52.clean	Bacteria	Actinomycetota	Actinomycetia	Actinomycetales	Microbacteriaceae	Pontimonas	Pontimonas sp002172585	winter	PL	0.00566706	0.00149205	0.263284	0	0
REMEI138_ass_metaspades_bin.37	Bacteria	Pseudomonadota	Gammaproteobacteria	Pseudomonadales	HTCC2089	UBA4421	UBA4421 sp004213835	winter	PL	0.00621332	0.00143607	0.231128	0	0
REMEI050_ass_metaspades_bin.23	Bacteria	Verrucomicrobiota	Verrucomicrobiae	Verrucomicrobiales	DEV007	JAACDM01	JAACDM01 sp009936795	winter	PL	0.00499883	0	0.1	0	0
REMEI101_ass_metaspades_bin.14.clean	Bacteria	Pseudomonadota	Gammaproteobacteria	Pseudomonadales	Porticoccaceae	HTCC2207	HTCC2207 sp002469845	winter	PL	0.0119627	0	0.1	0	0
REMEI106_ass_metaspades_bin.50	Bacteria	Bacteroidota	Bacteroidia	Chitinophagales	Saprospiraceae	AM-2324		winter	PL	0.0107777	0	0.1	0	0
REMEI106_ass_metaspades_bin.56	Bacteria	Pseudomonadota	Gammaproteobacteria	Pseudomonadales	Porticoccaceae	HTCC2207		winter	PL	0.0117705	0	0.1	0	0
REMEI140_ass_metaspades_bin.67	Bacteria	Bacteroidota	Bacteroidia	Flavobacteriales	Flavobacteriaceae	UBA7446		winter	PL	0.010229	0	0.1	0	0
REMEI169_ass_metaspades_bin.22	Bacteria	Pseudomonadota	Alphaproteobacteria	Puniceispirillales	UBA1172	UBA1172	UBA1172 sp002457135	winter	PL	0.00899993	0	0.1	0	0
REMEI174_ass_metaspades_bin.11	Bacteria	Pseudomonadota	Alphaproteobacteria	Sphingomonadales	Sphingomonadaceae	Sphingomonas		winter	PL	0.00421115	0	0.1	0	0
REMEI061_ass_metaspades_bin.2	Bacteria	Bacteroidota	Bacteroidia	Flavobacteriales	Flavobacteriaceae	SCGC-AAA160-P02	SCGC-AAA160-P02 sp015665265	winter	PD	1.23452	24.1936	19.5975	0.0619876	11.182
REMEI104_ass_metaspades_bin.9	Bacteria	Bacteroidota	Bacteroidia	Flavobacteriales	Flavobacteriaceae	Polaribacter	Polaribacter sp024640565	winter	PD	0.155778	13.5365	86.8965	0.093015	7.452
REMEI068_ass_metaspades_bin.122	Bacteria	Bacteroidota	Bacteroidia	Flavobacteriales	Flavobacteriaceae	SCGC-AAA160-P02	SCGC-AAA160-P02 sp905479435	winter	PD	0.300124	7.72216	25.7299	0.0676595	10.2446
REMEI172_ass_metaspades_bin.8	Bacteria	Pseudomonadota	Gammaproteobacteria	Enterobacterales_A	Alteromonadaceae	Glaciecola		winter	PD	0.0264911	5.41942	204.575	0.110853	6.25286
REMEI175_ass_metaspades_bin.40	Bacteria	Pseudomonadota	Alphaproteobacteria	Pelagibacterales	Pelagibacteraceae	Pelagibacter	Pelagibacter sp003209915	winter	PD	8.71211	3.89703	0.447312	0	0
REMEI053_ass_metaspades_bin.51	Bacteria	Bacteroidota	Bacteroidia	Flavobacteriales	Flavobacteriaceae	MAG-121220-bin8	MAG-121220-bin8 sp902559035	winter	PD	2.62973	2.4582	0.934773	0	0
REMEI098_ass_metaspades_bin.6	Bacteria	Pseudomonadota	Alphaproteobacteria	Rhodobacterales	Rhodobacteraceae	JAHEJA01		winter	PD	0.0390472	1.86384	47.7331	0.0805338	8.60691
REMEI062_ass_metaspades_bin.5	Bacteria	Pseudomonadota	Alphaproteobacteria	Rhodobacterales	Rhodobacteraceae	Planktomarina	Planktomarina temperata	winter	PD	0.760406	1.4953	1.96645	0.0140881	49.201
REMEI046_ass_metaspades_bin.28	Bacteria	Pseudomonadota	Alphaproteobacteria	Rhodobacterales	Rhodobacteraceae	Amylibacter	Amylibacter sp900197625	winter	PD	2.39277	1.42807	0.596828	0	0
REMEI006_ass_metaspades_bin.14	Bacteria	Pseudomonadota	Alphaproteobacteria	MED-G09	MED-G09	MED-G09	MED-G09 sp002704345	winter	PD	2.16939	0.902489	0.41601	0	0
REMEI004_ass_metaspades_bin.111	Bacteria	Pseudomonadota	Gammaproteobacteria	SAR86	D2472	MED-G78	MED-G78 sp902558645	winter	PD	2.27862	0.790267	0.346818	0	0
REMEI056_ass_metaspades_bin.37.clean	Bacteria	Pseudomonadota	Gammaproteobacteria	Enterobacterales_A	Alteromonadaceae	Glaciecola	Glaciecola sp000155775	winter	PD	0.0135604	0.766116	56.4965	0.0840454	8.2473
REMEI002_ass_metaspades_bin.9	Bacteria	Bacteroidota	Bacteroidia	Flavobacteriales	Flavobacteriaceae	Marisimplicoccus	Marisimplicoccus sp002457075	winter	PD	1.46925	0.691283	0.470501	0	0
REMEI098_ass_metaspades_bin.7	Bacteria	Bacteroidota	Bacteroidia	Flavobacteriales	Flavobacteriaceae	GCA001735715		winter	PD	0.0968274	0.588117	6.07387	0.0375832	18.443
REMEI135_ass_metaspades_bin.70	Bacteria	Pseudomonadota	Gammaproteobacteria	SAR86	D2472	D2472	D2472 sp003331545	winter	PD	1.52134	0.544519	0.357922	0	0
REMEI098_ass_metaspades_bin.61	Bacteria	Bacteroidota	Bacteroidia	Flavobacteriales	Schleiferiaceae	UBA10364		winter	PD	0.16987	0.53084	3.12498	0.0237381	29.1998
REMEI169_ass_metaspades_bin.85	Bacteria	Pseudomonadota	Alphaproteobacteria	HIMB59	GCA-002718135	AG-337-I02		winter	PD	1.74332	0.525021	0.301162	0	0
REMEI055_ass_metaspades_bin.37	Bacteria	Bacteroidota	Bacteroidia	Flavobacteriales	Flavobacteriaceae	Polaribacter	Polaribacter sp018663625	winter	PD	0.0311316	0.505094	16.2245	0.0580525	11.94
REMEI102_ass_metaspades_bin.17.clean	Bacteria	Bacteroidota	Bacteroidia	Flavobacteriales	Flavobacteriaceae	MAG-120531		winter	PD	0.0588949	0.50474	8.57018	0.044756	15.4872
REMEI007_ass_metaspades_bin.121	Bacteria	Bacteroidota	Bacteroidia	Flavobacteriales	Flavobacteriaceae	MED-G14	MED-G14 sp003331885	winter	PD	1.11145	0.409095	0.368072	0	0
REMEI053_ass_metaspades_bin.113	Bacteria	Bacteroidota	Bacteroidia	Flavobacteriales	Flavobacteriaceae	MED-G13	MED-G13 sp902560045	winter	PD	1.33834	0.395072	0.295195	0	0
REMEI059_ass_metaspades_bin.0	Bacteria	Pseudomonadota	Gammaproteobacteria	Pseudomonadales	Porticoccaceae	HTCC2207	HTCC2207 sp018663035	winter	PD	0.17675	0.373662	2.11407	0.0155962	44.4434
REMEI003_ass_metaspades_bin.111	Bacteria	Bacteroidota	Bacteroidia	Flavobacteriales	Flavobacteriaceae	MED-G13	MED-G13 sp902510415	winter	PD	1.28009	0.336398	0.262793	0	0
REMEI052_ass_metaspades_bin.22	Bacteria	Pseudomonadota	Gammaproteobacteria	Burkholderiales	Methylophilaceae	BACL14	BACL14 sp010023085	winter	PD	0.429677	0.293929	0.68407	0	0
REMEI059_ass_metaspades_bin.24	Bacteria	Bacteroidota	Bacteroidia	Flavobacteriales	Flavobacteriaceae	GCA-002733185	GCA-002733185 sp024232495	winter	PD	0.102881	0.285223	2.77237	0.0212438	32.6283
REMEI058_ass_metaspades_bin.18	Bacteria	Bacteroidota	Bacteroidia	Flavobacteriales	Flavobacteriaceae	Patiriisocius		winter	PD	0.0585086	0.269048	4.59844	0.0317858	21.8068
REMEI070_ass_metaspades_bin.0	Bacteria	Bacteroidota	Bacteroidia	Flavobacteriales	Flavobacteriaceae	Hel1-33-131	Hel1-33-131 sp018608725	winter	PD	0.0357506	0.268769	7.51789	0.0420268	16.493
REMEI059_ass_metaspades_bin.18	Bacteria	Bacteroidota	Bacteroidia	Flavobacteriales	Flavobacteriaceae	SGZJ01	SGZJ01 sp004213995	winter	PD	0.14826	0.265024	1.78756	0.0121011	57.2798
REMEI056_ass_metaspades_bin.36	Bacteria	Pseudomonadota	Gammaproteobacteria	Enterobacterales_A	Alteromonadaceae	Glaciecola	Glaciecola sp002292215	winter	PD	0.00897961	0.24551	27.3408	0.0689246	10.0566
REMEI062_ass_metaspades_bin.0	Bacteria	Actinomycetota	Acidimicrobiia	Acidimicrobiales	TK06	MedAcidi-G3	MedAcidi-G3 sp000817105	winter	PD	0.481823	0.238838	0.495696	0	0
REMEI069_ass_metaspades_bin.98	Bacteria	Marinisomatota	Marinisomatia	Marinisomatales	Marinisomataceae	Marinisoma		winter	PD	1.06804	0.237369	0.222248	0	0
REMEI046_ass_metaspades_bin.93	Bacteria	Pseudomonadota	Gammaproteobacteria	Woeseiales	Woeseiaceae	SP4260	SP4260 sp003331585	winter	PD	0.518396	0.236934	0.457052	0	0
REMEI061_ass_metaspades_bin.8	Bacteria	Pseudomonadota	Alphaproteobacteria	Rhodobacterales	Rhodobacteraceae	Lentibacter	Lentibacter algarum	winter	PD	0.0355761	0.235843	6.62926	0.0394061	17.5898
REMEI094_ass_metaspades_bin.14	Bacteria	Pseudomonadota	Alphaproteobacteria	Rhodobacterales	Rhodobacteraceae	MED-G52	MED-G52 sp003332035	winter	PD	0.740535	0.234299	0.316392	0	0
REMEI166_ass_metaspades_bin.60.clean	Bacteria	Pseudomonadota	Alphaproteobacteria	HIMB59	HIMB59	HIMB59	HIMB59 sp902615815	winter	PD	0.645207	0.23087	0.357823	0	0
P097.scaffolds	Bacteria	Bacteroidota	Bacteroidia	Flavobacteriales	Flavobacteriaceae	Polaribacter	Polaribacter sp000152945	winter	PD	0.0510463	0.221437	4.33795	0.0305709	22.6734
REMEI101_ass_metaspades_bin.46	Bacteria	Bacteroidota	Bacteroidia	Flavobacteriales	Flavobacteriaceae	SCGC-AAA160-P02		winter	PD	0.0366838	0.210426	5.73621	0.0363917	19.0469
REMEI055_ass_metaspades_bin.51	Bacteria	Bacteroidota	Bacteroidia	Flavobacteriales	Flavobacteriaceae	Polaribacter		winter	PD	0.0317485	0.18333	5.77447	0.0365301	18.9747
REMEI056_ass_metaspades_bin.28	Bacteria	Pseudomonadota	Alphaproteobacteria	TMED109	TMED109	TMED109	TMED109 sp002171375	winter	PD	0.708415	0.178948	0.252604	0	0
REMEI006_ass_metaspades_bin.18	Bacteria	Bacteroidota	Bacteroidia	Cytophagales	MED-G16	MED-G16	MED-G16 sp002696995	winter	PD	0.731893	0.178373	0.243714	0	0
REMEI050_ass_metaspades_bin.45	Bacteria	Bacteroidota	Bacteroidia	Flavobacteriales	Flavobacteriaceae	MAG-121220-bin8	MAG-121220-bin8 sp003331265	winter	PD	0.343336	0.165239	0.481276	0	0
REMEI099_ass_metaspades_bin.70	Bacteria	Bacteroidota	Bacteroidia	Flavobacteriales	Flavobacteriaceae	MAG-121220-bin8	MAG-121220-bin8 sp004214185	winter	PD	0.322696	0.162829	0.504589	0	0
REMEI052_ass_metaspades_bin.95	Bacteria	Bacteroidota	Bacteroidia	Flavobacteriales	Crocinitomicaceae	UBA952		winter	PD	0.0731942	0.157086	2.14616	0.01591	43.5668
REMEI050_ass_metaspades_bin.91	Bacteria	Pseudomonadota	Alphaproteobacteria	Rhodobacterales	Rhodobacteraceae	GCA-002712045	GCA-002712045 sp002712045	winter	PD	0.662925	0.148108	0.223416	0	0
REMEI069_ass_metaspades_bin.66	Bacteria	Pseudomonadota	Gammaproteobacteria	Burkholderiales	Methylophilaceae	BACL14	BACL14 sp902558495	winter	PD	0.369802	0.146393	0.395868	0	0
REMEI107_ass_metaspades_bin.71.clean	Bacteria	Bacteroidota	Bacteroidia	Flavobacteriales	Flavobacteriaceae	Marisimplicoccus	Marisimplicoccus sp004213645	winter	PD	0.306601	0.145841	0.475671	0	0
REMEI007_ass_metaspades_bin.69	Bacteria	Verrucomicrobiota	Verrucomicrobiae	Opitutales	MB11C04	MB11C04		winter	PD	0.394566	0.145168	0.367918	0	0
REMEI053_ass_metaspades_bin.48.clean	Bacteria	Marinisomatota	Marinisomatia	Marinisomatales	TCS55	TMED108	TMED108 sp002172545	winter	PD	0.679848	0.144056	0.211894	0	0
REMEI058_ass_metaspades_bin.35	Bacteria	Pseudomonadota	Alphaproteobacteria	Caulobacterales	Maricaulaceae	Hellea		winter	PD	0.157683	0.143531	0.91025	0	0
REMEI097_ass_metaspades_bin.61	Bacteria	Pseudomonadota	Gammaproteobacteria	GCA-002705445	GCA-002705445	GCA-2705445	GCA-2705445 sp913065025	winter	PD	0.327261	0.142133	0.43431	0	0
REMEI136_ass_metaspades_bin.79	Bacteria	Pseudomonadota	Alphaproteobacteria	Pelagibacterales	Pelagibacteraceae	HIMB114	HIMB114 sp008638005	winter	PD	0.347005	0.141346	0.40733	0	0
REMEI134_ass_metaspades_bin.31	Bacteria	Pseudomonadota	Alphaproteobacteria	Puniceispirillales	AAA536-G10	AAA536-G10	AAA536-G10 sp003283875	winter	PD	0.552909	0.138698	0.250852	0	0
REMEI007_ass_metaspades_bin.224	Bacteria	Bacteroidota	Bacteroidia	Flavobacteriales	Schleiferiaceae	UBA10364	UBA10364 sp003045825	winter	PD	0.146901	0.1378	0.938046	0	0
REMEI053_ass_metaspades_bin.104	Bacteria	Bacteroidota	Bacteroidia	Flavobacteriales	Flavobacteriaceae	MED-G13	MED-G13 sp002691265	winter	PD	0.32249	0.136481	0.423209	0	0
REMEI056_ass_metaspades_bin.4	Bacteria	Actinomycetota	Acidimicrobiia	Acidimicrobiales	UBA8592	UBA8592	UBA8592 sp002171605	winter	PD	0.238581	0.127032	0.532448	0	0
REMEI053_ass_metaspades_bin.111	Bacteria	Bacteroidota	Bacteroidia	Flavobacteriales	Flavobacteriaceae	Polaribacter_A		winter	PD	0.0147466	0.125718	8.52524	0.0446465	15.5252
REMEI101_ass_metaspades_bin.38	Bacteria	Pseudomonadota	Alphaproteobacteria	Rhodobacterales	Rhodobacteraceae	MED-G52	MED-G52 sp002711145	winter	PD	0.377991	0.119154	0.31523	0	0
REMEI103_ass_metaspades_bin.6	Bacteria	Bacteroidota	Bacteroidia	Flavobacteriales	Flavobacteriaceae	Winogradskyella	Winogradskyella sp905480385	winter	PD	0.0229961	0.11697	5.08649	0.0338873	20.4545
REMEI136_ass_metaspades_bin.94	Bacteria	Pseudomonadota	Gammaproteobacteria	SAR86	TMED112	TMED112		winter	PD	0.26851	0.116393	0.433478	0	0
REMEI055_ass_metaspades_bin.28	Bacteria	Bacteroidota	Bacteroidia	Flavobacteriales	Flavobacteriaceae	Aurantibacter		winter	PD	0.0300715	0.115338	3.83546	0.028006	24.7499
REMEI003_ass_metaspades_bin.38	Bacteria	Actinomycetota	Acidimicrobiia	Acidimicrobiales	MedAcidi-G1	MedAcidi-G1	MedAcidi-G1 sp000817085	winter	PD	0.270319	0.11143	0.412216	0	0
REMEI062_ass_metaspades_bin.118	Bacteria	Pseudomonadota	Alphaproteobacteria	Rhodobacterales	Rhodobacteraceae	Planktomarina	Planktomarina sp002683685	winter	PD	0.117143	0.10929	0.932965	0	0
REMEI050_ass_metaspades_bin.47	Bacteria	Bacteroidota	Bacteroidia	Flavobacteriales	Flavobacteriaceae	GCA001735715	GCA001735715 sp001735715	winter	PD	0.0470702	0.105284	2.23674	0.0167712	41.3296
REMEI006_ass_metaspades_bin.28	Bacteria	Bacteroidota	Bacteroidia	Flavobacteriales	UA16	UA16		winter	PD	0.221116	0.0967136	0.437388	0	0
REMEI050_ass_metaspades_bin.42	Bacteria	Bacteroidota	Bacteroidia	Flavobacteriales	Flavobacteriaceae	Marivariicella	Marivariicella sp002711185	winter	PD	0.304874	0.0953727	0.312827	0	0
REMEI134_ass_metaspades_bin.66	Bacteria	Bacteroidota	Bacteroidia	Flavobacteriales	Flavobacteriaceae	MED-G14	MED-G14 sp004321735	winter	PD	0.211951	0.0944671	0.445703	0	0
REMEI055_ass_metaspades_bin.39	Bacteria	Pseudomonadota	Gammaproteobacteria	Pseudomonadales	HTCC2089	UBA9926	UBA9926 sp913064795	winter	PD	0.5935	0.093134	0.156923	0	0
REMEI053_ass_metaspades_bin.89	Bacteria	Bacteroidota	Bacteroidia	Flavobacteriales	Flavobacteriaceae	MED-G14	MED-G14 sp002693085	winter	PD	0.175041	0.0926388	0.529242	0	0
REMEI007_ass_metaspades_bin.14	Bacteria	Bacteroidota	Bacteroidia	Flavobacteriales	UA16	UBA8752		winter	PD	0.0709147	0.0889063	1.25371	0.00471052	147.149
REMEI003_ass_metaspades_bin.15	Bacteria	Desulfobacterota_D	UBA1144	UBA1144	UBA1144	TMED58	TMED58 sp002167555	winter	PD	0.283736	0.0884919	0.311881	0	0
REMEI103_ass_metaspades_bin.93	Bacteria	Pseudomonadota	Gammaproteobacteria	Pseudomonadales	Halieaceae	Luminiphilus	Luminiphilus sp002691565	winter	PD	0.08123	0.0869537	1.07046	0.00141858	488.619
REMEI006_ass_metaspades_bin.205	Bacteria	Bacteroidota	Bacteroidia	Flavobacteriales	Flavobacteriaceae	MS024-2A		winter	PD	0.222267	0.0759848	0.341863	0	0
REMEI105_ass_metaspades_bin.15	Bacteria	Planctomycetota	Planctomycetia	Pirellulales	UBA1268	UBA1268	UBA1268 sp016776925	winter	PD	0.122766	0.0751325	0.612	0	0
REMEI006_ass_metaspades_bin.31	Bacteria	Bacteroidota	Bacteroidia	Flavobacteriales	Schleiferiaceae	TMED14	TMED14 sp002167805	winter	PD	0.318388	0.0747306	0.234716	0	0
REMEI102_ass_metaspades_bin.36	Bacteria	Pseudomonadota	Gammaproteobacteria	Pseudomonadales	Halieaceae	Luminiphilus	Luminiphilus sp002683395	winter	PD	0.125166	0.074317	0.593747	0	0
W084.scaffolds	Bacteria	Pseudomonadota	Gammaproteobacteria	Enterobacterales_A	Vibrionaceae	Vibrio	Vibrio coralliirubri	winter	PD	0.00842356	0.0735398	8.73025	0.0451415	15.355
REMEI049_ass_metaspades_bin.74	Bacteria	Pseudomonadota	Gammaproteobacteria	Pseudomonadales	Halieaceae	Luminiphilus	Luminiphilus sp013911345	winter	PD	0.128633	0.073481	0.571243	0	0
REMEI070_ass_metaspades_bin.46	Bacteria	Pseudomonadota	Gammaproteobacteria	Arenicellales	UBA868	UBA868	UBA868 sp002295285	winter	PD	0.113084	0.0710178	0.628012	0	0
REMEI165_ass_metaspades_bin.63	Bacteria	Bacteroidota	Bacteroidia	Flavobacteriales	Flavobacteriaceae	Marisimplicoccus		winter	PD	0.145197	0.0709361	0.488551	0	0
REMEI004_ass_metaspades_bin.38	Bacteria	Bacteroidota	Bacteroidia	Flavobacteriales	UA16	UBA974	UBA974 sp002292405	winter	PD	0.254622	0.0707267	0.277772	0	0
REMEI106_ass_metaspades_bin.48	Bacteria	Pseudomonadota	Alphaproteobacteria	Rhodobacterales	Rhodobacteraceae	LGRT01	LGRT01 sp001642945	winter	PD	0.119781	0.0700972	0.585213	0	0
REMEI003_ass_metaspades_bin.13	Bacteria	Desulfobacterota_D	UBA1144	UBA1144	UBA1144	TMED126	TMED126 sp002701605	winter	PD	0.217279	0.0697314	0.32093	0	0
REMEI053_ass_metaspades_bin.30	Bacteria	Pseudomonadota	Alphaproteobacteria	Rhodobacterales	Rhodobacteraceae	Planktotalea		winter	PD	0.00966409	0.0691913	7.15964	0.0410096	16.9021
REMEI102_ass_metaspades_bin.14	Bacteria	Bacteroidota	Bacteroidia	Flavobacteriales	Flavobacteriaceae	Polaribacter		winter	PD	0.0275707	0.0662759	2.40385	0.0182724	37.9342
REMEI003_ass_metaspades_bin.6	Bacteria	Bacteroidota	Bacteroidia	Flavobacteriales	Crocinitomicaceae	UBA952	UBA952 sp003331365	winter	PD	0.12597	0.064665	0.513336	0	0
REMEI136_ass_metaspades_bin.18.clean	Bacteria	Pseudomonadota	Gammaproteobacteria	Pseudomonadales	Halieaceae	Luminiphilus	Luminiphilus sp002689915	winter	PD	0.0297988	0.0646593	2.16986	0.0161388	42.949
REMEI050_ass_metaspades_bin.54	Bacteria	Pseudomonadota	Alphaproteobacteria	Rhodobacterales	Rhodobacteraceae	Pikeienuella		winter	PD	0.0404031	0.0645079	1.59661	0.00974754	71.11
REMEI007_ass_metaspades_bin.2	Bacteria	Bacteroidota	Bacteroidia	Flavobacteriales	Parvicellaceae	UBA10066	UBA10066 sp905480225	winter	PD	0.150617	0.0643875	0.427491	0	0
REMEI004_ass_metaspades_bin.8	Bacteria	Actinomycetota	Actinomycetia	Nanopelagicales	S36-B12	S36-B12	S36-B12 sp002729215	winter	PD	0.117319	0.0633723	0.540172	0	0
REMEI046_ass_metaspades_bin.7	Bacteria	Actinomycetota	Acidimicrobiia	Acidimicrobiales	MedAcidi-G1	MedAcidi-G2B	MedAcidi-G2B sp000817115	winter	PD	0.126269	0.0628011	0.497361	0	0
REMEI050_ass_metaspades_bin.81	Bacteria	Bacteroidota	Bacteroidia	Flavobacteriales	Flavobacteriaceae	SP29		winter	PD	0.0714693	0.0616701	0.86289	0	0
REMEI104_ass_metaspades_bin.67	Bacteria	Pseudomonadota	Gammaproteobacteria	Pseudomonadales	Halieaceae	Luminiphilus	Luminiphilus sp016778085	winter	PD	0.122644	0.0610976	0.498172	0	0
REMEI165_ass_metaspades_bin.23	Bacteria	Pseudomonadota	Alphaproteobacteria	TMED127	TMED127	TMED13	TMED13 sp002167825	winter	PD	0.169247	0.0609503	0.360127	0	0
REMEI070_ass_metaspades_bin.3	Bacteria	Pseudomonadota	Gammaproteobacteria	Pseudomonadales	Porticoccaceae	Porticoccus	Porticoccus sp002390525	winter	PD	0.155381	0.0588298	0.378616	0	0
REMEI136_ass_metaspades_bin.101	Bacteria	Bacteroidota	Bacteroidia	Flavobacteriales	Schleiferiaceae	UBA10364	UBA10364 sp002387615	winter	PD	0.0329243	0.0585995	1.77982	0.0120107	57.7108
REMEI005_ass_metaspades_bin.114	Bacteria	Pseudomonadota	Gammaproteobacteria	Burkholderiales	UBA3031	UBA3031	UBA3031 sp002167745	winter	PD	0.138286	0.0570219	0.412347	0	0
REMEI003_ass_metaspades_bin.101	Bacteria	Pseudomonadota	Gammaproteobacteria	Pseudomonadales	Pseudohongiellaceae	UBA9145	UBA9145 sp002172295	winter	PD	0.355966	0.056576	0.158937	0	0
REMEI061_ass_metaspades_bin.54	Bacteria	Pseudomonadota	Gammaproteobacteria	Enterobacterales_A	Alteromonadaceae	Pseudoalteromonas	Pseudoalteromonas marina	winter	PD	0.0103559	0.0564819	5.45405	0.0353408	19.6132
REMEI008_ass_megahit_bin.316	Bacteria	Pseudomonadota	Alphaproteobacteria	TMED25	TMED25	TMED25	TMED25 sp002168075	winter	PD	0.161521	0.0551684	0.341555	0	0
REMEI008_ass_megahit_bin.348	Bacteria	Bacteroidota	Bacteroidia	Flavobacteriales	BACL11	UWMA-0277	UWMA-0277 sp905478185	winter	PD	0.162214	0.0549867	0.338977	0	0
REMEI049_ass_metaspades_bin.35	Bacteria	Bacteroidota	Bacteroidia	Flavobacteriales	Crocinitomicaceae	UBA952		winter	PD	0.152599	0.0534138	0.350027	0	0
REMEI058_ass_metaspades_bin.1	Bacteria	Pseudomonadota	Alphaproteobacteria	Rhodobacterales	Rhodobacteraceae	Cognatiyoonia		winter	PD	0.00800633	0.0530614	6.62743	0.0394004	17.5924
REMEI053_ass_metaspades_bin.205	Bacteria	Pseudomonadota	Gammaproteobacteria	Burkholderiales	Methylophilaceae	BACL14	BACL14 sp024642775	winter	PD	0.0904278	0.052329	0.578682	0	0
REMEI005_ass_metaspades_bin.156	Bacteria	Pseudomonadota	Alphaproteobacteria	Rhodobacterales	Rhodobacteraceae	MED-G52	MED-G52 sp002457055	winter	PD	0.151154	0.0522573	0.345722	0	0
REMEI003_ass_metaspades_bin.56	Bacteria	Bacteroidota	Bacteroidia	Cytophagales	MED-G16	GCA-2715645		winter	PD	0.180712	0.0508193	0.281217	0	0
REMEI053_ass_metaspades_bin.42	Bacteria	Pseudomonadota	Alphaproteobacteria	Rhodobacterales	Rhodobacteraceae	CABZJG01		winter	PD	0.108479	0.0501065	0.461901	0	0
REMEI061_ass_metaspades_bin.40	Bacteria	Bacteroidota	Bacteroidia	Flavobacteriales	Flavobacteriaceae	Polaribacter	Polaribacter sp002005425	winter	PD	0.0297192	0.0488393	1.64336	0.0103488	66.9787
REMEI108_ass_metaspades_bin.106	Bacteria	Bacteroidota	Bacteroidia	Flavobacteriales	Flavobacteriaceae	TMED96		winter	PD	0.130501	0.0483219	0.370279	0	0
REMEI097_ass_metaspades_bin.12	Bacteria	Pseudomonadota	Gammaproteobacteria	Pseudomonadales	Pseudohongiellaceae	UBA9145		winter	PD	0.0189133	0.0473648	2.50431	0.0191252	36.2425
P242.scaffolds	Bacteria	Pseudomonadota	Gammaproteobacteria	Enterobacterales_A	Alteromonadaceae	Alteromonas	Alteromonas genovensis	winter	PD	0	0.0452115	100	0.095941	7.22472
REMEI047_ass_megahit_bin.229	Bacteria	Actinomycetota	Acidimicrobiia	Acidimicrobiales	UBA8592	UBA8592	UBA8592 sp002703045	winter	PD	0.0956178	0.0449862	0.470479	0	0
REMEI071_ass_metaspades_bin.119	Bacteria	Pseudomonadota	Alphaproteobacteria	Puniceispirillales	AAA536-G10	AAA536-G10	AAA536-G10 sp016777705	winter	PD	0.147012	0.0444483	0.302345	0	0
REMEI008_ass_megahit_bin.347	Bacteria	Bacteroidota	Bacteroidia	Flavobacteriales	BACL11	UWMA-0277		winter	PD	0.127898	0.04434	0.346683	0	0
REMEI008_ass_megahit_bin.28	Bacteria	Pseudomonadota	Gammaproteobacteria	Burkholderiales	Methylophilaceae	BACL14		winter	PD	0.1308	0.0439286	0.335845	0	0
REMEI061_ass_metaspades_bin.67	Bacteria	Bacteroidota	Bacteroidia	Flavobacteriales	Flavobacteriaceae	Tenacibaculum	Tenacibaculum sp900105985	winter	PD	0.0295234	0.040534	1.37294	0.00660325	104.971
REMEI070_ass_metaspades_bin.49	Bacteria	Pseudomonadota	Alphaproteobacteria	TMED127	TMED127	MED-G10	MED-G10 sp002457065	winter	PD	0.108275	0.0395558	0.365328	0	0
REMEI102_ass_metaspades_bin.12	Bacteria	Bacteroidota	Bacteroidia	Flavobacteriales	Flavobacteriaceae	Polaribacter		winter	PD	0.0334753	0.0383674	1.14614	0.0028417	243.92
F062.scaffolds.clean	Bacteria	Pseudomonadota	Alphaproteobacteria	Rhodobacterales	Rhodobacteraceae	Nereida	Nereida ignava	winter	PD	0.0102322	0.0376939	3.68384	0.0271658	25.5155
REMEI053_ass_metaspades_bin.81	Bacteria	Pseudomonadota	Gammaproteobacteria	Pseudomonadales	Porticoccaceae	HTCC2207		winter	PD	0.012072	0.0376931	3.12235	0.0237205	29.2214
REMEI003_ass_metaspades_bin.54	Bacteria	Verrucomicrobiota	Verrucomicrobiae	Pedosphaerales	UBA1096	UBA1096	UBA1096 sp002170545	winter	PD	0.150325	0.037596	0.250098	0	0
REMEI003_ass_metaspades_bin.265	Bacteria	Pseudomonadota	Gammaproteobacteria	UBA4486	UBA4486	UBA7359		winter	PD	0.0635555	0.0374577	0.589369	0	0
REMEI061_ass_metaspades_bin.83	Bacteria	Pseudomonadota	Gammaproteobacteria	Pseudomonadales	Halieaceae	Luminiphilus	Luminiphilus sp009886815	winter	PD	0.0395274	0.0368987	0.933495	0	0
REMEI101_ass_metaspades_bin.189	Bacteria	Bacteroidota	Bacteroidia	Flavobacteriales	Flavobacteriaceae	MED-G14		winter	PD	0.077667	0.0368845	0.474906	0	0
REMEI059_ass_metaspades_bin.74	Bacteria	Bacteroidota	Bacteroidia	Flavobacteriales	Parvicellaceae	GCA-2723085		winter	PD	0.13224	0.0356098	0.269281	0	0
REMEI099_ass_metaspades_bin.45	Bacteria	Bacteroidota	Bacteroidia	Flavobacteriales	Flavobacteriaceae	Polaribacter_A		winter	PD	0.0138536	0.0342081	2.46926	0.0188317	36.8076
REMEI096_ass_metaspades_bin.44	Bacteria	Bacteroidota	Bacteroidia	Flavobacteriales	Crocinitomicaceae	UBA952	UBA952 sp002167775	winter	PD	0.0922582	0.0336813	0.365077	0	0
REMEI058_ass_metaspades_bin.68	Bacteria	Bacteroidota	Bacteroidia	Flavobacteriales	Flavobacteriaceae	Lacinutrix		winter	PD	0.024285	0.0335161	1.38011	0.00671176	103.274
REMEI098_ass_metaspades_bin.21	Bacteria	Pseudomonadota	Alphaproteobacteria	Rhodobacterales	Rhodobacteraceae	Yoonia		winter	PD	0.00776516	0.0331676	4.27133	0.0302484	22.9151
REMEI005_ass_metaspades_bin.29	Bacteria	Pseudomonadota	Gammaproteobacteria	Pseudomonadales	Pseudohongiellaceae	UBA9145	UBA9145 sp002457215	winter	PD	0.100489	0.0318298	0.316751	0	0
REMEI134_ass_metaspades_bin.72	Bacteria	Pseudomonadota	Alphaproteobacteria	Puniceispirillales	AAA536-G10	AAA536-G10	AAA536-G10 sp002691185	winter	PD	0.0931121	0.0304277	0.326785	0	0
REMEI008_ass_megahit_bin.467	Bacteria	Bacteroidota	Bacteroidia	Flavobacteriales	UA16	UBA974	UBA974 sp905480095	winter	PD	0.0877318	0.0303113	0.345499	0	0
REMEI171_ass_metaspades_bin.14	Bacteria	Pseudomonadota	Gammaproteobacteria	Enterobacterales_A	Alteromonadaceae	Glaciecola		winter	PD	0	0.029516	100	0.095941	7.22472
REMEI136_ass_metaspades_bin.188	Bacteria	Bacteroidota	Bacteroidia	Flavobacteriales	Parvicellaceae	MED-G20	MED-G20 sp016780365	winter	PD	0.0850634	0.0284003	0.333872	0	0
REMEI050_ass_metaspades_bin.63	Bacteria	Bacteroidota	Bacteroidia	Flavobacteriales	Parvicellaceae	GCA-2716065		winter	PD	0.082864	0.0281234	0.339392	0	0
REMEI136_ass_metaspades_bin.32	Bacteria	Pseudomonadota	Alphaproteobacteria	Rhodobacterales	Rhodobacteraceae	LGRT01	LGRT01 sp016778765	winter	PD	0.072533	0.0279891	0.385881	0	0
REMEI058_ass_metaspades_bin.78	Bacteria	Bacteroidota	Bacteroidia	Flavobacteriales	Flavobacteriaceae	Dokdonia	Dokdonia donghaensis	winter	PD	0.010106	0.0273906	2.71034	0.0207724	33.3687
REMEI094_ass_metaspades_bin.2.clean	Bacteria	Pseudomonadota	Gammaproteobacteria	Burkholderiales	Methylophilaceae	BACL14		winter	PD	0.061486	0.0270723	0.4403	0	0
REMEI137_ass_metaspades_bin.71	Bacteria	Bacteroidota	Bacteroidia	Flavobacteriales	UA16	UBA11663		winter	PD	0.104558	0.0269841	0.258078	0	0
REMEI159_ass_metaspades_bin.73	Bacteria	Pseudomonadota	Gammaproteobacteria	SAR86	TMED112	TMED112	TMED112 sp002716745	winter	PD	0.0801505	0.0268483	0.334973	0	0
REMEI008_ass_megahit_bin.83	Bacteria	Planctomycetota	Planctomycetia	Pirellulales	Pirellulaceae	UBA721	UBA721 sp002705165	winter	PD	0.0787508	0.0266181	0.338004	0	0
REMEI136_ass_metaspades_bin.23	Bacteria	Pseudomonadota	Alphaproteobacteria	TMED127	TMED127	TMED13		winter	PD	0.0700847	0.0253791	0.36212	0	0
REMEI103_ass_metaspades_bin.50	Bacteria	Bacteroidota	Bacteroidia	Flavobacteriales	UBA7312	JABAYQ01		winter	PD	0.0389744	0.0251581	0.645505	0	0
REMEI007_ass_metaspades_bin.45	Bacteria	Planctomycetota	Planctomycetia	Pirellulales	Pirellulaceae	Mariniblastus	Mariniblastus sp011087765	winter	PD	0.0433415	0.0249992	0.576796	0	0
F124.scaffolds	Bacteria	Pseudomonadota	Gammaproteobacteria	Enterobacterales_A	Vibrionaceae	Vibrio	Vibrio crassostreae	winter	PD	0	0.0241679	100	0.095941	7.22472
REMEI163_ass_metaspades_bin.33	Bacteria	Bacteroidota	Bacteroidia	Flavobacteriales	Schleiferiaceae	UBA10364	UBA10364 sp013911625	winter	PD	0.028787	0.0234085	0.813162	0	0
REMEI070_ass_metaspades_bin.26	Bacteria	Bacteroidota	Bacteroidia	Flavobacteriales	UA16	UA16	UA16 sp016777435	winter	PD	0.0453065	0.0231111	0.510105	0	0
REMEI008_ass_megahit_bin.330	Bacteria	Pseudomonadota	Gammaproteobacteria	UBA6522	UBA6522	UBA6522	UBA6522 sp002434915	winter	PD	0.0747395	0.0229374	0.306897	0	0
REMEI062_ass_metaspades_bin.57	Bacteria	Pseudomonadota	Alphaproteobacteria	Rhodobacterales	Rhodobacteraceae	Donghicola		winter	PD	0.00548216	0.0228605	4.16998	0.0297482	23.3005
REMEI008_ass_megahit_bin.419	Bacteria	Pseudomonadota	Gammaproteobacteria	Burkholderiales	UBA3031	UBA3031	UBA3031 sp905478365	winter	PD	0.0522663	0.0215485	0.412282	0	0
REMEI135_ass_metaspades_bin.23	Bacteria	Pseudomonadota	Gammaproteobacteria	SAR86	TMED112	TMED112	TMED112 sp003331605	winter	PD	0.0555668	0.0214622	0.386241	0	0
REMEI005_ass_metaspades_bin.35	Bacteria	Chloroflexota	Dehalococcoidia	UBA1151	GCA-002708145	GCA-002708145		winter	PD	0.0940085	0.0212617	0.226168	0	0
REMEI008_ass_megahit_bin.19	Bacteria	Verrucomicrobiota	Verrucomicrobiae	Pedosphaerales	AAA164-E04	AAA164-E04	AAA164-E04 sp002690655	winter	PD	0.0489868	0.0211202	0.43114	0	0
REMEI008_ass_megahit_bin.653	Bacteria	Pseudomonadota	Alphaproteobacteria	UBA6615	UBA6615	UBA6615	UBA6615 sp002713365	winter	PD	0.0648105	0.0210322	0.324518	0	0
REMEI172_ass_metaspades_bin.35	Bacteria	Bacteroidota	Bacteroidia	Flavobacteriales	Flavobacteriaceae	UBA7446	UBA7446 sp002862705	winter	PD	0.0411227	0.0208093	0.506028	0	0
REMEI103_ass_metaspades_bin.24	Bacteria	Actinomycetota	Acidimicrobiia	Acidimicrobiales	UBA11606	UBA11606	UBA11606 sp002699625	winter	PD	0.0331055	0.0204403	0.61743	0	0
REMEI108_ass_metaspades_bin.27	Bacteria	Bacteroidota	Bacteroidia	Flavobacteriales	Flavobacteriaceae	UBA8316	UBA8316 sp002171295	winter	PD	0.0535482	0.0200066	0.373618	0	0
REMEI050_ass_metaspades_bin.155	Bacteria	Actinomycetota	Acidimicrobiia	Acidimicrobiales	UBA11606	UBA11606		winter	PD	0.0343798	0.0199871	0.581362	0	0
REMEI062_ass_metaspades_bin.21	Bacteria	Verrucomicrobiota	Verrucomicrobiae	Verrucomicrobiales	Akkermansiaceae	Roseibacillus_B	Roseibacillus_B sp002420305	winter	PD	0.0576207	0.0199047	0.345443	0	0
P256.scaffolds	Bacteria	Pseudomonadota	Gammaproteobacteria	Enterobacterales_A	Alteromonadaceae	Alteromonas		winter	PD	0	0.0199039	100	0.095941	7.22472
REMEI008_ass_megahit_bin.130	Bacteria	Marinisomatota	Marinisomatia	SCGC-AAA003-L08	TMED6	TMED6	TMED6 sp002167465	winter	PD	0.105419	0.0196094	0.186014	0	0
REMEI002_ass_metaspades_bin.179	Bacteria	Bacteroidota	Bacteroidia	Chitinophagales	CAJXBJ01			winter	PD	0.0894944	0.0195086	0.217987	0	0
REMEI069_ass_metaspades_bin.57	Bacteria	Marinisomatota	Marinisomatia	Marinisomatales	UBA1611			winter	PD	0.119575	0.0193137	0.16152	0	0
REMEI103_ass_metaspades_bin.210	Bacteria	Actinomycetota	Actinomycetia	Actinomycetales	Microbacteriaceae	Aquiluna	Aquiluna sp016780945	winter	PD	0.0366116	0.0190986	0.521656	0	0
REMEI138_ass_metaspades_bin.106.clean	Bacteria	Pseudomonadota	Alphaproteobacteria	Puniceispirillales	Puniceispirillaceae	UBA3439	UBA3439 sp016780525	winter	PD	0.0717213	0.0186278	0.259724	0	0
REMEI008_ass_megahit_bin.600	Bacteria	Chloroflexota	Dehalococcoidia	UBA3495	UBA2588	UBA2588	UBA2588 sp002339805	winter	PD	0.0812161	0.0185649	0.228587	0	0
REMEI102_ass_metaspades_bin.70	Bacteria	Pseudomonadota	Alphaproteobacteria	Rhodobacterales	Rhodobacteraceae	CPC320	CPC320 sp002684375	winter	PD	0.0560546	0.0179251	0.31978	0	0
REMEI098_ass_metaspades_bin.63.clean	Bacteria	Pseudomonadota	Gammaproteobacteria	Pseudomonadales	Halieaceae	Luminiphilus	Luminiphilus sp003331335	winter	PD	0.0150962	0.0177681	1.177	0.00339512	204.16
REMEI050_ass_metaspades_bin.115	Bacteria	Pseudomonadota	Gammaproteobacteria	Pseudomonadales	Halieaceae	Luminiphilus	Luminiphilus sp016779445	winter	PD	0.0538685	0.0176188	0.327071	0	0
REMEI059_ass_metaspades_bin.17	Bacteria	Pseudomonadota	Gammaproteobacteria	Enterobacterales_A	Alteromonadaceae	Cognaticolwellia	Cognaticolwellia polaris	winter	PD	0.0117175	0.0175859	1.50082	0.00845861	81.9457
REMEI105_ass_metaspades_bin.48	Bacteria	Bacteroidota	Bacteroidia	Flavobacteriales	Flavobacteriaceae	UBA3537		winter	PD	0.0276118	0.0167092	0.605148	0	0
REMEI071_ass_metaspades_bin.14.clean	Bacteria	Pseudomonadota	Gammaproteobacteria	Pseudomonadales	Porticoccaceae	HTCC2207	HTCC2207 sp002457245	winter	PD	0.0596211	0.0165664	0.277861	0	0
REMEI168_ass_metaspades_bin.82	Bacteria	Bacteroidota	Bacteroidia	Flavobacteriales	Flavobacteriaceae	Arcticimaribacter		winter	PD	0.0124262	0.0164732	1.32569	0.00587356	118.011
REMEI104_ass_metaspades_bin.5	Bacteria	Pseudomonadota	Gammaproteobacteria	Pseudomonadales	HTCC2089	UBA4421		winter	PD	0.0149954	0.0163926	1.09318	0.001856	373.463
REMEI101_ass_metaspades_bin.28	Bacteria	Verrucomicrobiota	Verrucomicrobiae	Verrucomicrobiales	Akkermansiaceae	SW10	SW10 sp002420315	winter	PD	0.028347	0.0158344	0.558593	0	0
REMEI062_ass_metaspades_bin.7	Bacteria	Planctomycetota	Planctomycetia	Pirellulales	Pirellulaceae	JABAAE01	JABAAE01 sp014238905	winter	PD	0.0295077	0.0152445	0.516628	0	0
REMEI008_ass_megahit_bin.421	Bacteria	Chloroflexota	Dehalococcoidia	SAR202	UBA826	AG-426-M11	AG-426-M11 sp913045625	winter	PD	0.0614725	0.0148823	0.242097	0	0
REMEI050_ass_metaspades_bin.143	Bacteria	Desulfobacterota_B	Binatia	UBA12015	UBA12015	UBA12015		winter	PD	0.0361153	0.0146794	0.406459	0	0
REMEI100_ass_metaspades_bin.35	Bacteria	Bacteroidota	Bacteroidia	Flavobacteriales	Flavobacteriaceae	Flavicella		winter	PD	0.0138635	0.0142604	1.02863	0.000588104	1178.61
REMEI101_ass_metaspades_bin.88	Bacteria	Bacteroidota	Bacteroidia	Flavobacteriales	Flavobacteriaceae	MedPE-SWsnd-G2		winter	PD	0.0224189	0.0140345	0.626013	0	0
REMEI096_ass_metaspades_bin.113	Bacteria	Bacteroidota	Bacteroidia	Flavobacteriales	Flavobacteriaceae	MS024-2A	MS024-2A sp009886625	winter	PD	0.0243406	0.013909	0.571431	0	0
REMEI175_ass_metaspades_bin.44	Bacteria	Pseudomonadota	Gammaproteobacteria	Enterobacterales_A	Alteromonadaceae	Pseudoalteromonas	Pseudoalteromonas atlantica	winter	PD	0.00862738	0.0134685	1.56114	0.00927948	74.6967
REMEI165_ass_metaspades_bin.54	Bacteria	Bacteroidota	Bacteroidia	Flavobacteriales	Flavobacteriaceae	MS024-2A	MS024-2A sp902546725	winter	PD	0.0239256	0.0131174	0.548258	0	0
REMEI136_ass_metaspades_bin.203	Bacteria	Verrucomicrobiota	Verrucomicrobiae	Opitutales	MB11C04	MB11C04	MB11C04 sp913048545	winter	PD	0.0382627	0.0130433	0.340887	0	0
REMEI062_ass_metaspades_bin.46	Bacteria	Pseudomonadota	Alphaproteobacteria	Rhodobacterales	Rhodobacteraceae	Yoonia		winter	PD	0	0.0129412	100	0.095941	7.22472
REMEI062_ass_metaspades_bin.61	Bacteria	Pseudomonadota	Alphaproteobacteria	Rhodobacterales	Rhodobacteraceae	Pacificibacter		winter	PD	0	0.0128752	100	0.095941	7.22472
REMEI070_ass_metaspades_bin.6	Bacteria	Bacteroidota	Bacteroidia	Flavobacteriales	UBA7312	UBA7312		winter	PD	0.0277603	0.0121533	0.437794	0	0
REMEI070_ass_metaspades_bin.7	Bacteria	Bacteroidota	Bacteroidia	Flavobacteriales	UBA7312	UBA8444	UBA8444 sp003454845	winter	PD	0.0315908	0.0119618	0.378649	0	0
REMEI058_ass_metaspades_bin.3.clean	Bacteria	Pseudomonadota	Gammaproteobacteria	Enterobacterales_A	Alteromonadaceae	Alteromonas	Alteromonas australica	winter	PD	0	0.0118642	100	0.095941	7.22472
REMEI107_ass_metaspades_bin.44	Bacteria	Bacteroidota	Bacteroidia	Flavobacteriales	Flavobacteriaceae	Arcticimaribacter	Arcticimaribacter sp022424955	winter	PD	0.0141137	0.011387	0.806806	0	0
REMEI169_ass_metaspades_bin.1	Bacteria	Bacteroidota	Bacteroidia	Flavobacteriales	Flavobacteriaceae	MS024-2A	MS024-2A sp002457295	winter	PD	0.0249236	0.011111	0.445802	0	0
REMEI098_ass_metaspades_bin.44	Bacteria	Bacteroidota	Bacteroidia	NS11-12g	UBA9320	UBA9320	UBA9320 sp016779945	winter	PD	0.0194523	0.0102035	0.524542	0	0
P243.scaffolds	Bacteria	Pseudomonadota	Alphaproteobacteria	Rhodobacterales	Rhodobacteraceae	Limimaricola	Limimaricola cinnabarinus_B	winter	PD	0.023825	0.0101581	0.426363	0	0
REMEI108_ass_metaspades_bin.3	Bacteria	Pseudomonadota	Gammaproteobacteria	Pseudomonadales	UBA7434	UBA7434		winter	PD	0.0135615	0.00974756	0.718767	0	0
REMEI072_ass_metaspades_bin.6	Bacteria	Pseudomonadota	Gammaproteobacteria	Pseudomonadales	Porticoccaceae	HTCC2207		winter	PD	0.0102407	0.00921193	0.899538	0	0
REMEI008_ass_megahit_bin.134	Bacteria	Pseudomonadota	Gammaproteobacteria	Pseudomonadales	HTCC2089	UBA4421		winter	PD	0.0285274	0.00921022	0.322855	0	0
REMEI101_ass_metaspades_bin.162.clean	Bacteria	Pseudomonadota	Gammaproteobacteria	Pseudomonadales	Litoricolaceae	HIMB30	HIMB30 sp002691485	winter	PD	0.0143413	0.00914339	0.637557	0	0
REMEI172_ass_metaspades_bin.43	Bacteria	Pseudomonadota	Gammaproteobacteria	Enterobacterales_A	Vibrionaceae	Enterovibrio		winter	PD	0	0.00905508	100	0.095941	7.22472
REMEI160_ass_metaspades_bin.82	Bacteria	Pseudomonadota	Gammaproteobacteria	Pseudomonadales	Halieaceae	Luminiphilus	Luminiphilus sp902613175	winter	PD	0.0111422	0.00880241	0.790007	0	0
REMEI133_ass_metaspades_bin.10	Bacteria	Pseudomonadota	Alphaproteobacteria	Puniceispirillales	Puniceispirillaceae	MED-G116	MED-G116 sp004212735	winter	PD	0.0327645	0.00877586	0.267847	0	0
REMEI168_ass_metaspades_bin.34	Bacteria	Pseudomonadota	Alphaproteobacteria	Puniceispirillales	Puniceispirillaceae	UBA8309	UBA8309 sp016780765	winter	PD	0.0330757	0.00858671	0.259608	0	0
REMEI102_ass_metaspades_bin.20	Bacteria	Pseudomonadota	Gammaproteobacteria	Enterobacterales_A	Alteromonadaceae	Colwellia		winter	PD	0.0114509	0.0085642	0.747909	0	0
REMEI102_ass_metaspades_bin.21	Bacteria	Pseudomonadota	Gammaproteobacteria	Enterobacterales_A	Alteromonadaceae	JAGSHH01		winter	PD	0	0.00836405	100	0.095941	7.22472
REMEI046_ass_metaspades_bin.36	Bacteria	Pseudomonadota	Gammaproteobacteria	Pseudomonadales	UBA7434	UBA7434	UBA7434 sp002480045	winter	PD	0.0137551	0.00825191	0.599917	0	0
REMEI046_ass_metaspades_bin.76	Bacteria	Pseudomonadota	Gammaproteobacteria	Pseudomonadales	Halieaceae	Luminiphilus	Luminiphilus sp022425845	winter	PD	0.0154041	0.00792289	0.514337	0	0
REMEI140_ass_metaspades_bin.1	Bacteria	Bacteroidota	Bacteroidia	Flavobacteriales	Flavobacteriaceae	UBA8316	UBA8316 sp003538555	winter	PD	0.017606	0.00791207	0.449396	0	0
REMEI008_ass_megahit_bin.588	Bacteria	SAR324	SAR324	SAR324	NAC60-12	Arctic96AD-7	Arctic96AD-7 sp002704555	winter	PD	0.0742023	0.00732766	0.0987524	0	0
REMEI070_ass_metaspades_bin.158	Bacteria	Bacteroidota	Bacteroidia	Cytophagales	Cyclobacteriaceae	UBA4465	UBA4465 sp913050055	winter	PD	0.0213669	0.00714665	0.334473	0	0
REMEI171_ass_metaspades_bin.1	Bacteria	Pseudomonadota	Alphaproteobacteria	Rhodobacterales	Rhodobacteraceae	HIMB11		winter	PD	0.012703	0.00630197	0.496099	0	0
REMEI160_ass_metaspades_bin.64	Bacteria	Bacteroidota	Bacteroidia	Flavobacteriales	Flavobacteriaceae			winter	PD	0.0162302	0.00574897	0.354215	0	0
REMEI163_ass_metaspades_bin.66	Bacteria	Pseudomonadota	Alphaproteobacteria	UBA7985	UBA7985	UBA7985	UBA7985 sp002711265	winter	PD	0.0149388	0.00508993	0.340719	0	0
REMEI133_ass_metaspades_bin.14	Bacteria	Pseudomonadota	Alphaproteobacteria	Puniceispirillales	Puniceispirillaceae	UBA5951	UBA5951 sp016779005	winter	PD	0.0194287	0.0035773	0.184124	0	0
REMEI139_ass_metaspades_bin.2	Bacteria	Bacteroidota	Bacteroidia	Flavobacteriales	Flavobacteriaceae	UBA8316	UBA8316 sp913030895	winter	PD	0.0151381	0.00357081	0.235882	0	0
S070.scaffolds	Bacteria	Pseudomonadota	Gammaproteobacteria	Enterobacterales_A	Alteromonadaceae	Alteromonas	Alteromonas mediterranea	winter	PD	0	0.00335087	100	0.095941	7.22472
REMEI165_ass_metaspades_bin.135	Bacteria	Bacteroidota	Bacteroidia	Flavobacteriales	Flavobacteriaceae	UBA8316	UBA8316 sp002390455	winter	PD	0.0134283	0.00333839	0.248608	0	0
REMEI139_ass_metaspades_bin.36	Bacteria	Bacteroidota	Bacteroidia	Flavobacteriales	Flavobacteriaceae	UBA724	UBA724 sp902586905	winter	PD	0.0119583	0.00331535	0.277243	0	0
REMEI174_ass_metaspades_bin.17	Bacteria	Pseudomonadota	Alphaproteobacteria	Rhodobacterales	Rhodobacteraceae	M30B80		winter	PD	0	0.00318341	100	0.095941	7.22472
REMEI103_ass_metaspades_bin.1	Bacteria	Verrucomicrobiota	Verrucomicrobiae	Opitutales	DSM-45221	GCA-2690565		winter	PD	0.0126288	0.00282053	0.223341	0	0
REMEI070_ass_metaspades_bin.62	Bacteria	Pseudomonadota	Alphaproteobacteria	Puniceispirillales	Puniceispirillaceae	JADHLI01	JADHLI01 sp022425485	winter	PD	0.0152824	0.00261141	0.170877	0	0
REMEI136_ass_metaspades_bin.179	Bacteria	Verrucomicrobiota	Verrucomicrobiae	Opitutales	MB11C04	MB11C04	MB11C04 sp002171765	winter	PD	0.0142328	0.00257637	0.181016	0	0
REMEI099_ass_metaspades_bin.93	Bacteria	Bacteroidota	Rhodothermia	Balneolales	Balneolaceae	UBA1275	UBA1275 sp002457365	winter	PD	0.0112965	0.00236788	0.209611	0	0
REMEI100_ass_metaspades_bin.46	Bacteria	Pseudomonadota	Gammaproteobacteria	Pseudomonadales	Halieaceae	Luminiphilus		winter	PD	0.0117115	0.00225954	0.192933	0	0
REMEI169_ass_metaspades_bin.21	Bacteria	Pseudomonadota	Alphaproteobacteria	Puniceispirillales	Puniceispirillaceae	UBA8309	UBA8309 sp002457745	winter	PD	0.0157463	0.0019476	0.123686	0	0
REMEI070_ass_metaspades_bin.30	Bacteria	Pseudomonadota	Gammaproteobacteria	Pseudomonadales	HTCC2089	UBA4421	UBA4421 sp002704325	winter	PD	0.0158482	0.00162406	0.102476	0	0
REMEI174_ass_metaspades_bin.10.clean	Bacteria	Pseudomonadota	Alphaproteobacteria	Sphingomonadales	Sphingomonadaceae	Sphingomonas	Sphingomonas aquatilis	winter	PD	0	0.00158065	100	0.095941	7.22472
REMEI136_ass_metaspades_bin.34.clean	Bacteria	Pseudomonadota	Gammaproteobacteria	Pseudomonadales	Alcanivoracaceae	Alcanivorax		winter	PD	0	0.00158053	100	0.095941	7.22472
REMEI006_ass_metaspades_bin.81	Bacteria	Pseudomonadota	Alphaproteobacteria	Sphingomonadales	Sphingomonadaceae	Sphingobium	Sphingobium naphthae	winter	PD	0.0193801	0	0.1	0	0
REMEI050_ass_metaspades_bin.23	Bacteria	Verrucomicrobiota	Verrucomicrobiae	Verrucomicrobiales	DEV007	JAACDM01	JAACDM01 sp009936795	winter	PD	0.00499883	0	0.1	0	0
REMEI061_ass_metaspades_bin.11	Bacteria	Pseudomonadota	Alphaproteobacteria	Rhizobiales	Beijerinckiaceae	Methylobacterium	Methylobacterium thiocyanatum	winter	PD	0.00431574	0	0.1	0	0
REMEI070_ass_metaspades_bin.137	Bacteria	Bacteroidota	Bacteroidia	Flavobacteriales	Flavobacteriaceae	UBA7446	UBA7446 sp002470745	winter	PD	0.012079	0	0.1	0	0
REMEI097_ass_metaspades_bin.95	Bacteria	Pseudomonadota	Gammaproteobacteria	Pseudomonadales	Halieaceae	Luminiphilus	Luminiphilus sp002390485	winter	PD	0.00590822	0	0.1	0	0
REMEI101_ass_metaspades_bin.14.clean	Bacteria	Pseudomonadota	Gammaproteobacteria	Pseudomonadales	Porticoccaceae	HTCC2207	HTCC2207 sp002469845	winter	PD	0.0119627	0	0.1	0	0
REMEI102_ass_metaspades_bin.38	Bacteria	Bacteroidota	Bacteroidia	Flavobacteriales	Flavobacteriaceae			winter	PD	0.0120967	0	0.1	0	0
REMEI106_ass_metaspades_bin.50	Bacteria	Bacteroidota	Bacteroidia	Chitinophagales	Saprospiraceae	AM-2324		winter	PD	0.0107777	0	0.1	0	0
REMEI106_ass_metaspades_bin.56	Bacteria	Pseudomonadota	Gammaproteobacteria	Pseudomonadales	Porticoccaceae	HTCC2207		winter	PD	0.0117705	0	0.1	0	0
REMEI134_ass_metaspades_bin.32	Bacteria	SAR324	SAR324	SAR324	NAC60-12	JCVI-SCAAA005	JCVI-SCAAA005 sp002450295	winter	PD	0.0114086	0	0.1	0	0
REMEI135_ass_metaspades_bin.7	Bacteria	Pseudomonadota	Gammaproteobacteria	Pseudomonadales	Moraxellaceae	Acinetobacter	Acinetobacter pittii	winter	PD	0.0121287	0	0.1	0	0
REMEI136_ass_metaspades_bin.36.clean	Bacteria	Verrucomicrobiota	Verrucomicrobiae	Opitutales	DSM-45221	GCA-2690565	GCA-2690565 sp002457235	winter	PD	0.0124525	0	0.1	0	0
REMEI138_ass_metaspades_bin.37	Bacteria	Pseudomonadota	Gammaproteobacteria	Pseudomonadales	HTCC2089	UBA4421	UBA4421 sp004213835	winter	PD	0.00621332	0	0.1	0	0
REMEI140_ass_metaspades_bin.67	Bacteria	Bacteroidota	Bacteroidia	Flavobacteriales	Flavobacteriaceae	UBA7446		winter	PD	0.010229	0	0.1	0	0
REMEI168_ass_metaspades_bin.42	Bacteria	Pseudomonadota	Gammaproteobacteria	Pseudomonadales	Porticoccaceae	HTCC2207		winter	PD	0.0120096	0	0.1	0	0
REMEI168_ass_metaspades_bin.5	Bacteria	Bacteroidota	Bacteroidia	NS11-12g	UBA9320	MED-G17	MED-G17 sp002457675	winter	PD	0.0186865	0	0.1	0	0
REMEI169_ass_metaspades_bin.22	Bacteria	Pseudomonadota	Alphaproteobacteria	Puniceispirillales	UBA1172	UBA1172	UBA1172 sp002457135	winter	PD	0.00899993	0	0.1	0	0
REMEI169_ass_metaspades_bin.5	Bacteria	Bacteroidota	Bacteroidia	Flavobacteriales	Flavobacteriaceae	UBA11891	UBA11891 sp003533785	winter	PD	0.0110057	0	0.1	0	0
REMEI169_ass_metaspades_bin.52.clean	Bacteria	Actinomycetota	Actinomycetia	Actinomycetales	Microbacteriaceae	Pontimonas	Pontimonas sp002172585	winter	PD	0.00566706	0	0.1	0	0
REMEI174_ass_metaspades_bin.11	Bacteria	Pseudomonadota	Alphaproteobacteria	Sphingomonadales	Sphingomonadaceae	Sphingomonas		winter	PD	0.00421115	0	0.1	0	0
REMEI061_ass_metaspades_bin.2	Bacteria	Bacteroidota	Bacteroidia	Flavobacteriales	Flavobacteriaceae	SCGC-AAA160-P02	SCGC-AAA160-P02 sp015665265	winter	DL	0.705099	22.1354	31.3933	0.071804	9.65332
REMEI104_ass_metaspades_bin.9	Bacteria	Bacteroidota	Bacteroidia	Flavobacteriales	Flavobacteriaceae	Polaribacter	Polaribacter sp024640565	winter	DL	0.0950939	18.2142	191.539	0.109481	6.3312
REMEI068_ass_metaspades_bin.122	Bacteria	Bacteroidota	Bacteroidia	Flavobacteriales	Flavobacteriaceae	SCGC-AAA160-P02	SCGC-AAA160-P02 sp905479435	winter	DL	0.185263	6.81669	36.7947	0.0751116	9.22824
REMEI098_ass_metaspades_bin.6	Bacteria	Pseudomonadota	Alphaproteobacteria	Rhodobacterales	Rhodobacteraceae	JAHEJA01		winter	DL	0.0218213	6.27951	287.77	0.117962	5.87604
REMEI172_ass_metaspades_bin.8	Bacteria	Pseudomonadota	Gammaproteobacteria	Enterobacterales_A	Alteromonadaceae	Glaciecola		winter	DL	0.0192774	4.37536	226.968	0.113017	6.13313
REMEI062_ass_metaspades_bin.5	Bacteria	Pseudomonadota	Alphaproteobacteria	Rhodobacterales	Rhodobacteraceae	Planktomarina	Planktomarina temperata	winter	DL	0.382933	2.6028	6.79703	0.0399268	17.3605
REMEI175_ass_metaspades_bin.40	Bacteria	Pseudomonadota	Alphaproteobacteria	Pelagibacterales	Pelagibacteraceae	Pelagibacter	Pelagibacter sp003209915	winter	DL	8.89492	1.95464	0.219748	0	0
REMEI053_ass_metaspades_bin.51	Bacteria	Bacteroidota	Bacteroidia	Flavobacteriales	Flavobacteriaceae	MAG-121220-bin8	MAG-121220-bin8 sp902559035	winter	DL	1.95634	1.58224	0.808775	0	0
REMEI046_ass_metaspades_bin.28	Bacteria	Pseudomonadota	Alphaproteobacteria	Rhodobacterales	Rhodobacteraceae	Amylibacter	Amylibacter sp900197625	winter	DL	1.81223	1.24263	0.685691	0	0
REMEI056_ass_metaspades_bin.37.clean	Bacteria	Pseudomonadota	Gammaproteobacteria	Enterobacterales_A	Alteromonadaceae	Glaciecola	Glaciecola sp000155775	winter	DL	0.0132342	0.817886	61.8011	0.085915	8.06782
REMEI059_ass_metaspades_bin.24	Bacteria	Bacteroidota	Bacteroidia	Flavobacteriales	Flavobacteriaceae	GCA-002733185	GCA-002733185 sp024232495	winter	DL	0.0843178	0.769214	9.1228	0.0460578	15.0495
REMEI055_ass_metaspades_bin.37	Bacteria	Bacteroidota	Bacteroidia	Flavobacteriales	Flavobacteriaceae	Polaribacter	Polaribacter sp018663625	winter	DL	0.0323027	0.765119	23.6859	0.065935	10.5126
REMEI098_ass_metaspades_bin.7	Bacteria	Bacteroidota	Bacteroidia	Flavobacteriales	Flavobacteriaceae	GCA001735715		winter	DL	0.0660561	0.471476	7.13751	0.0409451	16.9287
REMEI058_ass_metaspades_bin.18	Bacteria	Bacteroidota	Bacteroidia	Flavobacteriales	Flavobacteriaceae	Patiriisocius		winter	DL	0.0453145	0.441553	9.74419	0.0474306	14.6139
REMEI061_ass_metaspades_bin.54	Bacteria	Pseudomonadota	Gammaproteobacteria	Enterobacterales_A	Alteromonadaceae	Pseudoalteromonas	Pseudoalteromonas marina	winter	DL	0.0150121	0.425491	28.3432	0.0696747	9.94833
REMEI007_ass_metaspades_bin.121	Bacteria	Bacteroidota	Bacteroidia	Flavobacteriales	Flavobacteriaceae	MED-G14	MED-G14 sp003331885	winter	DL	0.873385	0.421605	0.482726	0	0
REMEI002_ass_metaspades_bin.9	Bacteria	Bacteroidota	Bacteroidia	Flavobacteriales	Flavobacteriaceae	Marisimplicoccus	Marisimplicoccus sp002457075	winter	DL	1.18459	0.417241	0.352224	0	0
REMEI061_ass_metaspades_bin.8	Bacteria	Pseudomonadota	Alphaproteobacteria	Rhodobacterales	Rhodobacteraceae	Lentibacter	Lentibacter algarum	winter	DL	0.0246334	0.41667	16.9148	0.0589207	11.7641
W084.scaffolds	Bacteria	Pseudomonadota	Gammaproteobacteria	Enterobacterales_A	Vibrionaceae	Vibrio	Vibrio coralliirubri	winter	DL	0.0115268	0.413264	35.8525	0.0745711	9.29512
REMEI006_ass_metaspades_bin.14	Bacteria	Pseudomonadota	Alphaproteobacteria	MED-G09	MED-G09	MED-G09	MED-G09 sp002704345	winter	DL	2.48699	0.409657	0.16472	0	0
REMEI004_ass_metaspades_bin.111	Bacteria	Pseudomonadota	Gammaproteobacteria	SAR86	D2472	MED-G78	MED-G78 sp902558645	winter	DL	2.01752	0.36395	0.180395	0	0
REMEI007_ass_metaspades_bin.14	Bacteria	Bacteroidota	Bacteroidia	Flavobacteriales	UA16	UBA8752		winter	DL	0.241432	0.361617	1.4978	0.00841666	82.3542
REMEI059_ass_metaspades_bin.0	Bacteria	Pseudomonadota	Gammaproteobacteria	Pseudomonadales	Porticoccaceae	HTCC2207	HTCC2207 sp018663035	winter	DL	0.110231	0.356614	3.23516	0.02446	28.338
REMEI059_ass_metaspades_bin.17	Bacteria	Pseudomonadota	Gammaproteobacteria	Enterobacterales_A	Alteromonadaceae	Cognaticolwellia	Cognaticolwellia polaris	winter	DL	0.0154304	0.314786	20.4003	0.062824	11.0332
REMEI053_ass_metaspades_bin.113	Bacteria	Bacteroidota	Bacteroidia	Flavobacteriales	Flavobacteriaceae	MED-G13	MED-G13 sp902560045	winter	DL	1.01413	0.301198	0.297	0	0
REMEI169_ass_metaspades_bin.85	Bacteria	Pseudomonadota	Alphaproteobacteria	HIMB59	GCA-002718135	AG-337-I02		winter	DL	1.6242	0.299792	0.184578	0	0
REMEI070_ass_metaspades_bin.0	Bacteria	Bacteroidota	Bacteroidia	Flavobacteriales	Flavobacteriaceae	Hel1-33-131	Hel1-33-131 sp018608725	winter	DL	0.0332385	0.292802	8.80914	0.0453289	15.2915
REMEI003_ass_metaspades_bin.111	Bacteria	Bacteroidota	Bacteroidia	Flavobacteriales	Flavobacteriaceae	MED-G13	MED-G13 sp902510415	winter	DL	0.989762	0.285573	0.288527	0	0
REMEI135_ass_metaspades_bin.70	Bacteria	Pseudomonadota	Gammaproteobacteria	SAR86	D2472	D2472	D2472 sp003331545	winter	DL	1.44864	0.264963	0.182905	0	0
REMEI059_ass_metaspades_bin.18	Bacteria	Bacteroidota	Bacteroidia	Flavobacteriales	Flavobacteriaceae	SGZJ01	SGZJ01 sp004213995	winter	DL	0.121924	0.252193	2.06844	0.0151415	45.7778
REMEI062_ass_metaspades_bin.118	Bacteria	Pseudomonadota	Alphaproteobacteria	Rhodobacterales	Rhodobacteraceae	Planktomarina	Planktomarina sp002683685	winter	DL	0.0704582	0.235418	3.34124	0.0251321	27.5801
REMEI055_ass_metaspades_bin.51	Bacteria	Bacteroidota	Bacteroidia	Flavobacteriales	Flavobacteriaceae	Polaribacter		winter	DL	0.0353752	0.234431	6.62699	0.039399	17.593
P242.scaffolds	Bacteria	Pseudomonadota	Gammaproteobacteria	Enterobacterales_A	Alteromonadaceae	Alteromonas	Alteromonas genovensis	winter	DL	0	0.233746	100	0.095941	7.22472
P097.scaffolds	Bacteria	Bacteroidota	Bacteroidia	Flavobacteriales	Flavobacteriaceae	Polaribacter	Polaribacter sp000152945	winter	DL	0.0473308	0.214411	4.53005	0.0314736	22.0231
REMEI069_ass_metaspades_bin.98	Bacteria	Marinisomatota	Marinisomatia	Marinisomatales	Marinisomataceae	Marinisoma		winter	DL	1.00842	0.211144	0.209381	0	0
REMEI102_ass_metaspades_bin.17.clean	Bacteria	Bacteroidota	Bacteroidia	Flavobacteriales	Flavobacteriaceae	MAG-120531		winter	DL	0.0428563	0.210931	4.92181	0.0332016	20.8769
REMEI103_ass_metaspades_bin.6	Bacteria	Bacteroidota	Bacteroidia	Flavobacteriales	Flavobacteriaceae	Winogradskyella	Winogradskyella sp905480385	winter	DL	0.0260631	0.199256	7.64513	0.0423764	16.3569
REMEI101_ass_metaspades_bin.46	Bacteria	Bacteroidota	Bacteroidia	Flavobacteriales	Flavobacteriaceae	SCGC-AAA160-P02		winter	DL	0.0369398	0.184044	4.98227	0.033456	20.7182
REMEI058_ass_metaspades_bin.1	Bacteria	Pseudomonadota	Alphaproteobacteria	Rhodobacterales	Rhodobacteraceae	Cognatiyoonia		winter	DL	0.00972385	0.176576	18.1591	0.0603994	11.4761
REMEI062_ass_metaspades_bin.0	Bacteria	Actinomycetota	Acidimicrobiia	Acidimicrobiales	TK06	MedAcidi-G3	MedAcidi-G3 sp000817105	winter	DL	0.381376	0.169716	0.445011	0	0
REMEI052_ass_metaspades_bin.22	Bacteria	Pseudomonadota	Gammaproteobacteria	Burkholderiales	Methylophilaceae	BACL14	BACL14 sp010023085	winter	DL	0.37465	0.162878	0.434748	0	0
REMEI055_ass_metaspades_bin.28	Bacteria	Bacteroidota	Bacteroidia	Flavobacteriales	Flavobacteriaceae	Aurantibacter		winter	DL	0.035626	0.151558	4.25413	0.0301644	22.979
REMEI058_ass_metaspades_bin.32	Bacteria	Pseudomonadota	Alphaproteobacteria	Sphingomonadales	Sphingomonadaceae	Qipengyuania	Qipengyuania pacifica	winter	DL	0.0102406	0.148605	14.5113	0.0557277	12.4381
REMEI053_ass_metaspades_bin.30	Bacteria	Pseudomonadota	Alphaproteobacteria	Rhodobacterales	Rhodobacteraceae	Planktotalea		winter	DL	0.0109807	0.147648	13.4462	0.0541395	12.803
REMEI056_ass_metaspades_bin.36	Bacteria	Pseudomonadota	Gammaproteobacteria	Enterobacterales_A	Alteromonadaceae	Glaciecola	Glaciecola sp002292215	winter	DL	0.0110108	0.143528	13.0352	0.0534928	12.9578
REMEI050_ass_metaspades_bin.45	Bacteria	Bacteroidota	Bacteroidia	Flavobacteriales	Flavobacteriaceae	MAG-121220-bin8	MAG-121220-bin8 sp003331265	winter	DL	0.272599	0.133133	0.488383	0	0
REMEI097_ass_metaspades_bin.61	Bacteria	Pseudomonadota	Gammaproteobacteria	GCA-002705445	GCA-002705445	GCA-2705445	GCA-2705445 sp913065025	winter	DL	0.3961	0.131668	0.33241	0	0
REMEI056_ass_metaspades_bin.4	Bacteria	Actinomycetota	Acidimicrobiia	Acidimicrobiales	UBA8592	UBA8592	UBA8592 sp002171605	winter	DL	0.159938	0.130979	0.818934	0	0
F124.scaffolds	Bacteria	Pseudomonadota	Gammaproteobacteria	Enterobacterales_A	Vibrionaceae	Vibrio	Vibrio crassostreae	winter	DL	0.00558672	0.129747	23.2241	0.0655248	10.5784
REMEI007_ass_metaspades_bin.45	Bacteria	Planctomycetota	Planctomycetia	Pirellulales	Pirellulaceae	Mariniblastus	Mariniblastus sp011087765	winter	DL	0.108272	0.128961	1.19108	0.0036429	190.274
REMEI105_ass_metaspades_bin.15	Bacteria	Planctomycetota	Planctomycetia	Pirellulales	UBA1268	UBA1268	UBA1268 sp016776925	winter	DL	0.0839143	0.12896	1.5368	0.00895218	77.4277
REMEI166_ass_metaspades_bin.60.clean	Bacteria	Pseudomonadota	Alphaproteobacteria	HIMB59	HIMB59	HIMB59	HIMB59 sp902615815	winter	DL	0.558647	0.128418	0.229874	0	0
REMEI053_ass_metaspades_bin.111	Bacteria	Bacteroidota	Bacteroidia	Flavobacteriales	Flavobacteriaceae	Polaribacter_A		winter	DL	0.0180238	0.124546	6.91007	0.0402704	17.2123
REMEI056_ass_metaspades_bin.28	Bacteria	Pseudomonadota	Alphaproteobacteria	TMED109	TMED109	TMED109	TMED109 sp002171375	winter	DL	0.645382	0.122636	0.19002	0	0
REMEI102_ass_metaspades_bin.36	Bacteria	Pseudomonadota	Gammaproteobacteria	Pseudomonadales	Halieaceae	Luminiphilus	Luminiphilus sp002683395	winter	DL	0.0758479	0.121125	1.59694	0.00975192	71.078
REMEI094_ass_metaspades_bin.14	Bacteria	Pseudomonadota	Alphaproteobacteria	Rhodobacterales	Rhodobacteraceae	MED-G52	MED-G52 sp003332035	winter	DL	0.465623	0.116532	0.250272	0	0
F062.scaffolds.clean	Bacteria	Pseudomonadota	Alphaproteobacteria	Rhodobacterales	Rhodobacteraceae	Nereida	Nereida ignava	winter	DL	0.01088	0.114257	10.5015	0.04899	14.1487
REMEI053_ass_metaspades_bin.104	Bacteria	Bacteroidota	Bacteroidia	Flavobacteriales	Flavobacteriaceae	MED-G13	MED-G13 sp002691265	winter	DL	0.252324	0.1137	0.45061	0	0
REMEI046_ass_metaspades_bin.93	Bacteria	Pseudomonadota	Gammaproteobacteria	Woeseiales	Woeseiaceae	SP4260	SP4260 sp003331585	winter	DL	0.443346	0.102198	0.230515	0	0
REMEI058_ass_metaspades_bin.78	Bacteria	Bacteroidota	Bacteroidia	Flavobacteriales	Flavobacteriaceae	Dokdonia	Dokdonia donghaensis	winter	DL	0.0137767	0.100953	7.32779	0.0414932	16.7051
REMEI006_ass_metaspades_bin.18	Bacteria	Bacteroidota	Bacteroidia	Cytophagales	MED-G16	MED-G16	MED-G16 sp002696995	winter	DL	0.594135	0.100198	0.168646	0	0
REMEI099_ass_metaspades_bin.70	Bacteria	Bacteroidota	Bacteroidia	Flavobacteriales	Flavobacteriaceae	MAG-121220-bin8	MAG-121220-bin8 sp004214185	winter	DL	0.253404	0.0999107	0.394275	0	0
REMEI058_ass_metaspades_bin.3.clean	Bacteria	Pseudomonadota	Gammaproteobacteria	Enterobacterales_A	Alteromonadaceae	Alteromonas	Alteromonas australica	winter	DL	0.00409811	0.09814	23.9476	0.0661639	10.4762
REMEI053_ass_metaspades_bin.89	Bacteria	Bacteroidota	Bacteroidia	Flavobacteriales	Flavobacteriaceae	MED-G14	MED-G14 sp002693085	winter	DL	0.15061	0.0963686	0.639857	0	0
REMEI070_ass_metaspades_bin.46	Bacteria	Pseudomonadota	Gammaproteobacteria	Arenicellales	UBA868	UBA868	UBA868 sp002295285	winter	DL	0.0877392	0.09635	1.09814	0.00195037	355.392
REMEI098_ass_metaspades_bin.61	Bacteria	Bacteroidota	Bacteroidia	Flavobacteriales	Schleiferiaceae	UBA10364		winter	DL	0.099941	0.095841	0.958976	0	0
REMEI004_ass_metaspades_bin.8	Bacteria	Actinomycetota	Actinomycetia	Nanopelagicales	S36-B12	S36-B12	S36-B12 sp002729215	winter	DL	0.0713139	0.0953045	1.33641	0.00604137	114.733
REMEI049_ass_metaspades_bin.74	Bacteria	Pseudomonadota	Gammaproteobacteria	Pseudomonadales	Halieaceae	Luminiphilus	Luminiphilus sp013911345	winter	DL	0.0733096	0.0909304	1.24036	0.00448755	154.46
REMEI134_ass_metaspades_bin.66	Bacteria	Bacteroidota	Bacteroidia	Flavobacteriales	Flavobacteriaceae	MED-G14	MED-G14 sp004321735	winter	DL	0.169511	0.0894878	0.527917	0	0
REMEI134_ass_metaspades_bin.31	Bacteria	Pseudomonadota	Alphaproteobacteria	Puniceispirillales	AAA536-G10	AAA536-G10	AAA536-G10 sp003283875	winter	DL	0.485664	0.0876273	0.180428	0	0
REMEI107_ass_metaspades_bin.71.clean	Bacteria	Bacteroidota	Bacteroidia	Flavobacteriales	Flavobacteriaceae	Marisimplicoccus	Marisimplicoccus sp004213645	winter	DL	0.250929	0.0875409	0.348867	0	0
REMEI058_ass_metaspades_bin.35	Bacteria	Pseudomonadota	Alphaproteobacteria	Caulobacterales	Maricaulaceae	Hellea		winter	DL	0.114976	0.0856552	0.74498	0	0
P256.scaffolds	Bacteria	Pseudomonadota	Gammaproteobacteria	Enterobacterales_A	Alteromonadaceae	Alteromonas		winter	DL	0	0.0846666	100	0.095941	7.22472
REMEI175_ass_metaspades_bin.44	Bacteria	Pseudomonadota	Gammaproteobacteria	Enterobacterales_A	Alteromonadaceae	Pseudoalteromonas	Pseudoalteromonas atlantica	winter	DL	0.0143581	0.0846516	5.89574	0.0369631	18.7524
REMEI050_ass_metaspades_bin.54	Bacteria	Pseudomonadota	Alphaproteobacteria	Rhodobacterales	Rhodobacteraceae	Pikeienuella		winter	DL	0.0339608	0.0826478	2.43362	0.0185288	37.4092
REMEI007_ass_metaspades_bin.2	Bacteria	Bacteroidota	Bacteroidia	Flavobacteriales	Parvicellaceae	UBA10066	UBA10066 sp905480225	winter	DL	0.164947	0.080342	0.487076	0	0
REMEI061_ass_metaspades_bin.40	Bacteria	Bacteroidota	Bacteroidia	Flavobacteriales	Flavobacteriaceae	Polaribacter	Polaribacter sp002005425	winter	DL	0.0350868	0.0778464	2.21868	0.0166023	41.75
REMEI136_ass_metaspades_bin.79	Bacteria	Pseudomonadota	Alphaproteobacteria	Pelagibacterales	Pelagibacteraceae	HIMB114	HIMB114 sp008638005	winter	DL	0.374532	0.0755766	0.201789	0	0
REMEI050_ass_metaspades_bin.47	Bacteria	Bacteroidota	Bacteroidia	Flavobacteriales	Flavobacteriaceae	GCA001735715	GCA001735715 sp001735715	winter	DL	0.0367926	0.0754682	2.05118	0.014967	46.3117
REMEI006_ass_metaspades_bin.28	Bacteria	Bacteroidota	Bacteroidia	Flavobacteriales	UA16	UA16		winter	DL	0.149648	0.0752792	0.503042	0	0
REMEI069_ass_metaspades_bin.66	Bacteria	Pseudomonadota	Gammaproteobacteria	Burkholderiales	Methylophilaceae	BACL14	BACL14 sp902558495	winter	DL	0.307932	0.0747715	0.242819	0	0
REMEI059_ass_metaspades_bin.74	Bacteria	Bacteroidota	Bacteroidia	Flavobacteriales	Parvicellaceae	GCA-2723085		winter	DL	0.12721	0.074544	0.585991	0	0
REMEI104_ass_metaspades_bin.67	Bacteria	Pseudomonadota	Gammaproteobacteria	Pseudomonadales	Halieaceae	Luminiphilus	Luminiphilus sp016778085	winter	DL	0.0747997	0.0721801	0.964979	0	0
REMEI046_ass_metaspades_bin.7	Bacteria	Actinomycetota	Acidimicrobiia	Acidimicrobiales	MedAcidi-G1	MedAcidi-G2B	MedAcidi-G2B sp000817115	winter	DL	0.0885851	0.0700413	0.790666	0	0
REMEI058_ass_metaspades_bin.68	Bacteria	Bacteroidota	Bacteroidia	Flavobacteriales	Flavobacteriaceae	Lacinutrix		winter	DL	0.0300768	0.0700004	2.32739	0.0175989	39.3858
REMEI050_ass_metaspades_bin.91	Bacteria	Pseudomonadota	Alphaproteobacteria	Rhodobacterales	Rhodobacteraceae	GCA-002712045	GCA-002712045 sp002712045	winter	DL	0.62305	0.0693722	0.111343	0	0
REMEI102_ass_metaspades_bin.14	Bacteria	Bacteroidota	Bacteroidia	Flavobacteriales	Flavobacteriaceae	Polaribacter		winter	DL	0.0325265	0.0679362	2.08864	0.015344	45.1737
REMEI106_ass_metaspades_bin.48	Bacteria	Pseudomonadota	Alphaproteobacteria	Rhodobacterales	Rhodobacteraceae	LGRT01	LGRT01 sp001642945	winter	DL	0.0792902	0.0679152	0.85654	0	0
REMEI003_ass_metaspades_bin.38	Bacteria	Actinomycetota	Acidimicrobiia	Acidimicrobiales	MedAcidi-G1	MedAcidi-G1	MedAcidi-G1 sp000817085	winter	DL	0.232878	0.0673523	0.289218	0	0
REMEI101_ass_metaspades_bin.38	Bacteria	Pseudomonadota	Alphaproteobacteria	Rhodobacterales	Rhodobacteraceae	MED-G52	MED-G52 sp002711145	winter	DL	0.285604	0.0668378	0.234023	0	0
REMEI061_ass_metaspades_bin.67	Bacteria	Bacteroidota	Bacteroidia	Flavobacteriales	Flavobacteriaceae	Tenacibaculum	Tenacibaculum sp900105985	winter	DL	0.0464594	0.0658251	1.41683	0.00725878	95.4909
REMEI050_ass_metaspades_bin.42	Bacteria	Bacteroidota	Bacteroidia	Flavobacteriales	Flavobacteriaceae	Marivariicella	Marivariicella sp002711185	winter	DL	0.264387	0.0646424	0.244499	0	0
REMEI007_ass_metaspades_bin.69	Bacteria	Verrucomicrobiota	Verrucomicrobiae	Opitutales	MB11C04	MB11C04		winter	DL	0.370713	0.0599362	0.161678	0	0
REMEI098_ass_metaspades_bin.21	Bacteria	Pseudomonadota	Alphaproteobacteria	Rhodobacterales	Rhodobacteraceae	Yoonia		winter	DL	0.0128837	0.0591225	4.58893	0.0317426	21.8365
REMEI053_ass_metaspades_bin.48.clean	Bacteria	Marinisomatota	Marinisomatia	Marinisomatales	TCS55	TMED108	TMED108 sp002172545	winter	DL	0.587636	0.0563602	0.09591	0	0
REMEI047_ass_megahit_bin.229	Bacteria	Actinomycetota	Acidimicrobiia	Acidimicrobiales	UBA8592	UBA8592	UBA8592 sp002703045	winter	DL	0.0666013	0.0536313	0.805259	0	0
REMEI061_ass_metaspades_bin.83	Bacteria	Pseudomonadota	Gammaproteobacteria	Pseudomonadales	Halieaceae	Luminiphilus	Luminiphilus sp009886815	winter	DL	0.0260009	0.0526503	2.02494	0.0146988	47.1569
REMEI136_ass_metaspades_bin.94	Bacteria	Pseudomonadota	Gammaproteobacteria	SAR86	TMED112	TMED112		winter	DL	0.280103	0.0521649	0.186235	0	0
REMEI062_ass_metaspades_bin.21	Bacteria	Verrucomicrobiota	Verrucomicrobiae	Verrucomicrobiales	Akkermansiaceae	Roseibacillus_B	Roseibacillus_B sp002420305	winter	DL	0.0700356	0.0517731	0.739241	0	0
REMEI003_ass_metaspades_bin.15	Bacteria	Desulfobacterota_D	UBA1144	UBA1144	UBA1144	TMED58	TMED58 sp002167555	winter	DL	0.269702	0.0517729	0.191963	0	0
REMEI052_ass_metaspades_bin.95	Bacteria	Bacteroidota	Bacteroidia	Flavobacteriales	Crocinitomicaceae	UBA952		winter	DL	0.0632167	0.0499051	0.789429	0	0
REMEI050_ass_metaspades_bin.81	Bacteria	Bacteroidota	Bacteroidia	Flavobacteriales	Flavobacteriaceae	SP29		winter	DL	0.0657154	0.0495521	0.754042	0	0
REMEI006_ass_metaspades_bin.205	Bacteria	Bacteroidota	Bacteroidia	Flavobacteriales	Flavobacteriaceae	MS024-2A		winter	DL	0.184723	0.0487192	0.263742	0	0
REMEI055_ass_metaspades_bin.39	Bacteria	Pseudomonadota	Gammaproteobacteria	Pseudomonadales	HTCC2089	UBA9926	UBA9926 sp913064795	winter	DL	0.406899	0.0472566	0.116138	0	0
REMEI003_ass_metaspades_bin.6	Bacteria	Bacteroidota	Bacteroidia	Flavobacteriales	Crocinitomicaceae	UBA952	UBA952 sp003331365	winter	DL	0.133816	0.0470012	0.351238	0	0
REMEI062_ass_metaspades_bin.61	Bacteria	Pseudomonadota	Alphaproteobacteria	Rhodobacterales	Rhodobacteraceae	Pacificibacter		winter	DL	0.00436734	0.0458635	10.5015	0.0489899	14.1488
P243.scaffolds	Bacteria	Pseudomonadota	Alphaproteobacteria	Rhodobacterales	Rhodobacteraceae	Limimaricola	Limimaricola cinnabarinus_B	winter	DL	0.0393427	0.0457118	1.16189	0.00312598	221.738
REMEI165_ass_metaspades_bin.63	Bacteria	Bacteroidota	Bacteroidia	Flavobacteriales	Flavobacteriaceae	Marisimplicoccus		winter	DL	0.125265	0.0426294	0.340314	0	0
REMEI006_ass_metaspades_bin.31	Bacteria	Bacteroidota	Bacteroidia	Flavobacteriales	Schleiferiaceae	TMED14	TMED14 sp002167805	winter	DL	0.217749	0.0414284	0.190257	0	0
REMEI165_ass_metaspades_bin.23	Bacteria	Pseudomonadota	Alphaproteobacteria	TMED127	TMED127	TMED13	TMED13 sp002167825	winter	DL	0.179131	0.0410718	0.229284	0	0
REMEI062_ass_metaspades_bin.7	Bacteria	Planctomycetota	Planctomycetia	Pirellulales	Pirellulaceae	JABAAE01	JABAAE01 sp014238905	winter	DL	0.0397607	0.0407041	1.02373	0.000488539	1418.82
REMEI108_ass_metaspades_bin.106	Bacteria	Bacteroidota	Bacteroidia	Flavobacteriales	Flavobacteriaceae	TMED96		winter	DL	0.119729	0.0404388	0.337751	0	0
REMEI003_ass_metaspades_bin.13	Bacteria	Desulfobacterota_D	UBA1144	UBA1144	UBA1144	TMED126	TMED126 sp002701605	winter	DL	0.215009	0.0401207	0.1866	0	0
REMEI050_ass_metaspades_bin.23	Bacteria	Verrucomicrobiota	Verrucomicrobiae	Verrucomicrobiales	DEV007	JAACDM01	JAACDM01 sp009936795	winter	DL	0.0281938	0.039559	1.40311	0.00705607	98.2342
REMEI102_ass_metaspades_bin.12	Bacteria	Bacteroidota	Bacteroidia	Flavobacteriales	Flavobacteriaceae	Polaribacter		winter	DL	0.0394967	0.03954	1.0011	2.28541e-05	30329.2
REMEI003_ass_metaspades_bin.56	Bacteria	Bacteroidota	Bacteroidia	Cytophagales	MED-G16	GCA-2715645		winter	DL	0.161321	0.039037	0.241984	0	0
REMEI007_ass_metaspades_bin.224	Bacteria	Bacteroidota	Bacteroidia	Flavobacteriales	Schleiferiaceae	UBA10364	UBA10364 sp003045825	winter	DL	0.0922244	0.0386633	0.419231	0	0
REMEI058_ass_metaspades_bin.39	Bacteria	Pseudomonadota	Alphaproteobacteria	Caulobacterales	Maricaulaceae	Marinicauda	Marinicauda pacifica	winter	DL	0.0155798	0.0384598	2.46856	0.0188257	36.8191
REMEI003_ass_metaspades_bin.101	Bacteria	Pseudomonadota	Gammaproteobacteria	Pseudomonadales	Pseudohongiellaceae	UBA9145	UBA9145 sp002172295	winter	DL	0.341939	0.0368753	0.107842	0	0
REMEI062_ass_metaspades_bin.57	Bacteria	Pseudomonadota	Alphaproteobacteria	Rhodobacterales	Rhodobacteraceae	Donghicola		winter	DL	0.00859456	0.0365796	4.25614	0.0301742	22.9715
REMEI005_ass_metaspades_bin.156	Bacteria	Pseudomonadota	Alphaproteobacteria	Rhodobacterales	Rhodobacteraceae	MED-G52	MED-G52 sp002457055	winter	DL	0.119977	0.0359771	0.299868	0	0
REMEI004_ass_metaspades_bin.38	Bacteria	Bacteroidota	Bacteroidia	Flavobacteriales	UA16	UBA974	UBA974 sp002292405	winter	DL	0.198684	0.034877	0.175539	0	0
REMEI053_ass_metaspades_bin.205	Bacteria	Pseudomonadota	Gammaproteobacteria	Burkholderiales	Methylophilaceae	BACL14	BACL14 sp024642775	winter	DL	0.0875164	0.034608	0.395446	0	0
REMEI008_ass_megahit_bin.467	Bacteria	Bacteroidota	Bacteroidia	Flavobacteriales	UA16	UBA974	UBA974 sp905480095	winter	DL	0.125406	0.0338563	0.269973	0	0
REMEI101_ass_metaspades_bin.189	Bacteria	Bacteroidota	Bacteroidia	Flavobacteriales	Flavobacteriaceae	MED-G14		winter	DL	0.0766432	0.0336041	0.438448	0	0
REMEI099_ass_metaspades_bin.45	Bacteria	Bacteroidota	Bacteroidia	Flavobacteriales	Flavobacteriaceae	Polaribacter_A		winter	DL	0.0179437	0.0333927	1.86096	0.0129395	53.5685
REMEI008_ass_megahit_bin.348	Bacteria	Bacteroidota	Bacteroidia	Flavobacteriales	BACL11	UWMA-0277	UWMA-0277 sp905478185	winter	DL	0.157117	0.0333066	0.211986	0	0
REMEI053_ass_metaspades_bin.42	Bacteria	Pseudomonadota	Alphaproteobacteria	Rhodobacterales	Rhodobacteraceae	CABZJG01		winter	DL	0.0718539	0.0329722	0.458879	0	0
REMEI008_ass_megahit_bin.28	Bacteria	Pseudomonadota	Gammaproteobacteria	Burkholderiales	Methylophilaceae	BACL14		winter	DL	0.144567	0.0316911	0.219214	0	0
REMEI070_ass_metaspades_bin.3	Bacteria	Pseudomonadota	Gammaproteobacteria	Pseudomonadales	Porticoccaceae	Porticoccus	Porticoccus sp002390525	winter	DL	0.133959	0.0316393	0.236187	0	0
REMEI008_ass_megahit_bin.316	Bacteria	Pseudomonadota	Alphaproteobacteria	TMED25	TMED25	TMED25	TMED25 sp002168075	winter	DL	0.163514	0.0308273	0.18853	0	0
REMEI071_ass_metaspades_bin.119	Bacteria	Pseudomonadota	Alphaproteobacteria	Puniceispirillales	AAA536-G10	AAA536-G10	AAA536-G10 sp016777705	winter	DL	0.147527	0.0302436	0.205004	0	0
REMEI049_ass_metaspades_bin.35	Bacteria	Bacteroidota	Bacteroidia	Flavobacteriales	Crocinitomicaceae	UBA952		winter	DL	0.185505	0.0298224	0.160764	0	0
REMEI070_ass_metaspades_bin.49	Bacteria	Pseudomonadota	Alphaproteobacteria	TMED127	TMED127	MED-G10	MED-G10 sp002457065	winter	DL	0.121814	0.0294245	0.241553	0	0
REMEI136_ass_metaspades_bin.18.clean	Bacteria	Pseudomonadota	Gammaproteobacteria	Pseudomonadales	Halieaceae	Luminiphilus	Luminiphilus sp002689915	winter	DL	0.0218444	0.0286043	1.30946	0.00561693	123.403
REMEI046_ass_metaspades_bin.36	Bacteria	Pseudomonadota	Gammaproteobacteria	Pseudomonadales	UBA7434	UBA7434	UBA7434 sp002480045	winter	DL	0.0405419	0.0284945	0.702842	0	0
REMEI008_ass_megahit_bin.347	Bacteria	Bacteroidota	Bacteroidia	Flavobacteriales	BACL11	UWMA-0277		winter	DL	0.11931	0.0281421	0.235873	0	0
REMEI062_ass_metaspades_bin.46	Bacteria	Pseudomonadota	Alphaproteobacteria	Rhodobacterales	Rhodobacteraceae	Yoonia		winter	DL	0.00886725	0.0278291	3.13842	0.0238275	29.0903
REMEI101_ass_metaspades_bin.28	Bacteria	Verrucomicrobiota	Verrucomicrobiae	Verrucomicrobiales	Akkermansiaceae	SW10	SW10 sp002420315	winter	DL	0.0356076	0.0278035	0.780833	0	0
REMEI174_ass_metaspades_bin.11	Bacteria	Pseudomonadota	Alphaproteobacteria	Sphingomonadales	Sphingomonadaceae	Sphingomonas		winter	DL	0.0330309	0.027716	0.839095	0	0
REMEI103_ass_metaspades_bin.93	Bacteria	Pseudomonadota	Gammaproteobacteria	Pseudomonadales	Halieaceae	Luminiphilus	Luminiphilus sp002691565	winter	DL	0.056862	0.0275748	0.484944	0	0
REMEI171_ass_metaspades_bin.14	Bacteria	Pseudomonadota	Gammaproteobacteria	Enterobacterales_A	Alteromonadaceae	Glaciecola		winter	DL	0.0133796	0.0264002	1.97316	0.0141591	48.954
REMEI002_ass_metaspades_bin.179	Bacteria	Bacteroidota	Bacteroidia	Chitinophagales	CAJXBJ01			winter	DL	0.0889018	0.0260461	0.292976	0	0
REMEI050_ass_metaspades_bin.63	Bacteria	Bacteroidota	Bacteroidia	Flavobacteriales	Parvicellaceae	GCA-2716065		winter	DL	0.11843	0.0259306	0.218954	0	0
REMEI108_ass_metaspades_bin.45	Bacteria	Pseudomonadota	Alphaproteobacteria	Caulobacterales	Caulobacteraceae	Brevundimonas	Brevundimonas aurantiaca	winter	DL	0.0197568	0.025856	1.30871	0.00560512	123.663
REMEI103_ass_metaspades_bin.50	Bacteria	Bacteroidota	Bacteroidia	Flavobacteriales	UBA7312	JABAYQ01		winter	DL	0.0441081	0.0257022	0.58271	0	0
REMEI050_ass_metaspades_bin.143	Bacteria	Desulfobacterota_B	Binatia	UBA12015	UBA12015	UBA12015		winter	DL	0.0322431	0.0244142	0.757191	0	0
REMEI005_ass_metaspades_bin.114	Bacteria	Pseudomonadota	Gammaproteobacteria	Burkholderiales	UBA3031	UBA3031	UBA3031 sp002167745	winter	DL	0.129598	0.0241554	0.186387	0	0
REMEI070_ass_metaspades_bin.26	Bacteria	Bacteroidota	Bacteroidia	Flavobacteriales	UA16	UA16	UA16 sp016777435	winter	DL	0.0373862	0.0234273	0.626631	0	0
REMEI140_ass_metaspades_bin.96	Bacteria	Pseudomonadota	Alphaproteobacteria	Caulobacterales	Caulobacteraceae	Brevundimonas	Brevundimonas sp013912065	winter	DL	0.0164752	0.0231133	1.40292	0.00705322	98.2738
REMEI053_ass_metaspades_bin.81	Bacteria	Pseudomonadota	Gammaproteobacteria	Pseudomonadales	Porticoccaceae	HTCC2207		winter	DL	0.0149589	0.0226103	1.51149	0.00860622	80.5403
REMEI134_ass_metaspades_bin.72	Bacteria	Pseudomonadota	Alphaproteobacteria	Puniceispirillales	AAA536-G10	AAA536-G10	AAA536-G10 sp002691185	winter	DL	0.094195	0.0222253	0.23595	0	0
REMEI103_ass_metaspades_bin.210	Bacteria	Actinomycetota	Actinomycetia	Actinomycetales	Microbacteriaceae	Aquiluna	Aquiluna sp016780945	winter	DL	0.0292766	0.0217601	0.743258	0	0
REMEI103_ass_metaspades_bin.24	Bacteria	Actinomycetota	Acidimicrobiia	Acidimicrobiales	UBA11606	UBA11606	UBA11606 sp002699625	winter	DL	0.0313709	0.02155	0.686941	0	0
REMEI003_ass_metaspades_bin.54	Bacteria	Verrucomicrobiota	Verrucomicrobiae	Pedosphaerales	UBA1096	UBA1096	UBA1096 sp002170545	winter	DL	0.175096	0.0213831	0.122122	0	0
REMEI136_ass_metaspades_bin.188	Bacteria	Bacteroidota	Bacteroidia	Flavobacteriales	Parvicellaceae	MED-G20	MED-G20 sp016780365	winter	DL	0.0762605	0.0213541	0.280015	0	0
REMEI136_ass_metaspades_bin.32	Bacteria	Pseudomonadota	Alphaproteobacteria	Rhodobacterales	Rhodobacteraceae	LGRT01	LGRT01 sp016778765	winter	DL	0.0491231	0.0213158	0.433925	0	0
REMEI108_ass_metaspades_bin.4.clean	Bacteria	Actinomycetota	Actinomycetia	Mycobacteriales	Geodermatophilaceae	Blastococcus		winter	DL	0.0295961	0.0206109	0.696407	0	0
REMEI050_ass_metaspades_bin.115	Bacteria	Pseudomonadota	Gammaproteobacteria	Pseudomonadales	Halieaceae	Luminiphilus	Luminiphilus sp016779445	winter	DL	0.0317071	0.0205055	0.646718	0	0
REMEI108_ass_metaspades_bin.28	Bacteria	Pseudomonadota	Alphaproteobacteria	Sphingomonadales	Sphingomonadaceae	Sphingobium	Sphingobium soli	winter	DL	0.0129904	0.020504	1.5784	0.00950852	72.8975
REMEI136_ass_metaspades_bin.23	Bacteria	Pseudomonadota	Alphaproteobacteria	TMED127	TMED127	TMED13		winter	DL	0.0798773	0.020466	0.256218	0	0
REMEI096_ass_metaspades_bin.44	Bacteria	Bacteroidota	Bacteroidia	Flavobacteriales	Crocinitomicaceae	UBA952	UBA952 sp002167775	winter	DL	0.0937572	0.0204403	0.218013	0	0
REMEI050_ass_metaspades_bin.155	Bacteria	Actinomycetota	Acidimicrobiia	Acidimicrobiales	UBA11606	UBA11606		winter	DL	0.0298909	0.0202015	0.675842	0	0
REMEI003_ass_metaspades_bin.265	Bacteria	Pseudomonadota	Gammaproteobacteria	UBA4486	UBA4486	UBA7359		winter	DL	0.0531056	0.0193378	0.364138	0	0
REMEI171_ass_metaspades_bin.1	Bacteria	Pseudomonadota	Alphaproteobacteria	Rhodobacterales	Rhodobacteraceae	HIMB11		winter	DL	0.0132251	0.0190338	1.43922	0.00758542	91.3788
REMEI008_ass_megahit_bin.130	Bacteria	Marinisomatota	Marinisomatia	SCGC-AAA003-L08	TMED6	TMED6	TMED6 sp002167465	winter	DL	0.119332	0.0188477	0.157943	0	0
REMEI108_ass_metaspades_bin.27	Bacteria	Bacteroidota	Bacteroidia	Flavobacteriales	Flavobacteriaceae	UBA8316	UBA8316 sp002171295	winter	DL	0.0492716	0.0188275	0.382117	0	0
REMEI174_ass_metaspades_bin.10.clean	Bacteria	Pseudomonadota	Alphaproteobacteria	Sphingomonadales	Sphingomonadaceae	Sphingomonas	Sphingomonas aquatilis	winter	DL	0.0171452	0.0186837	1.08973	0.0017903	387.169
REMEI094_ass_metaspades_bin.2.clean	Bacteria	Pseudomonadota	Gammaproteobacteria	Burkholderiales	Methylophilaceae	BACL14		winter	DL	0.0641753	0.0186049	0.289907	0	0
REMEI137_ass_metaspades_bin.71	Bacteria	Bacteroidota	Bacteroidia	Flavobacteriales	UA16	UBA11663		winter	DL	0.104844	0.0176338	0.168191	0	0
REMEI159_ass_metaspades_bin.73	Bacteria	Pseudomonadota	Gammaproteobacteria	SAR86	TMED112	TMED112	TMED112 sp002716745	winter	DL	0.083889	0.016887	0.201301	0	0
REMEI105_ass_metaspades_bin.48	Bacteria	Bacteroidota	Bacteroidia	Flavobacteriales	Flavobacteriaceae	UBA3537		winter	DL	0.0299454	0.0167497	0.559343	0	0
REMEI046_ass_metaspades_bin.76	Bacteria	Pseudomonadota	Gammaproteobacteria	Pseudomonadales	Halieaceae	Luminiphilus	Luminiphilus sp022425845	winter	DL	0.0142788	0.0167267	1.17144	0.00329658	210.262
REMEI069_ass_metaspades_bin.57	Bacteria	Marinisomatota	Marinisomatia	Marinisomatales	UBA1611			winter	DL	0.116162	0.0166556	0.143382	0	0
REMEI005_ass_metaspades_bin.35	Bacteria	Chloroflexota	Dehalococcoidia	UBA1151	GCA-002708145	GCA-002708145		winter	DL	0.105256	0.016375	0.155574	0	0
REMEI168_ass_metaspades_bin.82	Bacteria	Bacteroidota	Bacteroidia	Flavobacteriales	Flavobacteriaceae	Arcticimaribacter		winter	DL	0.0148185	0.0161798	1.09187	0.0018311	378.542
REMEI061_ass_metaspades_bin.46	Bacteria	Pseudomonadota	Alphaproteobacteria	Sphingomonadales	Sphingomonadaceae	Qipengyuania	Qipengyuania pelagi	winter	DL	0.0134327	0.0157967	1.17599	0.00337736	205.234
REMEI172_ass_metaspades_bin.35	Bacteria	Bacteroidota	Bacteroidia	Flavobacteriales	Flavobacteriaceae	UBA7446	UBA7446 sp002862705	winter	DL	0.0331789	0.0154422	0.465421	0	0
REMEI100_ass_metaspades_bin.35	Bacteria	Bacteroidota	Bacteroidia	Flavobacteriales	Flavobacteriaceae	Flavicella		winter	DL	0.0178141	0.0150619	0.845504	0	0
REMEI101_ass_metaspades_bin.88	Bacteria	Bacteroidota	Bacteroidia	Flavobacteriales	Flavobacteriaceae	MedPE-SWsnd-G2		winter	DL	0.0267815	0.0145266	0.542413	0	0
S070.scaffolds	Bacteria	Pseudomonadota	Gammaproteobacteria	Enterobacterales_A	Alteromonadaceae	Alteromonas	Alteromonas mediterranea	winter	DL	0	0.0143641	100	0.095941	7.22472
REMEI174_ass_metaspades_bin.17	Bacteria	Pseudomonadota	Alphaproteobacteria	Rhodobacterales	Rhodobacteraceae	M30B80		winter	DL	0.0111959	0.0141297	1.26204	0.0048486	142.958
REMEI061_ass_metaspades_bin.11	Bacteria	Pseudomonadota	Alphaproteobacteria	Rhizobiales	Beijerinckiaceae	Methylobacterium	Methylobacterium thiocyanatum	winter	DL	0.0239194	0.0141024	0.58958	0	0
REMEI136_ass_metaspades_bin.101	Bacteria	Bacteroidota	Bacteroidia	Flavobacteriales	Schleiferiaceae	UBA10364	UBA10364 sp002387615	winter	DL	0.0236878	0.0140433	0.592852	0	0
REMEI005_ass_metaspades_bin.29	Bacteria	Pseudomonadota	Gammaproteobacteria	Pseudomonadales	Pseudohongiellaceae	UBA9145	UBA9145 sp002457215	winter	DL	0.103996	0.0131706	0.126645	0	0
REMEI135_ass_metaspades_bin.23	Bacteria	Pseudomonadota	Gammaproteobacteria	SAR86	TMED112	TMED112	TMED112 sp003331605	winter	DL	0.0578195	0.0129822	0.22453	0	0
REMEI108_ass_metaspades_bin.51.clean	Bacteria	Pseudomonadota	Alphaproteobacteria	Sphingomonadales	Sphingomonadaceae	Qipengyuania	Qipengyuania sp001635685	winter	DL	0.0171018	0.0125258	0.732424	0	0
REMEI097_ass_metaspades_bin.12	Bacteria	Pseudomonadota	Gammaproteobacteria	Pseudomonadales	Pseudohongiellaceae	UBA9145		winter	DL	0.0199518	0.012446	0.623802	0	0
REMEI102_ass_metaspades_bin.21	Bacteria	Pseudomonadota	Gammaproteobacteria	Enterobacterales_A	Alteromonadaceae	JAGSHH01		winter	DL	0.0134025	0.0123769	0.923479	0	0
REMEI138_ass_metaspades_bin.106.clean	Bacteria	Pseudomonadota	Alphaproteobacteria	Puniceispirillales	Puniceispirillaceae	UBA3439	UBA3439 sp016780525	winter	DL	0.0607874	0.012358	0.203299	0	0
REMEI008_ass_megahit_bin.653	Bacteria	Pseudomonadota	Alphaproteobacteria	UBA6615	UBA6615	UBA6615	UBA6615 sp002713365	winter	DL	0.0651866	0.0123394	0.189293	0	0
REMEI140_ass_metaspades_bin.30.clean	Bacteria	Pseudomonadota	Alphaproteobacteria	Sphingomonadales	Sphingomonadaceae	Alteriqipengyuania	Alteriqipengyuania sp002377695	winter	DL	0.0168973	0.0120527	0.713294	0	0
REMEI102_ass_metaspades_bin.70	Bacteria	Pseudomonadota	Alphaproteobacteria	Rhodobacterales	Rhodobacteraceae	CPC320	CPC320 sp002684375	winter	DL	0.0418126	0.0118017	0.282251	0	0
REMEI096_ass_metaspades_bin.113	Bacteria	Bacteroidota	Bacteroidia	Flavobacteriales	Flavobacteriaceae	MS024-2A	MS024-2A sp009886625	winter	DL	0.0272096	0.0112166	0.412231	0	0
REMEI008_ass_megahit_bin.19	Bacteria	Verrucomicrobiota	Verrucomicrobiae	Pedosphaerales	AAA164-E04	AAA164-E04	AAA164-E04 sp002690655	winter	DL	0.0583085	0.0109959	0.188581	0	0
REMEI108_ass_metaspades_bin.11	Bacteria	Pseudomonadota	Alphaproteobacteria	Sphingomonadales	Sphingomonadaceae	Sphingomonas	Sphingomonas sp003075315	winter	DL	0.0176863	0.0109701	0.620256	0	0
REMEI175_ass_metaspades_bin.7	Bacteria	Pseudomonadota	Alphaproteobacteria	Sphingomonadales	Sphingomonadaceae	Qipengyuania		winter	DL	0.0112572	0.0108316	0.962188	0	0
REMEI107_ass_metaspades_bin.44	Bacteria	Bacteroidota	Bacteroidia	Flavobacteriales	Flavobacteriaceae	Arcticimaribacter	Arcticimaribacter sp022424955	winter	DL	0.0166846	0.0105151	0.630226	0	0
REMEI008_ass_megahit_bin.330	Bacteria	Pseudomonadota	Gammaproteobacteria	UBA6522	UBA6522	UBA6522	UBA6522 sp002434915	winter	DL	0.0614318	0.0105043	0.170991	0	0
REMEI071_ass_metaspades_bin.14.clean	Bacteria	Pseudomonadota	Gammaproteobacteria	Pseudomonadales	Porticoccaceae	HTCC2207	HTCC2207 sp002457245	winter	DL	0.0500567	0.0104992	0.209746	0	0
REMEI008_ass_megahit_bin.134	Bacteria	Pseudomonadota	Gammaproteobacteria	Pseudomonadales	HTCC2089	UBA4421		winter	DL	0.0429107	0.0102653	0.239225	0	0
REMEI172_ass_metaspades_bin.43	Bacteria	Pseudomonadota	Gammaproteobacteria	Enterobacterales_A	Vibrionaceae	Enterovibrio		winter	DL	0	0.0102587	100	0.095941	7.22472
REMEI169_ass_metaspades_bin.1	Bacteria	Bacteroidota	Bacteroidia	Flavobacteriales	Flavobacteriaceae	MS024-2A	MS024-2A sp002457295	winter	DL	0.0268967	0.0101108	0.375913	0	0
REMEI006_ass_metaspades_bin.81	Bacteria	Pseudomonadota	Alphaproteobacteria	Sphingomonadales	Sphingomonadaceae	Sphingobium	Sphingobium naphthae	winter	DL	0.0592128	0.0100838	0.170297	0	0
REMEI070_ass_metaspades_bin.6	Bacteria	Bacteroidota	Bacteroidia	Flavobacteriales	UBA7312	UBA7312		winter	DL	0.0299618	0.0100732	0.336201	0	0
REMEI008_ass_megahit_bin.421	Bacteria	Chloroflexota	Dehalococcoidia	SAR202	UBA826	AG-426-M11	AG-426-M11 sp913045625	winter	DL	0.066924	0.0100479	0.150138	0	0
REMEI008_ass_megahit_bin.419	Bacteria	Pseudomonadota	Gammaproteobacteria	Burkholderiales	UBA3031	UBA3031	UBA3031 sp905478365	winter	DL	0.044987	0.00999507	0.222177	0	0
REMEI165_ass_metaspades_bin.54	Bacteria	Bacteroidota	Bacteroidia	Flavobacteriales	Flavobacteriaceae	MS024-2A	MS024-2A sp902546725	winter	DL	0.024163	0.00996924	0.412582	0	0
REMEI102_ass_metaspades_bin.38	Bacteria	Bacteroidota	Bacteroidia	Flavobacteriales	Flavobacteriaceae			winter	DL	0.0157922	0.00990579	0.62726	0	0
REMEI098_ass_metaspades_bin.44	Bacteria	Bacteroidota	Bacteroidia	NS11-12g	UBA9320	UBA9320	UBA9320 sp016779945	winter	DL	0.0228424	0.00982408	0.430081	0	0
REMEI163_ass_metaspades_bin.66	Bacteria	Pseudomonadota	Alphaproteobacteria	UBA7985	UBA7985	UBA7985	UBA7985 sp002711265	winter	DL	0.0285677	0.00981665	0.343628	0	0
REMEI140_ass_metaspades_bin.26	Bacteria	Pseudomonadota	Alphaproteobacteria	Rhizobiales	Rhizobiaceae	Jiella	Jiella sp002088275	winter	DL	0.0275582	0.00969207	0.351695	0	0
REMEI102_ass_metaspades_bin.20	Bacteria	Pseudomonadota	Gammaproteobacteria	Enterobacterales_A	Alteromonadaceae	Colwellia		winter	DL	0.0150719	0.00951597	0.631373	0	0
REMEI008_ass_megahit_bin.83	Bacteria	Planctomycetota	Planctomycetia	Pirellulales	Pirellulaceae	UBA721	UBA721 sp002705165	winter	DL	0.0945417	0.00947359	0.100205	0	0
REMEI008_ass_megahit_bin.600	Bacteria	Chloroflexota	Dehalococcoidia	UBA3495	UBA2588	UBA2588	UBA2588 sp002339805	winter	DL	0.0859251	0.00919948	0.107064	0	0
REMEI070_ass_metaspades_bin.7	Bacteria	Bacteroidota	Bacteroidia	Flavobacteriales	UBA7312	UBA8444	UBA8444 sp003454845	winter	DL	0.0328837	0.00906057	0.275534	0	0
REMEI105_ass_metaspades_bin.73	Bacteria	Pseudomonadota	Alphaproteobacteria	Sphingomonadales	Sphingomonadaceae	Sphingomonas		winter	DL	0.0200767	0.00899383	0.447975	0	0
REMEI172_ass_metaspades_bin.0	Bacteria	Pseudomonadota	Alphaproteobacteria	Rhodobacterales	Rhodobacteraceae	Pseudooctadecabacter		winter	DL	0.00439028	0.00894827	2.0382	0.0148347	46.7246
REMEI108_ass_metaspades_bin.3	Bacteria	Pseudomonadota	Gammaproteobacteria	Pseudomonadales	UBA7434	UBA7434		winter	DL	0.0186405	0.00868611	0.46598	0	0
REMEI140_ass_metaspades_bin.1	Bacteria	Bacteroidota	Bacteroidia	Flavobacteriales	Flavobacteriaceae	UBA8316	UBA8316 sp003538555	winter	DL	0.0192411	0.00772698	0.401587	0	0
REMEI101_ass_metaspades_bin.162.clean	Bacteria	Pseudomonadota	Gammaproteobacteria	Pseudomonadales	Litoricolaceae	HIMB30	HIMB30 sp002691485	winter	DL	0.0161236	0.00744167	0.46154	0	0
REMEI172_ass_metaspades_bin.9	Bacteria	Pseudomonadota	Alphaproteobacteria	Rhodobacterales	Rhodobacteraceae	Citreimonas		winter	DL	0.0236074	0.0074327	0.314846	0	0
REMEI163_ass_metaspades_bin.33	Bacteria	Bacteroidota	Bacteroidia	Flavobacteriales	Schleiferiaceae	UBA10364	UBA10364 sp013911625	winter	DL	0.0206822	0.00684183	0.330809	0	0
REMEI162_ass_metaspades_bin.114	Bacteria	Pseudomonadota	Alphaproteobacteria	UBA7985	UBA7985	UBA7985	UBA7985 sp905479265	winter	DL	0.0136476	0.00660914	0.484272	0	0
REMEI072_ass_metaspades_bin.6	Bacteria	Pseudomonadota	Gammaproteobacteria	Pseudomonadales	Porticoccaceae	HTCC2207		winter	DL	0.0115746	0.00610241	0.527223	0	0
REMEI098_ass_metaspades_bin.63.clean	Bacteria	Pseudomonadota	Gammaproteobacteria	Pseudomonadales	Halieaceae	Luminiphilus	Luminiphilus sp003331335	winter	DL	0.0144726	0.00604876	0.417946	0	0
REMEI140_ass_metaspades_bin.24	Bacteria	Pseudomonadota	Alphaproteobacteria	Rhodobacterales	Rhodobacteraceae	Palleronia		winter	DL	0.0146034	0.00594597	0.407163	0	0
REMEI109_ass_metaspades_bin.119	Bacteria	Pseudomonadota	Alphaproteobacteria	Sphingomonadales	Sphingomonadaceae	Novosphingopyxis		winter	DL	0.0128232	0.00575397	0.448717	0	0
REMEI104_ass_metaspades_bin.5	Bacteria	Pseudomonadota	Gammaproteobacteria	Pseudomonadales	HTCC2089	UBA4421		winter	DL	0.0141587	0.00512936	0.362276	0	0
REMEI136_ass_metaspades_bin.203	Bacteria	Verrucomicrobiota	Verrucomicrobiae	Opitutales	MB11C04	MB11C04	MB11C04 sp913048545	winter	DL	0.0411941	0.00477635	0.115948	0	0
REMEI133_ass_metaspades_bin.10	Bacteria	Pseudomonadota	Alphaproteobacteria	Puniceispirillales	Puniceispirillaceae	MED-G116	MED-G116 sp004212735	winter	DL	0.0289309	0.00425188	0.146967	0	0
REMEI168_ass_metaspades_bin.34	Bacteria	Pseudomonadota	Alphaproteobacteria	Puniceispirillales	Puniceispirillaceae	UBA8309	UBA8309 sp016780765	winter	DL	0.0289326	0.00412872	0.142701	0	0
REMEI134_ass_metaspades_bin.32	Bacteria	SAR324	SAR324	SAR324	NAC60-12	JCVI-SCAAA005	JCVI-SCAAA005 sp002450295	winter	DL	0.0298053	0.00363994	0.122124	0	0
REMEI160_ass_metaspades_bin.82	Bacteria	Pseudomonadota	Gammaproteobacteria	Pseudomonadales	Halieaceae	Luminiphilus	Luminiphilus sp902613175	winter	DL	0.0115806	0.0034804	0.300537	0	0
REMEI106_ass_metaspades_bin.50	Bacteria	Bacteroidota	Bacteroidia	Chitinophagales	Saprospiraceae	AM-2324		winter	DL	0.0145669	0.00346625	0.237953	0	0
REMEI172_ass_metaspades_bin.63	Bacteria	Pseudomonadota	Alphaproteobacteria	Sphingomonadales	Sphingomonadaceae	Sphingomonas		winter	DL	0.0171262	0.0034634	0.202228	0	0
REMEI101_ass_metaspades_bin.50	Bacteria	Pseudomonadota	Gammaproteobacteria	Enterobacterales_A	Alteromonadaceae			winter	DL	0	0.0034076	100	0.095941	7.22472
S296.scaffolds	Bacteria	Pseudomonadota	Gammaproteobacteria	Enterobacterales_A	Alteromonadaceae	Alteromonas	Alteromonas macleodii	winter	DL	0	0.00337002	100	0.095941	7.22472
REMEI100_ass_metaspades_bin.46	Bacteria	Pseudomonadota	Gammaproteobacteria	Pseudomonadales	Halieaceae	Luminiphilus		winter	DL	0.0118589	0.00321744	0.271309	0	0
REMEI169_ass_metaspades_bin.52.clean	Bacteria	Actinomycetota	Actinomycetia	Actinomycetales	Microbacteriaceae	Pontimonas	Pontimonas sp002172585	winter	DL	0.00969555	0.00288836	0.297905	0	0
REMEI061_ass_metaspades_bin.24	Bacteria	Pseudomonadota	Alphaproteobacteria	Sphingomonadales	Sphingomonadaceae	Sphingobium	Sphingobium sp000508185	winter	DL	0.0134837	0.00277911	0.206109	0	0
REMEI171_ass_metaspades_bin.26	Bacteria	Pseudomonadota	Alphaproteobacteria	Sphingomonadales	Sphingomonadaceae	Sphingomonas		winter	DL	0.0224556	0.002588	0.11525	0	0
REMEI061_ass_metaspades_bin.49	Bacteria	Pseudomonadota	Alphaproteobacteria	Sphingomonadales	Sphingomonadaceae	Sphingobium	Sphingobium yanoikuyae	winter	DL	0.0136073	0.0025556	0.18781	0	0
REMEI136_ass_metaspades_bin.153	Bacteria	Pseudomonadota	Alphaproteobacteria	Caulobacterales	Caulobacteraceae	Phenylobacterium	Phenylobacterium sp013911965	winter	DL	0.0235185	0.00247472	0.105224	0	0
REMEI008_ass_megahit_bin.588	Bacteria	SAR324	SAR324	SAR324	NAC60-12	Arctic96AD-7	Arctic96AD-7 sp002704555	winter	DL	0.0730487	0	0.1	0	0
REMEI070_ass_metaspades_bin.137	Bacteria	Bacteroidota	Bacteroidia	Flavobacteriales	Flavobacteriaceae	UBA7446	UBA7446 sp002470745	winter	DL	0.0151157	0	0.1	0	0
REMEI070_ass_metaspades_bin.158	Bacteria	Bacteroidota	Bacteroidia	Cytophagales	Cyclobacteriaceae	UBA4465	UBA4465 sp913050055	winter	DL	0.0233028	0	0.1	0	0
REMEI070_ass_metaspades_bin.30	Bacteria	Pseudomonadota	Gammaproteobacteria	Pseudomonadales	HTCC2089	UBA4421	UBA4421 sp002704325	winter	DL	0.0142894	0	0.1	0	0
REMEI070_ass_metaspades_bin.62	Bacteria	Pseudomonadota	Alphaproteobacteria	Puniceispirillales	Puniceispirillaceae	JADHLI01	JADHLI01 sp022425485	winter	DL	0.0163385	0	0.1	0	0
REMEI097_ass_metaspades_bin.64	Bacteria	Pseudomonadota	Gammaproteobacteria	Pseudomonadales	Porticoccaceae	LSUCC0057		winter	DL	0.00434287	0	0.1	0	0
REMEI097_ass_metaspades_bin.95	Bacteria	Pseudomonadota	Gammaproteobacteria	Pseudomonadales	Halieaceae	Luminiphilus	Luminiphilus sp002390485	winter	DL	0.00433421	0	0.1	0	0
REMEI099_ass_metaspades_bin.93	Bacteria	Bacteroidota	Rhodothermia	Balneolales	Balneolaceae	UBA1275	UBA1275 sp002457365	winter	DL	0.0131279	0	0.1	0	0
REMEI100_ass_metaspades_bin.113	Bacteria	Bacteroidota	Bacteroidia	Flavobacteriales	Salibacteraceae	SHAN690	SHAN690 sp023262195	winter	DL	0.0110759	0	0.1	0	0
REMEI101_ass_metaspades_bin.14.clean	Bacteria	Pseudomonadota	Gammaproteobacteria	Pseudomonadales	Porticoccaceae	HTCC2207	HTCC2207 sp002469845	winter	DL	0.0143556	0	0.1	0	0
REMEI103_ass_metaspades_bin.1	Bacteria	Verrucomicrobiota	Verrucomicrobiae	Opitutales	DSM-45221	GCA-2690565		winter	DL	0.016785	0	0.1	0	0
REMEI106_ass_metaspades_bin.56	Bacteria	Pseudomonadota	Gammaproteobacteria	Pseudomonadales	Porticoccaceae	HTCC2207		winter	DL	0.0143512	0	0.1	0	0
REMEI133_ass_metaspades_bin.14	Bacteria	Pseudomonadota	Alphaproteobacteria	Puniceispirillales	Puniceispirillaceae	UBA5951	UBA5951 sp016779005	winter	DL	0.0215011	0	0.1	0	0
REMEI133_ass_metaspades_bin.17	Bacteria	Pseudomonadota	Alphaproteobacteria	Parvibaculales	RS24	UBA7378	UBA7378 sp002469805	winter	DL	0.00444328	0	0.1	0	0
REMEI134_ass_metaspades_bin.134	Bacteria	Actinomycetota	Actinomycetia	Actinomycetales	Microbacteriaceae	Microbacterium	Microbacterium sp002313585	winter	DL	0.0165546	0	0.1	0	0
REMEI135_ass_metaspades_bin.5.clean	Bacteria	Pseudomonadota	Alphaproteobacteria	Sphingomonadales	Sphingomonadaceae	Sphingomonas	Sphingomonas parapaucimobilis	winter	DL	0.0168198	0	0.1	0	0
REMEI135_ass_metaspades_bin.7	Bacteria	Pseudomonadota	Gammaproteobacteria	Pseudomonadales	Moraxellaceae	Acinetobacter	Acinetobacter pittii	winter	DL	0.0612461	0	0.1	0	0
REMEI136_ass_metaspades_bin.179	Bacteria	Verrucomicrobiota	Verrucomicrobiae	Opitutales	MB11C04	MB11C04	MB11C04 sp002171765	winter	DL	0.0174924	0	0.1	0	0
REMEI136_ass_metaspades_bin.34.clean	Bacteria	Pseudomonadota	Gammaproteobacteria	Pseudomonadales	Alcanivoracaceae	Alcanivorax		winter	DL	0.0145328	0	0.1	0	0
REMEI136_ass_metaspades_bin.36.clean	Bacteria	Verrucomicrobiota	Verrucomicrobiae	Opitutales	DSM-45221	GCA-2690565	GCA-2690565 sp002457235	winter	DL	0.0164372	0	0.1	0	0
REMEI138_ass_metaspades_bin.37	Bacteria	Pseudomonadota	Gammaproteobacteria	Pseudomonadales	HTCC2089	UBA4421	UBA4421 sp004213835	winter	DL	0.00876955	0	0.1	0	0
REMEI139_ass_metaspades_bin.10	Bacteria	Bacteroidota	Bacteroidia	Flavobacteriales	UA16	UBA8752	UBA8752 sp002172485	winter	DL	0.0135346	0	0.1	0	0
REMEI139_ass_metaspades_bin.2	Bacteria	Bacteroidota	Bacteroidia	Flavobacteriales	Flavobacteriaceae	UBA8316	UBA8316 sp913030895	winter	DL	0.0186155	0	0.1	0	0
REMEI139_ass_metaspades_bin.32	Bacteria	Pseudomonadota	Gammaproteobacteria	Pseudomonadales	HTCC2089	UBA4421	UBA4421 sp902613475	winter	DL	0.00361875	0	0.1	0	0
REMEI139_ass_metaspades_bin.36	Bacteria	Bacteroidota	Bacteroidia	Flavobacteriales	Flavobacteriaceae	UBA724	UBA724 sp902586905	winter	DL	0.0152247	0	0.1	0	0
REMEI140_ass_metaspades_bin.67	Bacteria	Bacteroidota	Bacteroidia	Flavobacteriales	Flavobacteriaceae	UBA7446		winter	DL	0.0134874	0	0.1	0	0
REMEI159_ass_metaspades_bin.26	Bacteria	Pseudomonadota	Alphaproteobacteria	UBA7985	UBA7985	UBA7985	UBA7985 sp002690455	winter	DL	0.0195186	0	0.1	0	0
REMEI159_ass_metaspades_bin.91	Bacteria	Planctomycetota	Phycisphaerae	Phycisphaerales	SM1A02	UBA8653	UBA8653 sp002168105	winter	DL	0.00535398	0	0.1	0	0
REMEI160_ass_metaspades_bin.13	Bacteria	Pseudomonadota	Gammaproteobacteria	UBA4575	UBA4575	UBA1858	UBA1858 sp002338385	winter	DL	0.0236008	0	0.1	0	0
REMEI160_ass_metaspades_bin.21	Bacteria	Pseudomonadota	Alphaproteobacteria	Parvibaculales	RS24	Micropelagos	Micropelagos sp002450335	winter	DL	0.0126865	0	0.1	0	0
REMEI160_ass_metaspades_bin.64	Bacteria	Bacteroidota	Bacteroidia	Flavobacteriales	Flavobacteriaceae			winter	DL	0.0208198	0	0.1	0	0
REMEI160_ass_metaspades_bin.7	Bacteria	Verrucomicrobiota	Verrucomicrobiae	Opitutales	DSM-45221	Coraliomargarita		winter	DL	0.0107111	0	0.1	0	0
REMEI165_ass_metaspades_bin.135	Bacteria	Bacteroidota	Bacteroidia	Flavobacteriales	Flavobacteriaceae	UBA8316	UBA8316 sp002390455	winter	DL	0.0168495	0	0.1	0	0
REMEI165_ass_metaspades_bin.14	Bacteria	Pseudomonadota	Alphaproteobacteria	UBA8317	UBA8317	UBA8317	UBA8317 sp002469865	winter	DL	0.00435665	0	0.1	0	0
REMEI165_ass_metaspades_bin.32	Bacteria	Pseudomonadota	Alphaproteobacteria	Thalassobaculales	Thalassobaculaceae	TMED26		winter	DL	0.00679695	0	0.1	0	0
REMEI165_ass_metaspades_bin.70	Bacteria	Pseudomonadota	Alphaproteobacteria	Puniceispirillales	Puniceispirillaceae	JADHLI01	JADHLI01 sp016780775	winter	DL	0.0150398	0	0.1	0	0
REMEI166_ass_metaspades_bin.67	Bacteria	Verrucomicrobiota	Kiritimatiellia	Kiritimatiellales	Pontiellaceae	UBA1859	UBA1859 sp002691095	winter	DL	0.00672235	0	0.1	0	0
REMEI166_ass_metaspades_bin.9	Bacteria	Bacteroidota	Bacteroidia	Flavobacteriales	UA16	UBA11663		winter	DL	0.0103083	0	0.1	0	0
REMEI168_ass_metaspades_bin.42	Bacteria	Pseudomonadota	Gammaproteobacteria	Pseudomonadales	Porticoccaceae	HTCC2207		winter	DL	0.0140857	0	0.1	0	0
REMEI168_ass_metaspades_bin.5	Bacteria	Bacteroidota	Bacteroidia	NS11-12g	UBA9320	MED-G17	MED-G17 sp002457675	winter	DL	0.0235439	0	0.1	0	0
REMEI169_ass_metaspades_bin.21	Bacteria	Pseudomonadota	Alphaproteobacteria	Puniceispirillales	Puniceispirillaceae	UBA8309	UBA8309 sp002457745	winter	DL	0.0180001	0	0.1	0	0
REMEI169_ass_metaspades_bin.22	Bacteria	Pseudomonadota	Alphaproteobacteria	Puniceispirillales	UBA1172	UBA1172	UBA1172 sp002457135	winter	DL	0.0116149	0	0.1	0	0
REMEI169_ass_metaspades_bin.5	Bacteria	Bacteroidota	Bacteroidia	Flavobacteriales	Flavobacteriaceae	UBA11891	UBA11891 sp003533785	winter	DL	0.0141543	0	0.1	0	0
REMEI169_ass_metaspades_bin.53	Bacteria	Verrucomicrobiota	Verrucomicrobiae	Opitutales	DSM-45221	UBA7445		winter	DL	0.00477899	0	0.1	0	0
REMEI169_ass_metaspades_bin.74	Bacteria	Pseudomonadota	Alphaproteobacteria	Parvibaculales	RS24	UBA7378	UBA7378 sp002689195	winter	DL	0.0109169	0	0.1	0	0
REMEI172_ass_metaspades_bin.10	Bacteria	Pseudomonadota	Alphaproteobacteria	Rhodobacterales	Rhodobacteraceae	Sagittula		winter	DL	0.0103854	0	0.1	0	0
REMEI172_ass_metaspades_bin.18	Bacteria	Pseudomonadota	Alphaproteobacteria	Rhodobacterales	Rhodobacteraceae	Dinoroseobacter		winter	DL	0.00398974	0	0.1	0	0
REMEI175_ass_metaspades_bin.13	Bacteria	Bacteroidota	Bacteroidia	Chitinophagales	Saprospiraceae	DT-110		winter	DL	0.0142753	0	0.1	0	0
REMEI175_ass_metaspades_bin.8	Bacteria	Pseudomonadota	Alphaproteobacteria	Caulobacterales	Maricaulaceae	Maricaulis		winter	DL	0.00592753	0	0.1	0	0
REMEI061_ass_metaspades_bin.2	Bacteria	Bacteroidota	Bacteroidia	Flavobacteriales	Flavobacteriaceae	SCGC-AAA160-P02	SCGC-AAA160-P02 sp015665265	winter	VL	0.910671	25.874	28.412	0.0697253	9.94112
REMEI098_ass_metaspades_bin.6	Bacteria	Pseudomonadota	Alphaproteobacteria	Rhodobacterales	Rhodobacteraceae	JAHEJA01		winter	VL	0.0239084	15.6618	655.073	0.135099	5.13066
REMEI062_ass_metaspades_bin.5	Bacteria	Pseudomonadota	Alphaproteobacteria	Rhodobacterales	Rhodobacteraceae	Planktomarina	Planktomarina temperata	winter	VL	0.425834	6.22876	14.6272	0.0558934	12.4012
REMEI104_ass_metaspades_bin.9	Bacteria	Bacteroidota	Bacteroidia	Flavobacteriales	Flavobacteriaceae	Polaribacter	Polaribacter sp024640565	winter	VL	0.119985	5.41394	45.1217	0.0793617	8.73402
REMEI175_ass_metaspades_bin.40	Bacteria	Pseudomonadota	Alphaproteobacteria	Pelagibacterales	Pelagibacteraceae	Pelagibacter	Pelagibacter sp003209915	winter	VL	8.94966	1.81378	0.202665	0	0
REMEI068_ass_metaspades_bin.122	Bacteria	Bacteroidota	Bacteroidia	Flavobacteriales	Flavobacteriaceae	SCGC-AAA160-P02	SCGC-AAA160-P02 sp905479435	winter	VL	0.246033	1.71437	6.96807	0.0404445	17.1382
REMEI172_ass_metaspades_bin.8	Bacteria	Pseudomonadota	Gammaproteobacteria	Enterobacterales_A	Alteromonadaceae	Glaciecola		winter	VL	0.0194202	1.57696	81.202	0.0916029	7.56687
REMEI061_ass_metaspades_bin.8	Bacteria	Pseudomonadota	Alphaproteobacteria	Rhodobacterales	Rhodobacteraceae	Lentibacter	Lentibacter algarum	winter	VL	0.0258225	1.00731	39.0089	0.0763289	9.08105
REMEI046_ass_metaspades_bin.28	Bacteria	Pseudomonadota	Alphaproteobacteria	Rhodobacterales	Rhodobacteraceae	Amylibacter	Amylibacter sp900197625	winter	VL	2.2024	0.769927	0.349586	0	0
W084.scaffolds	Bacteria	Pseudomonadota	Gammaproteobacteria	Enterobacterales_A	Vibrionaceae	Vibrio	Vibrio coralliirubri	winter	VL	0.00568107	0.738033	129.911	0.101393	6.83626
REMEI007_ass_metaspades_bin.121	Bacteria	Bacteroidota	Bacteroidia	Flavobacteriales	Flavobacteriaceae	MED-G14	MED-G14 sp003331885	winter	VL	1.00302	0.663852	0.661853	0	0
REMEI053_ass_metaspades_bin.30	Bacteria	Pseudomonadota	Alphaproteobacteria	Rhodobacterales	Rhodobacteraceae	Planktotalea		winter	VL	0.0117558	0.546909	46.5226	0.0799987	8.66448
REMEI053_ass_metaspades_bin.51	Bacteria	Bacteroidota	Bacteroidia	Flavobacteriales	Flavobacteriaceae	MAG-121220-bin8	MAG-121220-bin8 sp902559035	winter	VL	2.36081	0.511475	0.216652	0	0
REMEI059_ass_metaspades_bin.17	Bacteria	Pseudomonadota	Gammaproteobacteria	Enterobacterales_A	Alteromonadaceae	Cognaticolwellia	Cognaticolwellia polaris	winter	VL	0.0161204	0.484053	30.0274	0.0708773	9.77954
REMEI062_ass_metaspades_bin.0	Bacteria	Actinomycetota	Acidimicrobiia	Acidimicrobiales	TK06	MedAcidi-G3	MedAcidi-G3 sp000817105	winter	VL	0.388993	0.482502	1.24039	0.00448797	154.446
REMEI002_ass_metaspades_bin.9	Bacteria	Bacteroidota	Bacteroidia	Flavobacteriales	Flavobacteriaceae	Marisimplicoccus	Marisimplicoccus sp002457075	winter	VL	1.3816	0.461339	0.333917	0	0
REMEI058_ass_metaspades_bin.1	Bacteria	Pseudomonadota	Alphaproteobacteria	Rhodobacterales	Rhodobacteraceae	Cognatiyoonia		winter	VL	0.00987612	0.385117	38.9947	0.0763214	9.08195
REMEI055_ass_metaspades_bin.51	Bacteria	Bacteroidota	Bacteroidia	Flavobacteriales	Flavobacteriaceae	Polaribacter		winter	VL	0.0385391	0.376719	9.77498	0.0474964	14.5937
REMEI003_ass_metaspades_bin.111	Bacteria	Bacteroidota	Bacteroidia	Flavobacteriales	Flavobacteriaceae	MED-G13	MED-G13 sp902510415	winter	VL	1.2105	0.371852	0.307188	0	0
REMEI053_ass_metaspades_bin.113	Bacteria	Bacteroidota	Bacteroidia	Flavobacteriales	Flavobacteriaceae	MED-G13	MED-G13 sp902560045	winter	VL	1.27125	0.364274	0.286549	0	0
REMEI059_ass_metaspades_bin.24	Bacteria	Bacteroidota	Bacteroidia	Flavobacteriales	Flavobacteriaceae	GCA-002733185	GCA-002733185 sp024232495	winter	VL	0.104475	0.35371	3.3856	0.0254069	27.2818
REMEI056_ass_metaspades_bin.4	Bacteria	Actinomycetota	Acidimicrobiia	Acidimicrobiales	UBA8592	UBA8592	UBA8592 sp002171605	winter	VL	0.174712	0.349858	2.00249	0.0144665	47.914
REMEI062_ass_metaspades_bin.118	Bacteria	Pseudomonadota	Alphaproteobacteria	Rhodobacterales	Rhodobacteraceae	Planktomarina	Planktomarina sp002683685	winter	VL	0.0750198	0.345807	4.60954	0.031836	21.7724
REMEI007_ass_metaspades_bin.45	Bacteria	Planctomycetota	Planctomycetia	Pirellulales	Pirellulaceae	Mariniblastus	Mariniblastus sp011087765	winter	VL	0.114857	0.331576	2.88687	0.0220869	31.3827
REMEI105_ass_metaspades_bin.15	Bacteria	Planctomycetota	Planctomycetia	Pirellulales	UBA1268	UBA1268	UBA1268 sp016776925	winter	VL	0.0876634	0.324638	3.70324	0.0272752	25.4131
REMEI006_ass_metaspades_bin.14	Bacteria	Pseudomonadota	Alphaproteobacteria	MED-G09	MED-G09	MED-G09	MED-G09 sp002704345	winter	VL	2.19442	0.317751	0.144799	0	0
REMEI174_ass_metaspades_bin.11	Bacteria	Pseudomonadota	Alphaproteobacteria	Sphingomonadales	Sphingomonadaceae	Sphingomonas		winter	VL	0.0276305	0.305813	11.0679	0.0500844	13.8396
REMEI055_ass_metaspades_bin.37	Bacteria	Bacteroidota	Bacteroidia	Flavobacteriales	Flavobacteriaceae	Polaribacter	Polaribacter sp018663625	winter	VL	0.0366922	0.304182	8.2901	0.0440638	15.7305
REMEI050_ass_metaspades_bin.54	Bacteria	Pseudomonadota	Alphaproteobacteria	Rhodobacterales	Rhodobacteraceae	Pikeienuella		winter	VL	0.0336464	0.300138	8.92037	0.0455904	15.2038
REMEI056_ass_metaspades_bin.37.clean	Bacteria	Pseudomonadota	Gammaproteobacteria	Enterobacterales_A	Alteromonadaceae	Glaciecola	Glaciecola sp000155775	winter	VL	0.0135325	0.288712	21.3348	0.063757	10.8717
F062.scaffolds.clean	Bacteria	Pseudomonadota	Alphaproteobacteria	Rhodobacterales	Rhodobacteraceae	Nereida	Nereida ignava	winter	VL	0.0110957	0.27276	24.5825	0.0667091	10.3906
REMEI169_ass_metaspades_bin.85	Bacteria	Pseudomonadota	Alphaproteobacteria	HIMB59	GCA-002718135	AG-337-I02		winter	VL	1.94602	0.257612	0.132379	0	0
REMEI070_ass_metaspades_bin.46	Bacteria	Pseudomonadota	Gammaproteobacteria	Arenicellales	UBA868	UBA868	UBA868 sp002295285	winter	VL	0.0977368	0.235057	2.405	0.0182823	37.9136
REMEI004_ass_metaspades_bin.8	Bacteria	Actinomycetota	Actinomycetia	Nanopelagicales	S36-B12	S36-B12	S36-B12 sp002729215	winter	VL	0.0789031	0.233338	2.95727	0.0225889	30.6853
REMEI103_ass_metaspades_bin.6	Bacteria	Bacteroidota	Bacteroidia	Flavobacteriales	Flavobacteriaceae	Winogradskyella	Winogradskyella sp905480385	winter	VL	0.0283326	0.222611	7.85704	0.042946	16.14
P097.scaffolds	Bacteria	Bacteroidota	Bacteroidia	Flavobacteriales	Flavobacteriaceae	Polaribacter	Polaribacter sp000152945	winter	VL	0.0490269	0.22005	4.48834	0.0312809	22.1588
REMEI061_ass_metaspades_bin.40	Bacteria	Bacteroidota	Bacteroidia	Flavobacteriales	Flavobacteriaceae	Polaribacter	Polaribacter sp002005425	winter	VL	0.0381636	0.214503	5.62061	0.0359675	19.2715
REMEI007_ass_metaspades_bin.2	Bacteria	Bacteroidota	Bacteroidia	Flavobacteriales	Parvicellaceae	UBA10066	UBA10066 sp905480225	winter	VL	0.21165	0.208865	0.986843	0	0
REMEI070_ass_metaspades_bin.0	Bacteria	Bacteroidota	Bacteroidia	Flavobacteriales	Flavobacteriaceae	Hel1-33-131	Hel1-33-131 sp018608725	winter	VL	0.0389253	0.205749	5.28573	0.0346877	19.9825
REMEI102_ass_metaspades_bin.36	Bacteria	Pseudomonadota	Gammaproteobacteria	Pseudomonadales	Halieaceae	Luminiphilus	Luminiphilus sp002683395	winter	VL	0.0813982	0.20449	2.51222	0.019191	36.1184
REMEI046_ass_metaspades_bin.7	Bacteria	Actinomycetota	Acidimicrobiia	Acidimicrobiales	MedAcidi-G1	MedAcidi-G2B	MedAcidi-G2B sp000817115	winter	VL	0.0946154	0.204202	2.15823	0.0160269	43.2491
REMEI069_ass_metaspades_bin.98	Bacteria	Marinisomatota	Marinisomatia	Marinisomatales	Marinisomataceae	Marinisoma		winter	VL	1.0416	0.201844	0.193782	0	0
P242.scaffolds	Bacteria	Pseudomonadota	Gammaproteobacteria	Enterobacterales_A	Alteromonadaceae	Alteromonas	Alteromonas genovensis	winter	VL	0.00402888	0.193028	47.9112	0.0806114	8.59862
F124.scaffolds	Bacteria	Pseudomonadota	Gammaproteobacteria	Enterobacterales_A	Vibrionaceae	Vibrio	Vibrio crassostreae	winter	VL	0.00549193	0.192685	35.0851	0.0741203	9.35165
REMEI049_ass_metaspades_bin.74	Bacteria	Pseudomonadota	Gammaproteobacteria	Pseudomonadales	Halieaceae	Luminiphilus	Luminiphilus sp013911345	winter	VL	0.0815171	0.182322	2.23662	0.0167701	41.3324
REMEI052_ass_metaspades_bin.22	Bacteria	Pseudomonadota	Gammaproteobacteria	Burkholderiales	Methylophilaceae	BACL14	BACL14 sp010023085	winter	VL	0.4317	0.182216	0.42209	0	0
REMEI006_ass_metaspades_bin.81	Bacteria	Pseudomonadota	Alphaproteobacteria	Sphingomonadales	Sphingomonadaceae	Sphingobium	Sphingobium naphthae	winter	VL	0.027252	0.178859	6.56317	0.0391974	17.6835
REMEI097_ass_metaspades_bin.61	Bacteria	Pseudomonadota	Gammaproteobacteria	GCA-002705445	GCA-002705445	GCA-2705445	GCA-2705445 sp913065025	winter	VL	0.331548	0.174575	0.526543	0	0
REMEI053_ass_metaspades_bin.89	Bacteria	Bacteroidota	Bacteroidia	Flavobacteriales	Flavobacteriaceae	MED-G14	MED-G14 sp002693085	winter	VL	0.175428	0.169133	0.964117	0	0
REMEI098_ass_metaspades_bin.7	Bacteria	Bacteroidota	Bacteroidia	Flavobacteriales	Flavobacteriaceae	GCA001735715		winter	VL	0.0797238	0.165065	2.07046	0.0151619	45.7163
REMEI061_ass_metaspades_bin.54	Bacteria	Pseudomonadota	Gammaproteobacteria	Enterobacterales_A	Alteromonadaceae	Pseudoalteromonas	Pseudoalteromonas marina	winter	VL	0.0137607	0.16368	11.8948	0.0515854	13.4369
REMEI047_ass_megahit_bin.229	Bacteria	Actinomycetota	Acidimicrobiia	Acidimicrobiales	UBA8592	UBA8592	UBA8592 sp002703045	winter	VL	0.0731931	0.155431	2.12358	0.0156897	44.1786
REMEI108_ass_metaspades_bin.45	Bacteria	Pseudomonadota	Alphaproteobacteria	Caulobacterales	Caulobacteraceae	Brevundimonas	Brevundimonas aurantiaca	winter	VL	0.0173656	0.153684	8.84991	0.0454252	15.2591
REMEI102_ass_metaspades_bin.17.clean	Bacteria	Bacteroidota	Bacteroidia	Flavobacteriales	Flavobacteriaceae	MAG-120531		winter	VL	0.0459112	0.149918	3.2654	0.0246538	28.1153
REMEI101_ass_metaspades_bin.46	Bacteria	Bacteroidota	Bacteroidia	Flavobacteriales	Flavobacteriaceae	SCGC-AAA160-P02		winter	VL	0.0420794	0.148045	3.51823	0.0262075	26.4485
REMEI004_ass_metaspades_bin.111	Bacteria	Pseudomonadota	Gammaproteobacteria	SAR86	D2472	MED-G78	MED-G78 sp902558645	winter	VL	2.03653	0.142652	0.0700463	0	0
REMEI062_ass_metaspades_bin.57	Bacteria	Pseudomonadota	Alphaproteobacteria	Rhodobacterales	Rhodobacteraceae	Donghicola		winter	VL	0.00855574	0.13375	15.6328	0.0572785	12.1013
REMEI104_ass_metaspades_bin.67	Bacteria	Pseudomonadota	Gammaproteobacteria	Pseudomonadales	Halieaceae	Luminiphilus	Luminiphilus sp016778085	winter	VL	0.0785468	0.132082	1.68157	0.0108276	64.0167
REMEI050_ass_metaspades_bin.45	Bacteria	Bacteroidota	Bacteroidia	Flavobacteriales	Flavobacteriaceae	MAG-121220-bin8	MAG-121220-bin8 sp003331265	winter	VL	0.318876	0.131373	0.411989	0	0
REMEI134_ass_metaspades_bin.66	Bacteria	Bacteroidota	Bacteroidia	Flavobacteriales	Flavobacteriaceae	MED-G14	MED-G14 sp004321735	winter	VL	0.201987	0.130622	0.646689	0	0
REMEI061_ass_metaspades_bin.67	Bacteria	Bacteroidota	Bacteroidia	Flavobacteriales	Flavobacteriaceae	Tenacibaculum	Tenacibaculum sp900105985	winter	VL	0.0470375	0.128128	2.72395	0.0208767	33.2019
P243.scaffolds	Bacteria	Pseudomonadota	Alphaproteobacteria	Rhodobacterales	Rhodobacteraceae	Limimaricola	Limimaricola cinnabarinus_B	winter	VL	0.0346603	0.127799	3.68719	0.0271847	25.4977
REMEI061_ass_metaspades_bin.46	Bacteria	Pseudomonadota	Alphaproteobacteria	Sphingomonadales	Sphingomonadaceae	Qipengyuania	Qipengyuania pelagi	winter	VL	0.0117127	0.124864	10.6606	0.0493032	14.0589
REMEI059_ass_metaspades_bin.0	Bacteria	Pseudomonadota	Gammaproteobacteria	Pseudomonadales	Porticoccaceae	HTCC2207	HTCC2207 sp018663035	winter	VL	0.0947356	0.123906	1.30792	0.00559243	123.944
REMEI062_ass_metaspades_bin.7	Bacteria	Planctomycetota	Planctomycetia	Pirellulales	Pirellulaceae	JABAAE01	JABAAE01 sp014238905	winter	VL	0.0416484	0.121325	2.91307	0.0222752	31.1175
REMEI053_ass_metaspades_bin.111	Bacteria	Bacteroidota	Bacteroidia	Flavobacteriales	Flavobacteriaceae	Polaribacter_A		winter	VL	0.0196872	0.120426	6.11695	0.0377305	18.371
REMEI056_ass_metaspades_bin.28	Bacteria	Pseudomonadota	Alphaproteobacteria	TMED109	TMED109	TMED109	TMED109 sp002171375	winter	VL	0.795723	0.118327	0.148704	0	0
REMEI062_ass_metaspades_bin.21	Bacteria	Verrucomicrobiota	Verrucomicrobiae	Verrucomicrobiales	Akkermansiaceae	Roseibacillus_B	Roseibacillus_B sp002420305	winter	VL	0.0761117	0.116998	1.53719	0.00895744	77.3823
REMEI166_ass_metaspades_bin.60.clean	Bacteria	Pseudomonadota	Alphaproteobacteria	HIMB59	HIMB59	HIMB59	HIMB59 sp902615815	winter	VL	0.669613	0.114801	0.171444	0	0
REMEI058_ass_metaspades_bin.78	Bacteria	Bacteroidota	Bacteroidia	Flavobacteriales	Flavobacteriaceae	Dokdonia	Dokdonia donghaensis	winter	VL	0.0141191	0.114315	8.09643	0.0435713	15.9083
REMEI006_ass_metaspades_bin.18	Bacteria	Bacteroidota	Bacteroidia	Cytophagales	MED-G16	MED-G16	MED-G16 sp002696995	winter	VL	0.661766	0.11231	0.169713	0	0
REMEI174_ass_metaspades_bin.10.clean	Bacteria	Pseudomonadota	Alphaproteobacteria	Sphingomonadales	Sphingomonadaceae	Sphingomonas	Sphingomonas aquatilis	winter	VL	0.015354	0.111312	7.24971	0.04127	16.7954
REMEI135_ass_metaspades_bin.70	Bacteria	Pseudomonadota	Gammaproteobacteria	SAR86	D2472	D2472	D2472 sp003331545	winter	VL	1.29701	0.109822	0.0846735	0	0
REMEI107_ass_metaspades_bin.71.clean	Bacteria	Bacteroidota	Bacteroidia	Flavobacteriales	Flavobacteriaceae	Marisimplicoccus	Marisimplicoccus sp004213645	winter	VL	0.288388	0.108662	0.376791	0	0
REMEI046_ass_metaspades_bin.93	Bacteria	Pseudomonadota	Gammaproteobacteria	Woeseiales	Woeseiaceae	SP4260	SP4260 sp003331585	winter	VL	0.44582	0.101223	0.227048	0	0
REMEI053_ass_metaspades_bin.104	Bacteria	Bacteroidota	Bacteroidia	Flavobacteriales	Flavobacteriaceae	MED-G13	MED-G13 sp002691265	winter	VL	0.299333	0.100792	0.336722	0	0
REMEI003_ass_metaspades_bin.38	Bacteria	Actinomycetota	Acidimicrobiia	Acidimicrobiales	MedAcidi-G1	MedAcidi-G1	MedAcidi-G1 sp000817085	winter	VL	0.242251	0.0982664	0.405639	0	0
REMEI094_ass_metaspades_bin.14	Bacteria	Pseudomonadota	Alphaproteobacteria	Rhodobacterales	Rhodobacteraceae	MED-G52	MED-G52 sp003332035	winter	VL	0.595246	0.0923496	0.155145	0	0
REMEI058_ass_metaspades_bin.35	Bacteria	Pseudomonadota	Alphaproteobacteria	Caulobacterales	Maricaulaceae	Hellea		winter	VL	0.120378	0.0890165	0.739476	0	0
REMEI099_ass_metaspades_bin.70	Bacteria	Bacteroidota	Bacteroidia	Flavobacteriales	Flavobacteriaceae	MAG-121220-bin8	MAG-121220-bin8 sp004214185	winter	VL	0.302439	0.0851433	0.281522	0	0
REMEI061_ass_metaspades_bin.83	Bacteria	Pseudomonadota	Gammaproteobacteria	Pseudomonadales	Halieaceae	Luminiphilus	Luminiphilus sp009886815	winter	VL	0.0282506	0.0845775	2.99383	0.0228449	30.3415
REMEI050_ass_metaspades_bin.42	Bacteria	Bacteroidota	Bacteroidia	Flavobacteriales	Flavobacteriaceae	Marivariicella	Marivariicella sp002711185	winter	VL	0.304865	0.0823709	0.270188	0	0
REMEI062_ass_metaspades_bin.46	Bacteria	Pseudomonadota	Alphaproteobacteria	Rhodobacterales	Rhodobacteraceae	Yoonia		winter	VL	0.00447011	0.0820178	18.348	0.0606151	11.4352
REMEI061_ass_metaspades_bin.11	Bacteria	Pseudomonadota	Alphaproteobacteria	Rhizobiales	Beijerinckiaceae	Methylobacterium	Methylobacterium thiocyanatum	winter	VL	0.0239765	0.0761475	3.17591	0.0240749	28.7913
REMEI069_ass_metaspades_bin.66	Bacteria	Pseudomonadota	Gammaproteobacteria	Burkholderiales	Methylophilaceae	BACL14	BACL14 sp902558495	winter	VL	0.341931	0.0756449	0.221229	0	0
REMEI106_ass_metaspades_bin.48	Bacteria	Pseudomonadota	Alphaproteobacteria	Rhodobacterales	Rhodobacteraceae	LGRT01	LGRT01 sp001642945	winter	VL	0.0871793	0.0742284	0.851445	0	0
P256.scaffolds	Bacteria	Pseudomonadota	Gammaproteobacteria	Enterobacterales_A	Alteromonadaceae	Alteromonas		winter	VL	0.00395284	0.0694779	17.5767	0.0597203	11.6066
REMEI050_ass_metaspades_bin.23	Bacteria	Verrucomicrobiota	Verrucomicrobiae	Verrucomicrobiales	DEV007	JAACDM01	JAACDM01 sp009936795	winter	VL	0.0269363	0.0694408	2.57796	0.0197292	35.1331
REMEI102_ass_metaspades_bin.14	Bacteria	Bacteroidota	Bacteroidia	Flavobacteriales	Flavobacteriaceae	Polaribacter		winter	VL	0.035484	0.0675578	1.9039	0.0134146	51.671
REMEI062_ass_metaspades_bin.61	Bacteria	Pseudomonadota	Alphaproteobacteria	Rhodobacterales	Rhodobacteraceae	Pacificibacter		winter	VL	0.00444239	0.0670437	15.0918	0.0565448	12.2584
REMEI136_ass_metaspades_bin.79	Bacteria	Pseudomonadota	Alphaproteobacteria	Pelagibacterales	Pelagibacteraceae	HIMB114	HIMB114 sp008638005	winter	VL	0.367297	0.0654101	0.178085	0	0
REMEI050_ass_metaspades_bin.143	Bacteria	Desulfobacterota_B	Binatia	UBA12015	UBA12015	UBA12015		winter	VL	0.0334139	0.0645804	1.93274	0.0137279	50.4919
REMEI108_ass_metaspades_bin.106	Bacteria	Bacteroidota	Bacteroidia	Flavobacteriales	Flavobacteriaceae	TMED96		winter	VL	0.12956	0.0645769	0.498433	0	0
REMEI108_ass_metaspades_bin.11	Bacteria	Pseudomonadota	Alphaproteobacteria	Sphingomonadales	Sphingomonadaceae	Sphingomonas	Sphingomonas sp003075315	winter	VL	0.0179635	0.0642248	3.57529	0.0265426	26.1145
REMEI058_ass_metaspades_bin.18	Bacteria	Bacteroidota	Bacteroidia	Flavobacteriales	Flavobacteriaceae	Patiriisocius		winter	VL	0.0547983	0.0640194	1.16827	0.00324012	213.927
REMEI134_ass_metaspades_bin.31	Bacteria	Pseudomonadota	Alphaproteobacteria	Puniceispirillales	AAA536-G10	AAA536-G10	AAA536-G10 sp003283875	winter	VL	0.594771	0.0637717	0.107221	0	0
REMEI007_ass_metaspades_bin.14	Bacteria	Bacteroidota	Bacteroidia	Flavobacteriales	UA16	UBA8752		winter	VL	0.258933	0.061584	0.237838	0	0
REMEI061_ass_metaspades_bin.49	Bacteria	Pseudomonadota	Alphaproteobacteria	Sphingomonadales	Sphingomonadaceae	Sphingobium	Sphingobium yanoikuyae	winter	VL	0.0115264	0.0611896	5.30862	0.0347778	19.9308
REMEI059_ass_metaspades_bin.18	Bacteria	Bacteroidota	Bacteroidia	Flavobacteriales	Flavobacteriaceae	SGZJ01	SGZJ01 sp004213995	winter	VL	0.150809	0.0602645	0.399609	0	0
REMEI050_ass_metaspades_bin.47	Bacteria	Bacteroidota	Bacteroidia	Flavobacteriales	Flavobacteriaceae	GCA001735715	GCA001735715 sp001735715	winter	VL	0.042927	0.0600351	1.39854	0.00698812	99.1894
REMEI105_ass_metaspades_bin.73	Bacteria	Pseudomonadota	Alphaproteobacteria	Sphingomonadales	Sphingomonadaceae	Sphingomonas		winter	VL	0.0171356	0.060002	3.50159	0.0261087	26.5485
REMEI101_ass_metaspades_bin.28	Bacteria	Verrucomicrobiota	Verrucomicrobiae	Verrucomicrobiales	Akkermansiaceae	SW10	SW10 sp002420315	winter	VL	0.0396906	0.0594847	1.49871	0.00842926	82.2311
REMEI050_ass_metaspades_bin.81	Bacteria	Bacteroidota	Bacteroidia	Flavobacteriales	Flavobacteriaceae	SP29		winter	VL	0.0758802	0.0564	0.743276	0	0
REMEI055_ass_metaspades_bin.28	Bacteria	Bacteroidota	Bacteroidia	Flavobacteriales	Flavobacteriaceae	Aurantibacter		winter	VL	0.0389185	0.0563265	1.4473	0.00770201	89.9957
REMEI008_ass_megahit_bin.467	Bacteria	Bacteroidota	Bacteroidia	Flavobacteriales	UA16	UBA974	UBA974 sp905480095	winter	VL	0.153947	0.0550029	0.357285	0	0
REMEI101_ass_metaspades_bin.38	Bacteria	Pseudomonadota	Alphaproteobacteria	Rhodobacterales	Rhodobacteraceae	MED-G52	MED-G52 sp002711145	winter	VL	0.331532	0.0542854	0.163741	0	0
REMEI050_ass_metaspades_bin.155	Bacteria	Actinomycetota	Acidimicrobiia	Acidimicrobiales	UBA11606	UBA11606		winter	VL	0.0302383	0.0532137	1.75981	0.0117752	58.8652
REMEI165_ass_metaspades_bin.63	Bacteria	Bacteroidota	Bacteroidia	Flavobacteriales	Flavobacteriaceae	Marisimplicoccus		winter	VL	0.141479	0.0524676	0.370851	0	0
REMEI103_ass_metaspades_bin.24	Bacteria	Actinomycetota	Acidimicrobiia	Acidimicrobiales	UBA11606	UBA11606	UBA11606 sp002699625	winter	VL	0.029509	0.0514329	1.74296	0.0115747	59.8848
REMEI046_ass_metaspades_bin.36	Bacteria	Pseudomonadota	Gammaproteobacteria	Pseudomonadales	UBA7434	UBA7434	UBA7434 sp002480045	winter	VL	0.0438674	0.049902	1.13757	0.00268521	258.135
REMEI061_ass_metaspades_bin.24	Bacteria	Pseudomonadota	Alphaproteobacteria	Sphingomonadales	Sphingomonadaceae	Sphingobium	Sphingobium sp000508185	winter	VL	0.0117582	0.049764	4.23227	0.030057	23.0611
REMEI003_ass_metaspades_bin.56	Bacteria	Bacteroidota	Bacteroidia	Cytophagales	MED-G16	GCA-2715645		winter	VL	0.184675	0.0492151	0.266496	0	0
REMEI003_ass_metaspades_bin.15	Bacteria	Desulfobacterota_D	UBA1144	UBA1144	UBA1144	TMED58	TMED58 sp002167555	winter	VL	0.310089	0.0479937	0.154774	0	0
REMEI098_ass_metaspades_bin.21	Bacteria	Pseudomonadota	Alphaproteobacteria	Rhodobacterales	Rhodobacteraceae	Yoonia		winter	VL	0.0126929	0.0478082	3.76653	0.0276282	25.0884
REMEI103_ass_metaspades_bin.210	Bacteria	Actinomycetota	Actinomycetia	Actinomycetales	Microbacteriaceae	Aquiluna	Aquiluna sp016780945	winter	VL	0.027966	0.0469351	1.67829	0.010787	64.2578
REMEI006_ass_metaspades_bin.205	Bacteria	Bacteroidota	Bacteroidia	Flavobacteriales	Flavobacteriaceae	MS024-2A		winter	VL	0.217239	0.0457251	0.210483	0	0
REMEI140_ass_metaspades_bin.96	Bacteria	Pseudomonadota	Alphaproteobacteria	Caulobacterales	Caulobacteraceae	Brevundimonas	Brevundimonas sp013912065	winter	VL	0.0143526	0.0429407	2.99185	0.0228311	30.3598
REMEI058_ass_metaspades_bin.68	Bacteria	Bacteroidota	Bacteroidia	Flavobacteriales	Flavobacteriaceae	Lacinutrix		winter	VL	0.0319249	0.0428462	1.34209	0.00612979	113.078
REMEI053_ass_metaspades_bin.48.clean	Bacteria	Marinisomatota	Marinisomatia	Marinisomatales	TCS55	TMED108	TMED108 sp002172545	winter	VL	0.5522	0.0424934	0.076953	0	0
REMEI056_ass_metaspades_bin.36	Bacteria	Pseudomonadota	Gammaproteobacteria	Enterobacterales_A	Alteromonadaceae	Glaciecola	Glaciecola sp002292215	winter	VL	0.00602315	0.0422686	7.01769	0.0405924	17.0758
REMEI003_ass_metaspades_bin.13	Bacteria	Desulfobacterota_D	UBA1144	UBA1144	UBA1144	TMED126	TMED126 sp002701605	winter	VL	0.241834	0.0418963	0.173244	0	0
REMEI101_ass_metaspades_bin.189	Bacteria	Bacteroidota	Bacteroidia	Flavobacteriales	Flavobacteriaceae	MED-G14		winter	VL	0.0859099	0.0405463	0.471964	0	0
REMEI165_ass_metaspades_bin.23	Bacteria	Pseudomonadota	Alphaproteobacteria	TMED127	TMED127	TMED13	TMED13 sp002167825	winter	VL	0.204771	0.0404122	0.197353	0	0
REMEI102_ass_metaspades_bin.12	Bacteria	Bacteroidota	Bacteroidia	Flavobacteriales	Flavobacteriaceae	Polaribacter		winter	VL	0.0434065	0.0395865	0.911996	0	0
REMEI108_ass_metaspades_bin.28	Bacteria	Pseudomonadota	Alphaproteobacteria	Sphingomonadales	Sphingomonadaceae	Sphingobium	Sphingobium soli	winter	VL	0.0102232	0.0389367	3.80868	0.02786	24.8796
REMEI108_ass_metaspades_bin.4.clean	Bacteria	Actinomycetota	Actinomycetia	Mycobacteriales	Geodermatophilaceae	Blastococcus		winter	VL	0.0252037	0.0388356	1.54087	0.00900718	76.955
REMEI171_ass_metaspades_bin.1	Bacteria	Pseudomonadota	Alphaproteobacteria	Rhodobacterales	Rhodobacteraceae	HIMB11		winter	VL	0.0138871	0.038474	2.77047	0.0212296	32.6501
REMEI053_ass_metaspades_bin.205	Bacteria	Pseudomonadota	Gammaproteobacteria	Burkholderiales	Methylophilaceae	BACL14	BACL14 sp024642775	winter	VL	0.0950123	0.0372342	0.391889	0	0
REMEI050_ass_metaspades_bin.91	Bacteria	Pseudomonadota	Alphaproteobacteria	Rhodobacterales	Rhodobacteraceae	GCA-002712045	GCA-002712045 sp002712045	winter	VL	0.606565	0.0361534	0.0596035	0	0
REMEI137_ass_metaspades_bin.71	Bacteria	Bacteroidota	Bacteroidia	Flavobacteriales	UA16	UBA11663		winter	VL	0.113872	0.0358976	0.315245	0	0
REMEI008_ass_megahit_bin.347	Bacteria	Bacteroidota	Bacteroidia	Flavobacteriales	BACL11	UWMA-0277		winter	VL	0.140782	0.0353357	0.250996	0	0
REMEI008_ass_megahit_bin.348	Bacteria	Bacteroidota	Bacteroidia	Flavobacteriales	BACL11	UWMA-0277	UWMA-0277 sp905478185	winter	VL	0.188607	0.0353051	0.187189	0	0
REMEI171_ass_metaspades_bin.26	Bacteria	Pseudomonadota	Alphaproteobacteria	Sphingomonadales	Sphingomonadaceae	Sphingomonas		winter	VL	0.0196415	0.0345944	1.76129	0.0117926	58.7779
REMEI007_ass_metaspades_bin.69	Bacteria	Verrucomicrobiota	Verrucomicrobiae	Opitutales	MB11C04	MB11C04		winter	VL	0.386371	0.0339332	0.0878254	0	0
REMEI003_ass_metaspades_bin.265	Bacteria	Pseudomonadota	Gammaproteobacteria	UBA4486	UBA4486	UBA7359		winter	VL	0.0624307	0.0335969	0.538147	0	0
REMEI099_ass_metaspades_bin.45	Bacteria	Bacteroidota	Bacteroidia	Flavobacteriales	Flavobacteriaceae	Polaribacter_A		winter	VL	0.0192974	0.0318154	1.64869	0.0104162	66.5448
REMEI050_ass_metaspades_bin.63	Bacteria	Bacteroidota	Bacteroidia	Flavobacteriales	Parvicellaceae	GCA-2716065		winter	VL	0.152588	0.0307991	0.201844	0	0
REMEI008_ass_megahit_bin.316	Bacteria	Pseudomonadota	Alphaproteobacteria	TMED25	TMED25	TMED25	TMED25 sp002168075	winter	VL	0.175334	0.0303803	0.173271	0	0
REMEI006_ass_metaspades_bin.31	Bacteria	Bacteroidota	Bacteroidia	Flavobacteriales	Schleiferiaceae	TMED14	TMED14 sp002167805	winter	VL	0.282333	0.0302674	0.107205	0	0
REMEI070_ass_metaspades_bin.49	Bacteria	Pseudomonadota	Alphaproteobacteria	TMED127	TMED127	MED-G10	MED-G10 sp002457065	winter	VL	0.136569	0.0289723	0.212145	0	0
REMEI059_ass_metaspades_bin.74	Bacteria	Bacteroidota	Bacteroidia	Flavobacteriales	Parvicellaceae	GCA-2723085		winter	VL	0.157643	0.0285313	0.180986	0	0
REMEI008_ass_megahit_bin.28	Bacteria	Pseudomonadota	Gammaproteobacteria	Burkholderiales	Methylophilaceae	BACL14		winter	VL	0.152967	0.0284663	0.186094	0	0
REMEI003_ass_metaspades_bin.6	Bacteria	Bacteroidota	Bacteroidia	Flavobacteriales	Crocinitomicaceae	UBA952	UBA952 sp003331365	winter	VL	0.17057	0.0275022	0.161237	0	0
REMEI174_ass_metaspades_bin.17	Bacteria	Pseudomonadota	Alphaproteobacteria	Rhodobacterales	Rhodobacteraceae	M30B80		winter	VL	0.00535377	0.0270014	5.04344	0.0337102	20.562
REMEI004_ass_metaspades_bin.38	Bacteria	Bacteroidota	Bacteroidia	Flavobacteriales	UA16	UBA974	UBA974 sp002292405	winter	VL	0.247626	0.0268961	0.108616	0	0
REMEI172_ass_metaspades_bin.35	Bacteria	Bacteroidota	Bacteroidia	Flavobacteriales	Flavobacteriaceae	UBA7446	UBA7446 sp002862705	winter	VL	0.0364697	0.0264941	0.726468	0	0
REMEI071_ass_metaspades_bin.119	Bacteria	Pseudomonadota	Alphaproteobacteria	Puniceispirillales	AAA536-G10	AAA536-G10	AAA536-G10 sp016777705	winter	VL	0.162589	0.0254457	0.156503	0	0
REMEI058_ass_metaspades_bin.32	Bacteria	Pseudomonadota	Alphaproteobacteria	Sphingomonadales	Sphingomonadaceae	Qipengyuania	Qipengyuania pacifica	winter	VL	0.00421556	0.0248959	5.90572	0.0369984	18.7345
REMEI058_ass_metaspades_bin.3.clean	Bacteria	Pseudomonadota	Gammaproteobacteria	Enterobacterales_A	Alteromonadaceae	Alteromonas	Alteromonas australica	winter	VL	0.00427201	0.0246739	5.77571	0.0365346	18.9723
REMEI108_ass_metaspades_bin.27	Bacteria	Bacteroidota	Bacteroidia	Flavobacteriales	Flavobacteriaceae	UBA8316	UBA8316 sp002171295	winter	VL	0.0517946	0.0244229	0.471533	0	0
REMEI050_ass_metaspades_bin.115	Bacteria	Pseudomonadota	Gammaproteobacteria	Pseudomonadales	Halieaceae	Luminiphilus	Luminiphilus sp016779445	winter	VL	0.0355861	0.0233461	0.656047	0	0
REMEI053_ass_metaspades_bin.42	Bacteria	Pseudomonadota	Alphaproteobacteria	Rhodobacterales	Rhodobacteraceae	CABZJG01		winter	VL	0.080475	0.0233123	0.289684	0	0
REMEI003_ass_metaspades_bin.101	Bacteria	Pseudomonadota	Gammaproteobacteria	Pseudomonadales	Pseudohongiellaceae	UBA9145	UBA9145 sp002172295	winter	VL	0.30187	0.022703	0.0752077	0	0
REMEI102_ass_metaspades_bin.70	Bacteria	Pseudomonadota	Alphaproteobacteria	Rhodobacterales	Rhodobacteraceae	CPC320	CPC320 sp002684375	winter	VL	0.0459185	0.0221332	0.48201	0	0
REMEI103_ass_metaspades_bin.50	Bacteria	Bacteroidota	Bacteroidia	Flavobacteriales	UBA7312	JABAYQ01		winter	VL	0.0477665	0.0219305	0.459119	0	0
REMEI096_ass_metaspades_bin.44	Bacteria	Bacteroidota	Bacteroidia	Flavobacteriales	Crocinitomicaceae	UBA952	UBA952 sp002167775	winter	VL	0.116464	0.0219222	0.188232	0	0
REMEI049_ass_metaspades_bin.35	Bacteria	Bacteroidota	Bacteroidia	Flavobacteriales	Crocinitomicaceae	UBA952		winter	VL	0.236268	0.0218824	0.0926167	0	0
REMEI070_ass_metaspades_bin.3	Bacteria	Pseudomonadota	Gammaproteobacteria	Pseudomonadales	Porticoccaceae	Porticoccus	Porticoccus sp002390525	winter	VL	0.15349	0.0217258	0.141546	0	0
REMEI134_ass_metaspades_bin.72	Bacteria	Pseudomonadota	Alphaproteobacteria	Puniceispirillales	AAA536-G10	AAA536-G10	AAA536-G10 sp002691185	winter	VL	0.103459	0.0210005	0.202983	0	0
REMEI136_ass_metaspades_bin.23	Bacteria	Pseudomonadota	Alphaproteobacteria	TMED127	TMED127	TMED13		winter	VL	0.0878895	0.0208212	0.236903	0	0
REMEI005_ass_metaspades_bin.156	Bacteria	Pseudomonadota	Alphaproteobacteria	Rhodobacterales	Rhodobacteraceae	MED-G52	MED-G52 sp002457055	winter	VL	0.132892	0.0208201	0.156669	0	0
REMEI055_ass_metaspades_bin.39	Bacteria	Pseudomonadota	Gammaproteobacteria	Pseudomonadales	HTCC2089	UBA9926	UBA9926 sp913064795	winter	VL	0.375662	0.0205169	0.0546155	0	0
REMEI046_ass_metaspades_bin.76	Bacteria	Pseudomonadota	Gammaproteobacteria	Pseudomonadales	Halieaceae	Luminiphilus	Luminiphilus sp022425845	winter	VL	0.0152082	0.0203205	1.33616	0.00603742	114.808
REMEI140_ass_metaspades_bin.26	Bacteria	Pseudomonadota	Alphaproteobacteria	Rhizobiales	Rhizobiaceae	Jiella	Jiella sp002088275	winter	VL	0.023573	0.0195106	0.827665	0	0
REMEI105_ass_metaspades_bin.48	Bacteria	Bacteroidota	Bacteroidia	Flavobacteriales	Flavobacteriaceae	UBA3537		winter	VL	0.0336496	0.0194637	0.578424	0	0
REMEI094_ass_metaspades_bin.2.clean	Bacteria	Pseudomonadota	Gammaproteobacteria	Burkholderiales	Methylophilaceae	BACL14		winter	VL	0.0706974	0.019257	0.272387	0	0
REMEI136_ass_metaspades_bin.94	Bacteria	Pseudomonadota	Gammaproteobacteria	SAR86	TMED112	TMED112		winter	VL	0.251465	0.0190615	0.075802	0	0
REMEI172_ass_metaspades_bin.0	Bacteria	Pseudomonadota	Alphaproteobacteria	Rhodobacterales	Rhodobacteraceae	Pseudooctadecabacter		winter	VL	0.0039508	0.0190277	4.81616	0.0327495	21.1651
REMEI008_ass_megahit_bin.130	Bacteria	Marinisomatota	Marinisomatia	SCGC-AAA003-L08	TMED6	TMED6	TMED6 sp002167465	winter	VL	0.131057	0.0187871	0.14335	0	0
REMEI136_ass_metaspades_bin.32	Bacteria	Pseudomonadota	Alphaproteobacteria	Rhodobacterales	Rhodobacteraceae	LGRT01	LGRT01 sp016778765	winter	VL	0.0543661	0.0185518	0.341238	0	0
REMEI005_ass_metaspades_bin.114	Bacteria	Pseudomonadota	Gammaproteobacteria	Burkholderiales	UBA3031	UBA3031	UBA3031 sp002167745	winter	VL	0.125991	0.01854	0.147153	0	0
REMEI006_ass_metaspades_bin.28	Bacteria	Bacteroidota	Bacteroidia	Flavobacteriales	UA16	UA16		winter	VL	0.169847	0.017662	0.103988	0	0
REMEI052_ass_metaspades_bin.95	Bacteria	Bacteroidota	Bacteroidia	Flavobacteriales	Crocinitomicaceae	UBA952		winter	VL	0.0751916	0.0174376	0.231908	0	0
REMEI136_ass_metaspades_bin.188	Bacteria	Bacteroidota	Bacteroidia	Flavobacteriales	Parvicellaceae	MED-G20	MED-G20 sp016780365	winter	VL	0.09239	0.0173554	0.187849	0	0
REMEI108_ass_metaspades_bin.51.clean	Bacteria	Pseudomonadota	Alphaproteobacteria	Sphingomonadales	Sphingomonadaceae	Qipengyuania	Qipengyuania sp001635685	winter	VL	0.0133544	0.017274	1.29351	0.00536158	129.28
REMEI003_ass_metaspades_bin.54	Bacteria	Verrucomicrobiota	Verrucomicrobiae	Pedosphaerales	UBA1096	UBA1096	UBA1096 sp002170545	winter	VL	0.198728	0.0168605	0.0848424	0	0
REMEI005_ass_metaspades_bin.35	Bacteria	Chloroflexota	Dehalococcoidia	UBA1151	GCA-002708145	GCA-002708145		winter	VL	0.0968731	0.0168276	0.173708	0	0
REMEI008_ass_megahit_bin.134	Bacteria	Pseudomonadota	Gammaproteobacteria	Pseudomonadales	HTCC2089	UBA4421		winter	VL	0.0469963	0.0168111	0.35771	0	0
REMEI163_ass_metaspades_bin.66	Bacteria	Pseudomonadota	Alphaproteobacteria	UBA7985	UBA7985	UBA7985	UBA7985 sp002711265	winter	VL	0.0249701	0.015712	0.629232	0	0
REMEI069_ass_metaspades_bin.57	Bacteria	Marinisomatota	Marinisomatia	Marinisomatales	UBA1611			winter	VL	0.127333	0.0144808	0.113724	0	0
REMEI101_ass_metaspades_bin.88	Bacteria	Bacteroidota	Bacteroidia	Flavobacteriales	Flavobacteriaceae	MedPE-SWsnd-G2		winter	VL	0.0289561	0.0142301	0.491436	0	0
REMEI172_ass_metaspades_bin.63	Bacteria	Pseudomonadota	Alphaproteobacteria	Sphingomonadales	Sphingomonadaceae	Sphingomonas		winter	VL	0.0151447	0.014	0.924416	0	0
REMEI175_ass_metaspades_bin.7	Bacteria	Pseudomonadota	Alphaproteobacteria	Sphingomonadales	Sphingomonadaceae	Qipengyuania		winter	VL	0.00505505	0.0139844	2.76641	0.021199	32.6972
REMEI171_ass_metaspades_bin.14	Bacteria	Pseudomonadota	Gammaproteobacteria	Enterobacterales_A	Alteromonadaceae	Glaciecola		winter	VL	0.0074969	0.0139672	1.86306	0.0129629	53.4716
REMEI175_ass_metaspades_bin.44	Bacteria	Pseudomonadota	Gammaproteobacteria	Enterobacterales_A	Alteromonadaceae	Pseudoalteromonas	Pseudoalteromonas atlantica	winter	VL	0.0120016	0.0134593	1.12146	0.00238807	290.254
REMEI008_ass_megahit_bin.653	Bacteria	Pseudomonadota	Alphaproteobacteria	UBA6615	UBA6615	UBA6615	UBA6615 sp002713365	winter	VL	0.0679778	0.0126916	0.186703	0	0
REMEI007_ass_metaspades_bin.224	Bacteria	Bacteroidota	Bacteroidia	Flavobacteriales	Schleiferiaceae	UBA10364	UBA10364 sp003045825	winter	VL	0.117167	0.0125975	0.107518	0	0
REMEI159_ass_metaspades_bin.73	Bacteria	Pseudomonadota	Gammaproteobacteria	SAR86	TMED112	TMED112	TMED112 sp002716745	winter	VL	0.0854099	0.0124094	0.145292	0	0
REMEI098_ass_metaspades_bin.61	Bacteria	Bacteroidota	Bacteroidia	Flavobacteriales	Schleiferiaceae	UBA10364		winter	VL	0.122654	0.0122864	0.100172	0	0
REMEI100_ass_metaspades_bin.35	Bacteria	Bacteroidota	Bacteroidia	Flavobacteriales	Flavobacteriaceae	Flavicella		winter	VL	0.0191128	0.0119553	0.625511	0	0
REMEI002_ass_metaspades_bin.179	Bacteria	Bacteroidota	Bacteroidia	Chitinophagales	CAJXBJ01			winter	VL	0.108603	0.0117271	0.107981	0	0
REMEI162_ass_metaspades_bin.114	Bacteria	Pseudomonadota	Alphaproteobacteria	UBA7985	UBA7985	UBA7985	UBA7985 sp905479265	winter	VL	0.0121704	0.0112637	0.925499	0	0
S070.scaffolds	Bacteria	Pseudomonadota	Gammaproteobacteria	Enterobacterales_A	Alteromonadaceae	Alteromonas	Alteromonas mediterranea	winter	VL	0.00419042	0.0111974	2.67214	0.0204766	33.8506
REMEI098_ass_metaspades_bin.44	Bacteria	Bacteroidota	Bacteroidia	NS11-12g	UBA9320	UBA9320	UBA9320 sp016779945	winter	VL	0.0240983	0.0110599	0.458949	0	0
REMEI172_ass_metaspades_bin.9	Bacteria	Pseudomonadota	Alphaproteobacteria	Rhodobacterales	Rhodobacteraceae	Citreimonas		winter	VL	0.0206212	0.0107548	0.52154	0	0
REMEI008_ass_megahit_bin.330	Bacteria	Pseudomonadota	Gammaproteobacteria	UBA6522	UBA6522	UBA6522	UBA6522 sp002434915	winter	VL	0.0627837	0.0107005	0.170434	0	0
REMEI169_ass_metaspades_bin.1	Bacteria	Bacteroidota	Bacteroidia	Flavobacteriales	Flavobacteriaceae	MS024-2A	MS024-2A sp002457295	winter	VL	0.0293529	0.0106732	0.363617	0	0
REMEI102_ass_metaspades_bin.21	Bacteria	Pseudomonadota	Gammaproteobacteria	Enterobacterales_A	Alteromonadaceae	JAGSHH01		winter	VL	0.00743618	0.0102303	1.37575	0.00664575	104.299
REMEI096_ass_metaspades_bin.113	Bacteria	Bacteroidota	Bacteroidia	Flavobacteriales	Flavobacteriaceae	MS024-2A	MS024-2A sp009886625	winter	VL	0.0296791	0.010139	0.341621	0	0
REMEI136_ass_metaspades_bin.18.clean	Bacteria	Pseudomonadota	Gammaproteobacteria	Pseudomonadales	Halieaceae	Luminiphilus	Luminiphilus sp002689915	winter	VL	0.0206509	0.00994105	0.481385	0	0
REMEI169_ass_metaspades_bin.52.clean	Bacteria	Actinomycetota	Actinomycetia	Actinomycetales	Microbacteriaceae	Pontimonas	Pontimonas sp002172585	winter	VL	0.00891876	0.00989256	1.10919	0.00215889	321.067
REMEI008_ass_megahit_bin.421	Bacteria	Chloroflexota	Dehalococcoidia	SAR202	UBA826	AG-426-M11	AG-426-M11 sp913045625	winter	VL	0.0657101	0.00982578	0.149532	0	0
REMEI136_ass_metaspades_bin.153	Bacteria	Pseudomonadota	Alphaproteobacteria	Caulobacterales	Caulobacteraceae	Phenylobacterium	Phenylobacterium sp013911965	winter	VL	0.0203513	0.00977824	0.480472	0	0
REMEI070_ass_metaspades_bin.6	Bacteria	Bacteroidota	Bacteroidia	Flavobacteriales	UBA7312	UBA7312		winter	VL	0.0315567	0.00967126	0.306473	0	0
REMEI165_ass_metaspades_bin.54	Bacteria	Bacteroidota	Bacteroidia	Flavobacteriales	Flavobacteriaceae	MS024-2A	MS024-2A sp902546725	winter	VL	0.0268837	0.00951285	0.353853	0	0
REMEI172_ass_metaspades_bin.43	Bacteria	Pseudomonadota	Gammaproteobacteria	Enterobacterales_A	Vibrionaceae	Enterovibrio		winter	VL	0.00426867	0.00947623	2.21995	0.0166142	41.7201
REMEI070_ass_metaspades_bin.7	Bacteria	Bacteroidota	Bacteroidia	Flavobacteriales	UBA7312	UBA8444	UBA8444 sp003454845	winter	VL	0.0359747	0.00942757	0.262061	0	0
REMEI140_ass_metaspades_bin.1	Bacteria	Bacteroidota	Bacteroidia	Flavobacteriales	Flavobacteriaceae	UBA8316	UBA8316 sp003538555	winter	VL	0.0197912	0.00942075	0.476007	0	0
REMEI102_ass_metaspades_bin.38	Bacteria	Bacteroidota	Bacteroidia	Flavobacteriales	Flavobacteriaceae			winter	VL	0.0169051	0.00921809	0.545285	0	0
REMEI053_ass_metaspades_bin.81	Bacteria	Pseudomonadota	Gammaproteobacteria	Pseudomonadales	Porticoccaceae	HTCC2207		winter	VL	0.0129585	0.00893419	0.689444	0	0
REMEI140_ass_metaspades_bin.30.clean	Bacteria	Pseudomonadota	Alphaproteobacteria	Sphingomonadales	Sphingomonadaceae	Alteriqipengyuania	Alteriqipengyuania sp002377695	winter	VL	0.0128309	0.00879378	0.685359	0	0
REMEI135_ass_metaspades_bin.23	Bacteria	Pseudomonadota	Gammaproteobacteria	SAR86	TMED112	TMED112	TMED112 sp003331605	winter	VL	0.0572236	0.00875063	0.15292	0	0
REMEI102_ass_metaspades_bin.20	Bacteria	Pseudomonadota	Gammaproteobacteria	Enterobacterales_A	Alteromonadaceae	Colwellia		winter	VL	0.0157798	0.00858221	0.543875	0	0
REMEI135_ass_metaspades_bin.5.clean	Bacteria	Pseudomonadota	Alphaproteobacteria	Sphingomonadales	Sphingomonadaceae	Sphingomonas	Sphingomonas parapaucimobilis	winter	VL	0.0137042	0.00857169	0.625478	0	0
REMEI070_ass_metaspades_bin.26	Bacteria	Bacteroidota	Bacteroidia	Flavobacteriales	UA16	UA16	UA16 sp016777435	winter	VL	0.0429559	0.00854034	0.198817	0	0
REMEI100_ass_metaspades_bin.46	Bacteria	Pseudomonadota	Gammaproteobacteria	Pseudomonadales	Halieaceae	Luminiphilus		winter	VL	0.0115809	0.00833599	0.719807	0	0
REMEI008_ass_megahit_bin.600	Bacteria	Chloroflexota	Dehalococcoidia	UBA3495	UBA2588	UBA2588	UBA2588 sp002339805	winter	VL	0.0792108	0.00776482	0.0980273	0	0
REMEI008_ass_megahit_bin.419	Bacteria	Pseudomonadota	Gammaproteobacteria	Burkholderiales	UBA3031	UBA3031	UBA3031 sp905478365	winter	VL	0.050045	0.00756133	0.151091	0	0
REMEI103_ass_metaspades_bin.93	Bacteria	Pseudomonadota	Gammaproteobacteria	Pseudomonadales	Halieaceae	Luminiphilus	Luminiphilus sp002691565	winter	VL	0.05377	0.00749692	0.139426	0	0
REMEI139_ass_metaspades_bin.36	Bacteria	Bacteroidota	Bacteroidia	Flavobacteriales	Flavobacteriaceae	UBA724	UBA724 sp902586905	winter	VL	0.0161502	0.00745916	0.461861	0	0
REMEI005_ass_metaspades_bin.29	Bacteria	Pseudomonadota	Gammaproteobacteria	Pseudomonadales	Pseudohongiellaceae	UBA9145	UBA9145 sp002457215	winter	VL	0.0901439	0.00728499	0.080815	0	0
REMEI140_ass_metaspades_bin.24	Bacteria	Pseudomonadota	Alphaproteobacteria	Rhodobacterales	Rhodobacteraceae	Palleronia		winter	VL	0.0128979	0.00690162	0.535098	0	0
REMEI097_ass_metaspades_bin.12	Bacteria	Pseudomonadota	Gammaproteobacteria	Pseudomonadales	Pseudohongiellaceae	UBA9145		winter	VL	0.0166747	0.00658062	0.394646	0	0
REMEI138_ass_metaspades_bin.106.clean	Bacteria	Pseudomonadota	Alphaproteobacteria	Puniceispirillales	Puniceispirillaceae	UBA3439	UBA3439 sp016780525	winter	VL	0.0592454	0.00657053	0.110904	0	0
REMEI108_ass_metaspades_bin.3	Bacteria	Pseudomonadota	Gammaproteobacteria	Pseudomonadales	UBA7434	UBA7434		winter	VL	0.018371	0.00632067	0.344056	0	0
REMEI008_ass_megahit_bin.19	Bacteria	Verrucomicrobiota	Verrucomicrobiae	Pedosphaerales	AAA164-E04	AAA164-E04	AAA164-E04 sp002690655	winter	VL	0.06279	0.00629661	0.100281	0	0
REMEI136_ass_metaspades_bin.203	Bacteria	Verrucomicrobiota	Verrucomicrobiae	Opitutales	MB11C04	MB11C04	MB11C04 sp913048545	winter	VL	0.0451609	0.00595944	0.13196	0	0
REMEI160_ass_metaspades_bin.64	Bacteria	Bacteroidota	Bacteroidia	Flavobacteriales	Flavobacteriaceae			winter	VL	0.0224488	0.00578651	0.257765	0	0
REMEI071_ass_metaspades_bin.14.clean	Bacteria	Pseudomonadota	Gammaproteobacteria	Pseudomonadales	Porticoccaceae	HTCC2207	HTCC2207 sp002457245	winter	VL	0.0515191	0.00574426	0.111498	0	0
REMEI008_ass_megahit_bin.83	Bacteria	Planctomycetota	Planctomycetia	Pirellulales	Pirellulaceae	UBA721	UBA721 sp002705165	winter	VL	0.0992005	0.00569109	0.0573696	0	0
REMEI136_ass_metaspades_bin.34.clean	Bacteria	Pseudomonadota	Gammaproteobacteria	Pseudomonadales	Alcanivoracaceae	Alcanivorax		winter	VL	0.013036	0.00558271	0.428252	0	0
REMEI101_ass_metaspades_bin.162.clean	Bacteria	Pseudomonadota	Gammaproteobacteria	Pseudomonadales	Litoricolaceae	HIMB30	HIMB30 sp002691485	winter	VL	0.0153049	0.00544448	0.355735	0	0
REMEI072_ass_metaspades_bin.6	Bacteria	Pseudomonadota	Gammaproteobacteria	Pseudomonadales	Porticoccaceae	HTCC2207		winter	VL	0.0110217	0.00459689	0.417075	0	0
REMEI134_ass_metaspades_bin.134	Bacteria	Actinomycetota	Actinomycetia	Actinomycetales	Microbacteriaceae	Microbacterium	Microbacterium sp002313585	winter	VL	0.0146175	0.00453386	0.310166	0	0
REMEI107_ass_metaspades_bin.44	Bacteria	Bacteroidota	Bacteroidia	Flavobacteriales	Flavobacteriaceae	Arcticimaribacter	Arcticimaribacter sp022424955	winter	VL	0.0178455	0.00426836	0.239184	0	0
REMEI165_ass_metaspades_bin.135	Bacteria	Bacteroidota	Bacteroidia	Flavobacteriales	Flavobacteriaceae	UBA8316	UBA8316 sp002390455	winter	VL	0.0179566	0.00381529	0.212473	0	0
REMEI139_ass_metaspades_bin.2	Bacteria	Bacteroidota	Bacteroidia	Flavobacteriales	Flavobacteriaceae	UBA8316	UBA8316 sp913030895	winter	VL	0.0199816	0.00375408	0.187877	0	0
REMEI106_ass_metaspades_bin.50	Bacteria	Bacteroidota	Bacteroidia	Chitinophagales	Saprospiraceae	AM-2324		winter	VL	0.0155392	0.00350982	0.225869	0	0
REMEI163_ass_metaspades_bin.33	Bacteria	Bacteroidota	Bacteroidia	Flavobacteriales	Schleiferiaceae	UBA10364	UBA10364 sp013911625	winter	VL	0.0234204	0.00257818	0.110083	0	0
REMEI136_ass_metaspades_bin.101	Bacteria	Bacteroidota	Bacteroidia	Flavobacteriales	Schleiferiaceae	UBA10364	UBA10364 sp002387615	winter	VL	0.0278752	0.00249479	0.0894985	0	0
REMEI008_ass_megahit_bin.588	Bacteria	SAR324	SAR324	SAR324	NAC60-12	Arctic96AD-7	Arctic96AD-7 sp002704555	winter	VL	0.0826326	0	0.1	0	0
REMEI058_ass_metaspades_bin.39	Bacteria	Pseudomonadota	Alphaproteobacteria	Caulobacterales	Maricaulaceae	Marinicauda	Marinicauda pacifica	winter	VL	0.0140143	0	0.1	0	0
REMEI070_ass_metaspades_bin.137	Bacteria	Bacteroidota	Bacteroidia	Flavobacteriales	Flavobacteriaceae	UBA7446	UBA7446 sp002470745	winter	VL	0.0160196	0	0.1	0	0
REMEI070_ass_metaspades_bin.158	Bacteria	Bacteroidota	Bacteroidia	Cytophagales	Cyclobacteriaceae	UBA4465	UBA4465 sp913050055	winter	VL	0.0244085	0	0.1	0	0
REMEI070_ass_metaspades_bin.30	Bacteria	Pseudomonadota	Gammaproteobacteria	Pseudomonadales	HTCC2089	UBA4421	UBA4421 sp002704325	winter	VL	0.0143454	0	0.1	0	0
REMEI070_ass_metaspades_bin.62	Bacteria	Pseudomonadota	Alphaproteobacteria	Puniceispirillales	Puniceispirillaceae	JADHLI01	JADHLI01 sp022425485	winter	VL	0.0160863	0	0.1	0	0
REMEI097_ass_metaspades_bin.64	Bacteria	Pseudomonadota	Gammaproteobacteria	Pseudomonadales	Porticoccaceae	LSUCC0057		winter	VL	0.00430217	0	0.1	0	0
REMEI097_ass_metaspades_bin.95	Bacteria	Pseudomonadota	Gammaproteobacteria	Pseudomonadales	Halieaceae	Luminiphilus	Luminiphilus sp002390485	winter	VL	0.00422616	0	0.1	0	0
REMEI098_ass_metaspades_bin.63.clean	Bacteria	Pseudomonadota	Gammaproteobacteria	Pseudomonadales	Halieaceae	Luminiphilus	Luminiphilus sp003331335	winter	VL	0.0137578	0	0.1	0	0
REMEI099_ass_metaspades_bin.93	Bacteria	Bacteroidota	Rhodothermia	Balneolales	Balneolaceae	UBA1275	UBA1275 sp002457365	winter	VL	0.0136888	0	0.1	0	0
REMEI100_ass_metaspades_bin.113	Bacteria	Bacteroidota	Bacteroidia	Flavobacteriales	Salibacteraceae	SHAN690	SHAN690 sp023262195	winter	VL	0.0113667	0	0.1	0	0
REMEI101_ass_metaspades_bin.14.clean	Bacteria	Pseudomonadota	Gammaproteobacteria	Pseudomonadales	Porticoccaceae	HTCC2207	HTCC2207 sp002469845	winter	VL	0.0143846	0	0.1	0	0
REMEI101_ass_metaspades_bin.50	Bacteria	Pseudomonadota	Gammaproteobacteria	Enterobacterales_A	Alteromonadaceae			winter	VL	0.00502165	0	0.1	0	0
REMEI103_ass_metaspades_bin.1	Bacteria	Verrucomicrobiota	Verrucomicrobiae	Opitutales	DSM-45221	GCA-2690565		winter	VL	0.0172489	0	0.1	0	0
REMEI104_ass_metaspades_bin.5	Bacteria	Pseudomonadota	Gammaproteobacteria	Pseudomonadales	HTCC2089	UBA4421		winter	VL	0.0129372	0	0.1	0	0
REMEI106_ass_metaspades_bin.56	Bacteria	Pseudomonadota	Gammaproteobacteria	Pseudomonadales	Porticoccaceae	HTCC2207		winter	VL	0.0145401	0	0.1	0	0
REMEI109_ass_metaspades_bin.119	Bacteria	Pseudomonadota	Alphaproteobacteria	Sphingomonadales	Sphingomonadaceae	Novosphingopyxis		winter	VL	0.0114522	0	0.1	0	0
REMEI133_ass_metaspades_bin.10	Bacteria	Pseudomonadota	Alphaproteobacteria	Puniceispirillales	Puniceispirillaceae	MED-G116	MED-G116 sp004212735	winter	VL	0.0286266	0	0.1	0	0
REMEI133_ass_metaspades_bin.14	Bacteria	Pseudomonadota	Alphaproteobacteria	Puniceispirillales	Puniceispirillaceae	UBA5951	UBA5951 sp016779005	winter	VL	0.0225539	0	0.1	0	0
REMEI133_ass_metaspades_bin.17	Bacteria	Pseudomonadota	Alphaproteobacteria	Parvibaculales	RS24	UBA7378	UBA7378 sp002469805	winter	VL	0.00440851	0	0.1	0	0
REMEI133_ass_metaspades_bin.33	Bacteria	Pseudomonadota	Alphaproteobacteria	Caulobacterales	Hyphomonadaceae	Henriciella	Henriciella sp002172915	winter	VL	0.00391191	0	0.1	0	0
REMEI133_ass_metaspades_bin.82	Bacteria	Pseudomonadota	Alphaproteobacteria	Rhodospirillales_A	Thalassospiraceae	Thalassospira	Thalassospira lucentensis_A	winter	VL	0.00399225	0	0.1	0	0
REMEI134_ass_metaspades_bin.32	Bacteria	SAR324	SAR324	SAR324	NAC60-12	JCVI-SCAAA005	JCVI-SCAAA005 sp002450295	winter	VL	0.0299076	0	0.1	0	0
REMEI135_ass_metaspades_bin.7	Bacteria	Pseudomonadota	Gammaproteobacteria	Pseudomonadales	Moraxellaceae	Acinetobacter	Acinetobacter pittii	winter	VL	0.0276297	0	0.1	0	0
REMEI136_ass_metaspades_bin.179	Bacteria	Verrucomicrobiota	Verrucomicrobiae	Opitutales	MB11C04	MB11C04	MB11C04 sp002171765	winter	VL	0.0185195	0	0.1	0	0
REMEI136_ass_metaspades_bin.36.clean	Bacteria	Verrucomicrobiota	Verrucomicrobiae	Opitutales	DSM-45221	GCA-2690565	GCA-2690565 sp002457235	winter	VL	0.0170748	0	0.1	0	0
REMEI138_ass_metaspades_bin.37	Bacteria	Pseudomonadota	Gammaproteobacteria	Pseudomonadales	HTCC2089	UBA4421	UBA4421 sp004213835	winter	VL	0.00835258	0	0.1	0	0
REMEI139_ass_metaspades_bin.10	Bacteria	Bacteroidota	Bacteroidia	Flavobacteriales	UA16	UBA8752	UBA8752 sp002172485	winter	VL	0.0130667	0	0.1	0	0
REMEI139_ass_metaspades_bin.113	Bacteria	Verrucomicrobiota	Verrucomicrobiae	Opitutales	DSM-45221	UBA7445		winter	VL	0.0050626	0	0.1	0	0
REMEI139_ass_metaspades_bin.32	Bacteria	Pseudomonadota	Gammaproteobacteria	Pseudomonadales	HTCC2089	UBA4421	UBA4421 sp902613475	winter	VL	0.00349834	0	0.1	0	0
REMEI140_ass_metaspades_bin.46	Bacteria	Verrucomicrobiota	Verrucomicrobiae	Opitutales	DSM-45221	Coraliomargarita	Coraliomargarita sp002469895	winter	VL	0.00343654	0	0.1	0	0
REMEI140_ass_metaspades_bin.67	Bacteria	Bacteroidota	Bacteroidia	Flavobacteriales	Flavobacteriaceae	UBA7446		winter	VL	0.0142317	0	0.1	0	0
REMEI159_ass_metaspades_bin.13	Bacteria	Pseudomonadota	Gammaproteobacteria	Pseudomonadales	Halieaceae	Luminiphilus	Luminiphilus sp002456975	winter	VL	0.00347584	0	0.1	0	0
REMEI159_ass_metaspades_bin.26	Bacteria	Pseudomonadota	Alphaproteobacteria	UBA7985	UBA7985	UBA7985	UBA7985 sp002690455	winter	VL	0.0172478	0	0.1	0	0
REMEI159_ass_metaspades_bin.91	Bacteria	Planctomycetota	Phycisphaerae	Phycisphaerales	SM1A02	UBA8653	UBA8653 sp002168105	winter	VL	0.00479344	0	0.1	0	0
REMEI160_ass_metaspades_bin.0	Bacteria	Pseudomonadota	Alphaproteobacteria	Caulobacterales	Hyphomonadaceae	Henriciella		winter	VL	0.00365826	0	0.1	0	0
REMEI160_ass_metaspades_bin.13	Bacteria	Pseudomonadota	Gammaproteobacteria	UBA4575	UBA4575	UBA1858	UBA1858 sp002338385	winter	VL	0.0175057	0	0.1	0	0
REMEI160_ass_metaspades_bin.21	Bacteria	Pseudomonadota	Alphaproteobacteria	Parvibaculales	RS24	Micropelagos	Micropelagos sp002450335	winter	VL	0.012958	0	0.1	0	0
REMEI160_ass_metaspades_bin.7	Bacteria	Verrucomicrobiota	Verrucomicrobiae	Opitutales	DSM-45221	Coraliomargarita		winter	VL	0.00499999	0	0.1	0	0
REMEI160_ass_metaspades_bin.82	Bacteria	Pseudomonadota	Gammaproteobacteria	Pseudomonadales	Halieaceae	Luminiphilus	Luminiphilus sp902613175	winter	VL	0.0111595	0	0.1	0	0
REMEI162_ass_metaspades_bin.10	Bacteria	Bacteroidota	Bacteroidia	Flavobacteriales	Schleiferiaceae	RFXV01		winter	VL	0.00349501	0	0.1	0	0
REMEI165_ass_metaspades_bin.14	Bacteria	Pseudomonadota	Alphaproteobacteria	UBA8317	UBA8317	UBA8317	UBA8317 sp002469865	winter	VL	0.00468526	0	0.1	0	0
REMEI165_ass_metaspades_bin.32	Bacteria	Pseudomonadota	Alphaproteobacteria	Thalassobaculales	Thalassobaculaceae	TMED26		winter	VL	0.00562752	0	0.1	0	0
REMEI165_ass_metaspades_bin.70	Bacteria	Pseudomonadota	Alphaproteobacteria	Puniceispirillales	Puniceispirillaceae	JADHLI01	JADHLI01 sp016780775	winter	VL	0.0145786	0	0.1	0	0
REMEI166_ass_metaspades_bin.16	Bacteria	Pseudomonadota	Gammaproteobacteria	Pseudomonadales	HTCC2089	UBA4421	UBA4421 sp002450255	winter	VL	0.00421839	0	0.1	0	0
REMEI166_ass_metaspades_bin.67	Bacteria	Verrucomicrobiota	Kiritimatiellia	Kiritimatiellales	Pontiellaceae	UBA1859	UBA1859 sp002691095	winter	VL	0.00618698	0	0.1	0	0
REMEI166_ass_metaspades_bin.9	Bacteria	Bacteroidota	Bacteroidia	Flavobacteriales	UA16	UBA11663		winter	VL	0.0100232	0	0.1	0	0
REMEI168_ass_metaspades_bin.34	Bacteria	Pseudomonadota	Alphaproteobacteria	Puniceispirillales	Puniceispirillaceae	UBA8309	UBA8309 sp016780765	winter	VL	0.0271901	0	0.1	0	0
REMEI168_ass_metaspades_bin.42	Bacteria	Pseudomonadota	Gammaproteobacteria	Pseudomonadales	Porticoccaceae	HTCC2207		winter	VL	0.0143405	0	0.1	0	0
REMEI168_ass_metaspades_bin.5	Bacteria	Bacteroidota	Bacteroidia	NS11-12g	UBA9320	MED-G17	MED-G17 sp002457675	winter	VL	0.0248554	0	0.1	0	0
REMEI168_ass_metaspades_bin.82	Bacteria	Bacteroidota	Bacteroidia	Flavobacteriales	Flavobacteriaceae	Arcticimaribacter		winter	VL	0.0156261	0	0.1	0	0
REMEI169_ass_metaspades_bin.21	Bacteria	Pseudomonadota	Alphaproteobacteria	Puniceispirillales	Puniceispirillaceae	UBA8309	UBA8309 sp002457745	winter	VL	0.0167851	0	0.1	0	0
REMEI169_ass_metaspades_bin.22	Bacteria	Pseudomonadota	Alphaproteobacteria	Puniceispirillales	UBA1172	UBA1172	UBA1172 sp002457135	winter	VL	0.0111956	0	0.1	0	0
REMEI169_ass_metaspades_bin.5	Bacteria	Bacteroidota	Bacteroidia	Flavobacteriales	Flavobacteriaceae	UBA11891	UBA11891 sp003533785	winter	VL	0.0149931	0	0.1	0	0
REMEI169_ass_metaspades_bin.53	Bacteria	Verrucomicrobiota	Verrucomicrobiae	Opitutales	DSM-45221	UBA7445		winter	VL	0.00447579	0	0.1	0	0
REMEI169_ass_metaspades_bin.74	Bacteria	Pseudomonadota	Alphaproteobacteria	Parvibaculales	RS24	UBA7378	UBA7378 sp002689195	winter	VL	0.0103999	0	0.1	0	0
REMEI172_ass_metaspades_bin.10	Bacteria	Pseudomonadota	Alphaproteobacteria	Rhodobacterales	Rhodobacteraceae	Sagittula		winter	VL	0.00934381	0	0.1	0	0
REMEI172_ass_metaspades_bin.18	Bacteria	Pseudomonadota	Alphaproteobacteria	Rhodobacterales	Rhodobacteraceae	Dinoroseobacter		winter	VL	0.00393481	0	0.1	0	0
REMEI175_ass_metaspades_bin.13	Bacteria	Bacteroidota	Bacteroidia	Chitinophagales	Saprospiraceae	DT-110		winter	VL	0.0116583	0	0.1	0	0
REMEI175_ass_metaspades_bin.8	Bacteria	Pseudomonadota	Alphaproteobacteria	Caulobacterales	Maricaulaceae	Maricaulis		winter	VL	0.00480216	0	0.1	0	0
S005.scaffolds	Bacteria	Pseudomonadota	Gammaproteobacteria	Enterobacterales_A	Alteromonadaceae	Alteromonas		winter	VL	0.00398894	0	0.1	0	0
S015.scaffolds	Bacteria	Pseudomonadota	Gammaproteobacteria	Enterobacterales_A	Alteromonadaceae	Alteromonas		winter	VL	0.00498391	0	0.1	0	0
S085.scaffolds	Bacteria	Pseudomonadota	Gammaproteobacteria	Enterobacterales_A	Alteromonadaceae	Alteromonas	Alteromonas gracilis	winter	VL	0.00425353	0	0.1	0	0
S167.scaffolds	Bacteria	Pseudomonadota	Gammaproteobacteria	Enterobacterales_A	Alteromonadaceae	Alteromonas		winter	VL	0.00495079	0	0.1	0	0
S296.scaffolds	Bacteria	Pseudomonadota	Gammaproteobacteria	Enterobacterales_A	Alteromonadaceae	Alteromonas	Alteromonas macleodii	winter	VL	0.00392933	0	0.1	0	0
REMEI175_ass_metaspades_bin.40	Bacteria	Pseudomonadota	Alphaproteobacteria	Pelagibacterales	Pelagibacteraceae	Pelagibacter	Pelagibacter sp003209915	spring	CL	12.214	18.8746	1.54532	0.0120898	57.3331
REMEI172_ass_metaspades_bin.35	Bacteria	Bacteroidota	Bacteroidia	Flavobacteriales	Flavobacteriaceae	UBA7446	UBA7446 sp002862705	spring	CL	2.30877	2.41803	1.04732	0.00128435	539.686
REMEI134_ass_metaspades_bin.31	Bacteria	Pseudomonadota	Alphaproteobacteria	Puniceispirillales	AAA536-G10	AAA536-G10	AAA536-G10 sp003283875	spring	CL	1.77121	2.32606	1.31326	0.00756978	91.5676
REMEI169_ass_metaspades_bin.85	Bacteria	Pseudomonadota	Alphaproteobacteria	HIMB59	GCA-002718135	AG-337-I02		spring	CL	1.25208	1.6553	1.32205	0.00775504	89.3802
REMEI098_ass_metaspades_bin.63.clean	Bacteria	Pseudomonadota	Gammaproteobacteria	Pseudomonadales	Halieaceae	Luminiphilus	Luminiphilus sp003331335	spring	CL	1.49164	1.49641	1.00319	8.85952e-05	7823.76
REMEI106_ass_metaspades_bin.48	Bacteria	Pseudomonadota	Alphaproteobacteria	Rhodobacterales	Rhodobacteraceae	LGRT01	LGRT01 sp001642945	spring	CL	1.11897	1.14731	1.02533	0.000694716	997.742
REMEI070_ass_metaspades_bin.0	Bacteria	Bacteroidota	Bacteroidia	Flavobacteriales	Flavobacteriaceae	Hel1-33-131	Hel1-33-131 sp018608725	spring	CL	0.647372	1.04816	1.6191	0.0133853	51.7842
REMEI135_ass_metaspades_bin.70	Bacteria	Pseudomonadota	Gammaproteobacteria	SAR86	D2472	D2472	D2472 sp003331545	spring	CL	0.70489	0.961008	1.36334	0.00860948	80.5098
REMEI098_ass_metaspades_bin.7	Bacteria	Bacteroidota	Bacteroidia	Flavobacteriales	Flavobacteriaceae	GCA001735715		spring	CL	0.636494	0.953108	1.49744	0.0112154	61.8033
REMEI166_ass_metaspades_bin.60.clean	Bacteria	Pseudomonadota	Alphaproteobacteria	HIMB59	HIMB59	HIMB59	HIMB59 sp902615815	spring	CL	0.636127	0.943607	1.48336	0.0109531	63.2833
REMEI101_ass_metaspades_bin.38	Bacteria	Pseudomonadota	Alphaproteobacteria	Rhodobacterales	Rhodobacteraceae	MED-G52	MED-G52 sp002711145	spring	CL	1.0399	0.937664	0.901685	0	0
REMEI136_ass_metaspades_bin.188	Bacteria	Bacteroidota	Bacteroidia	Flavobacteriales	Parvicellaceae	MED-G20	MED-G20 sp016780365	spring	CL	0.849531	0.896593	1.0554	0.00149771	462.806
REMEI002_ass_metaspades_bin.9	Bacteria	Bacteroidota	Bacteroidia	Flavobacteriales	Flavobacteriaceae	Marisimplicoccus	Marisimplicoccus sp002457075	spring	CL	0.857045	0.882042	1.02917	0.000798581	867.974
REMEI071_ass_metaspades_bin.119	Bacteria	Pseudomonadota	Alphaproteobacteria	Puniceispirillales	AAA536-G10	AAA536-G10	AAA536-G10 sp016777705	spring	CL	0.570216	0.790716	1.38669	0.0090812	76.3277
REMEI069_ass_metaspades_bin.66	Bacteria	Pseudomonadota	Gammaproteobacteria	Burkholderiales	Methylophilaceae	BACL14	BACL14 sp902558495	spring	CL	0.475733	0.711649	1.4959	0.0111869	61.9607
REMEI072_ass_metaspades_bin.6	Bacteria	Pseudomonadota	Gammaproteobacteria	Pseudomonadales	Porticoccaceae	HTCC2207		spring	CL	0.683689	0.702649	1.02773	0.000759855	912.21
REMEI004_ass_metaspades_bin.111	Bacteria	Pseudomonadota	Gammaproteobacteria	SAR86	D2472	MED-G78	MED-G78 sp902558645	spring	CL	0.562755	0.659322	1.1716	0.00439911	157.565
REMEI094_ass_metaspades_bin.14	Bacteria	Pseudomonadota	Alphaproteobacteria	Rhodobacterales	Rhodobacteraceae	MED-G52	MED-G52 sp003332035	spring	CL	0.815539	0.656226	0.804653	0	0
REMEI101_ass_metaspades_bin.14.clean	Bacteria	Pseudomonadota	Gammaproteobacteria	Pseudomonadales	Porticoccaceae	HTCC2207	HTCC2207 sp002469845	spring	CL	0.689445	0.644619	0.934982	0	0
REMEI053_ass_metaspades_bin.51	Bacteria	Bacteroidota	Bacteroidia	Flavobacteriales	Flavobacteriaceae	MAG-121220-bin8	MAG-121220-bin8 sp902559035	spring	CL	0.465187	0.626663	1.34712	0.00827695	83.7443
REMEI098_ass_metaspades_bin.61	Bacteria	Bacteroidota	Bacteroidia	Flavobacteriales	Schleiferiaceae	UBA10364		spring	CL	0.815491	0.613037	0.75174	0	0
REMEI136_ass_metaspades_bin.79	Bacteria	Pseudomonadota	Alphaproteobacteria	Pelagibacterales	Pelagibacteraceae	HIMB114	HIMB114 sp008638005	spring	CL	0.458992	0.611589	1.33246	0.00797295	86.9374
REMEI046_ass_metaspades_bin.28	Bacteria	Pseudomonadota	Alphaproteobacteria	Rhodobacterales	Rhodobacteraceae	Amylibacter	Amylibacter sp900197625	spring	CL	0.621039	0.604842	0.973921	0	0
REMEI062_ass_metaspades_bin.5	Bacteria	Pseudomonadota	Alphaproteobacteria	Rhodobacterales	Rhodobacteraceae	Planktomarina	Planktomarina temperata	spring	CL	0.584884	0.5626	0.961902	0	0
REMEI071_ass_metaspades_bin.14.clean	Bacteria	Pseudomonadota	Gammaproteobacteria	Pseudomonadales	Porticoccaceae	HTCC2207	HTCC2207 sp002457245	spring	CL	0.767381	0.50891	0.663177	0	0
REMEI108_ass_metaspades_bin.27	Bacteria	Bacteroidota	Bacteroidia	Flavobacteriales	Flavobacteriaceae	UBA8316	UBA8316 sp002171295	spring	CL	0.452599	0.464242	1.02572	0.000705536	982.441
REMEI136_ass_metaspades_bin.32	Bacteria	Pseudomonadota	Alphaproteobacteria	Rhodobacterales	Rhodobacteraceae	LGRT01	LGRT01 sp016778765	spring	CL	0.507286	0.451302	0.889641	0	0
REMEI104_ass_metaspades_bin.5	Bacteria	Pseudomonadota	Gammaproteobacteria	Pseudomonadales	HTCC2089	UBA4421		spring	CL	0.370406	0.425745	1.1494	0.00386777	179.211
REMEI097_ass_metaspades_bin.61	Bacteria	Pseudomonadota	Gammaproteobacteria	GCA-002705445	GCA-002705445	GCA-2705445	GCA-2705445 sp913065025	spring	CL	0.263232	0.401731	1.52615	0.011743	59.0265
REMEI058_ass_metaspades_bin.18	Bacteria	Bacteroidota	Bacteroidia	Flavobacteriales	Flavobacteriaceae	Patiriisocius		spring	CL	0.313613	0.391014	1.2468	0.00612731	113.124
REMEI107_ass_metaspades_bin.71.clean	Bacteria	Bacteroidota	Bacteroidia	Flavobacteriales	Flavobacteriaceae	Marisimplicoccus	Marisimplicoccus sp004213645	spring	CL	0.369989	0.384442	1.03906	0.00106447	651.165
REMEI006_ass_metaspades_bin.14	Bacteria	Pseudomonadota	Alphaproteobacteria	MED-G09	MED-G09	MED-G09	MED-G09 sp002704345	spring	CL	0.253407	0.383594	1.51375	0.0115164	60.1879
REMEI138_ass_metaspades_bin.106.clean	Bacteria	Pseudomonadota	Alphaproteobacteria	Puniceispirillales	Puniceispirillaceae	UBA3439	UBA3439 sp016780525	spring	CL	0.615238	0.357673	0.581357	0	0
REMEI061_ass_metaspades_bin.2	Bacteria	Bacteroidota	Bacteroidia	Flavobacteriales	Flavobacteriaceae	SCGC-AAA160-P02	SCGC-AAA160-P02 sp015665265	spring	CL	0.323427	0.332818	1.02904	0.0007951	871.773
REMEI104_ass_metaspades_bin.67	Bacteria	Pseudomonadota	Gammaproteobacteria	Pseudomonadales	Halieaceae	Luminiphilus	Luminiphilus sp016778085	spring	CL	0.524011	0.31808	0.60701	0	0
REMEI165_ass_metaspades_bin.23	Bacteria	Pseudomonadota	Alphaproteobacteria	TMED127	TMED127	TMED13	TMED13 sp002167825	spring	CL	0.28193	0.308329	1.09364	0.00248632	278.785
REMEI099_ass_metaspades_bin.93	Bacteria	Bacteroidota	Rhodothermia	Balneolales	Balneolaceae	UBA1275	UBA1275 sp002457365	spring	CL	0.311694	0.295391	0.947697	0	0
REMEI069_ass_metaspades_bin.98	Bacteria	Marinisomatota	Marinisomatia	Marinisomatales	Marinisomataceae	Marinisoma		spring	CL	0.271247	0.286761	1.0572	0.00154501	448.635
REMEI103_ass_metaspades_bin.93	Bacteria	Pseudomonadota	Gammaproteobacteria	Pseudomonadales	Halieaceae	Luminiphilus	Luminiphilus sp002691565	spring	CL	0.321787	0.285102	0.885994	0	0
REMEI006_ass_metaspades_bin.31	Bacteria	Bacteroidota	Bacteroidia	Flavobacteriales	Schleiferiaceae	TMED14	TMED14 sp002167805	spring	CL	0.383793	0.27805	0.724479	0	0
REMEI139_ass_metaspades_bin.36	Bacteria	Bacteroidota	Bacteroidia	Flavobacteriales	Flavobacteriaceae	UBA724	UBA724 sp902586905	spring	CL	0.337086	0.277949	0.824566	0	0
REMEI006_ass_metaspades_bin.205	Bacteria	Bacteroidota	Bacteroidia	Flavobacteriales	Flavobacteriaceae	MS024-2A		spring	CL	0.289047	0.269331	0.931791	0	0
REMEI108_ass_metaspades_bin.106	Bacteria	Bacteroidota	Bacteroidia	Flavobacteriales	Flavobacteriaceae	TMED96		spring	CL	0.28459	0.265866	0.934206	0	0
REMEI105_ass_metaspades_bin.15	Bacteria	Planctomycetota	Planctomycetia	Pirellulales	UBA1268	UBA1268	UBA1268 sp016776925	spring	CL	0.284493	0.265379	0.932813	0	0
REMEI050_ass_metaspades_bin.45	Bacteria	Bacteroidota	Bacteroidia	Flavobacteriales	Flavobacteriaceae	MAG-121220-bin8	MAG-121220-bin8 sp003331265	spring	CL	0.195792	0.258528	1.32042	0.00772081	89.7765
REMEI102_ass_metaspades_bin.70	Bacteria	Pseudomonadota	Alphaproteobacteria	Rhodobacterales	Rhodobacteraceae	CPC320	CPC320 sp002684375	spring	CL	0.326063	0.249876	0.766342	0	0
REMEI070_ass_metaspades_bin.3	Bacteria	Pseudomonadota	Gammaproteobacteria	Pseudomonadales	Porticoccaceae	Porticoccus	Porticoccus sp002390525	spring	CL	0.189378	0.240606	1.27051	0.00665043	104.226
REMEI134_ass_metaspades_bin.72	Bacteria	Pseudomonadota	Alphaproteobacteria	Puniceispirillales	AAA536-G10	AAA536-G10	AAA536-G10 sp002691185	spring	CL	0.185117	0.235421	1.27175	0.00667752	103.803
REMEI062_ass_metaspades_bin.118	Bacteria	Pseudomonadota	Alphaproteobacteria	Rhodobacterales	Rhodobacteraceae	Planktomarina	Planktomarina sp002683685	spring	CL	0.256486	0.230655	0.899288	0	0
REMEI137_ass_metaspades_bin.71	Bacteria	Bacteroidota	Bacteroidia	Flavobacteriales	UA16	UBA11663		spring	CL	0.428272	0.226089	0.52791	0	0
REMEI046_ass_metaspades_bin.93	Bacteria	Pseudomonadota	Gammaproteobacteria	Woeseiales	Woeseiaceae	SP4260	SP4260 sp003331585	spring	CL	0.172048	0.220229	1.28004	0.00685816	101.069
F062.scaffolds.clean	Bacteria	Pseudomonadota	Alphaproteobacteria	Rhodobacterales	Rhodobacteraceae	Nereida	Nereida ignava	spring	CL	0.181455	0.220185	1.21344	0.00537393	128.983
REMEI068_ass_metaspades_bin.122	Bacteria	Bacteroidota	Bacteroidia	Flavobacteriales	Flavobacteriaceae	SCGC-AAA160-P02	SCGC-AAA160-P02 sp905479435	spring	CL	0.190009	0.217002	1.14206	0.00368975	187.857
REMEI098_ass_metaspades_bin.44	Bacteria	Bacteroidota	Bacteroidia	NS11-12g	UBA9320	UBA9320	UBA9320 sp016779945	spring	CL	0.139139	0.213434	1.53395	0.0118847	58.3227
REMEI168_ass_metaspades_bin.34	Bacteria	Pseudomonadota	Alphaproteobacteria	Puniceispirillales	Puniceispirillaceae	UBA8309	UBA8309 sp016780765	spring	CL	0.395799	0.212841	0.53775	0	0
REMEI136_ass_metaspades_bin.18.clean	Bacteria	Pseudomonadota	Gammaproteobacteria	Pseudomonadales	Halieaceae	Luminiphilus	Luminiphilus sp002689915	spring	CL	0.195552	0.212097	1.08461	0.00225609	307.234
REMEI105_ass_metaspades_bin.48	Bacteria	Bacteroidota	Bacteroidia	Flavobacteriales	Flavobacteriaceae	UBA3537		spring	CL	0.21752	0.201967	0.928499	0	0
REMEI053_ass_metaspades_bin.113	Bacteria	Bacteroidota	Bacteroidia	Flavobacteriales	Flavobacteriaceae	MED-G13	MED-G13 sp902560045	spring	CL	0.190968	0.198748	1.04074	0.00110926	624.874
REMEI008_ass_megahit_bin.316	Bacteria	Pseudomonadota	Alphaproteobacteria	TMED25	TMED25	TMED25	TMED25 sp002168075	spring	CL	0.173814	0.182795	1.05167	0.00139943	495.307
REMEI070_ass_metaspades_bin.49	Bacteria	Pseudomonadota	Alphaproteobacteria	TMED127	TMED127	MED-G10	MED-G10 sp002457065	spring	CL	0.163427	0.182118	1.11437	0.00300798	230.436
REMEI098_ass_metaspades_bin.6	Bacteria	Pseudomonadota	Alphaproteobacteria	Rhodobacterales	Rhodobacteraceae	JAHEJA01		spring	CL	0.0979161	0.179878	1.83707	0.0168936	41.0302
REMEI070_ass_metaspades_bin.26	Bacteria	Bacteroidota	Bacteroidia	Flavobacteriales	UA16	UA16	UA16 sp016777435	spring	CL	0.263032	0.177159	0.673525	0	0
REMEI168_ass_metaspades_bin.82	Bacteria	Bacteroidota	Bacteroidia	Flavobacteriales	Flavobacteriaceae	Arcticimaribacter		spring	CL	0.148672	0.171819	1.1557	0.00401952	172.445
REMEI096_ass_metaspades_bin.44	Bacteria	Bacteroidota	Bacteroidia	Flavobacteriales	Crocinitomicaceae	UBA952	UBA952 sp002167775	spring	CL	0.139281	0.170314	1.22281	0.00558746	124.054
REMEI007_ass_metaspades_bin.121	Bacteria	Bacteroidota	Bacteroidia	Flavobacteriales	Flavobacteriaceae	MED-G14	MED-G14 sp003331885	spring	CL	0.150233	0.167285	1.11351	0.00298647	232.096
REMEI106_ass_metaspades_bin.56	Bacteria	Pseudomonadota	Gammaproteobacteria	Pseudomonadales	Porticoccaceae	HTCC2207		spring	CL	0.144212	0.165413	1.14701	0.00381001	181.928
REMEI056_ass_metaspades_bin.28	Bacteria	Pseudomonadota	Alphaproteobacteria	TMED109	TMED109	TMED109	TMED109 sp002171375	spring	CL	0.129491	0.164474	1.27016	0.00664277	104.346
REMEI050_ass_metaspades_bin.42	Bacteria	Bacteroidota	Bacteroidia	Flavobacteriales	Flavobacteriaceae	Marivariicella	Marivariicella sp002711185	spring	CL	0.157428	0.163211	1.03674	0.00100216	691.652
REMEI107_ass_metaspades_bin.44	Bacteria	Bacteroidota	Bacteroidia	Flavobacteriales	Flavobacteriaceae	Arcticimaribacter	Arcticimaribacter sp022424955	spring	CL	0.144124	0.159373	1.10581	0.0027938	248.102
REMEI099_ass_metaspades_bin.70	Bacteria	Bacteroidota	Bacteroidia	Flavobacteriales	Flavobacteriaceae	MAG-121220-bin8	MAG-121220-bin8 sp004214185	spring	CL	0.124635	0.147968	1.18721	0.00476684	145.41
REMEI094_ass_metaspades_bin.2.clean	Bacteria	Pseudomonadota	Gammaproteobacteria	Burkholderiales	Methylophilaceae	BACL14		spring	CL	0.0881848	0.147633	1.67414	0.0143138	48.4251
REMEI097_ass_metaspades_bin.95	Bacteria	Pseudomonadota	Gammaproteobacteria	Pseudomonadales	Halieaceae	Luminiphilus	Luminiphilus sp002390485	spring	CL	0.175666	0.146967	0.836631	0	0
REMEI168_ass_metaspades_bin.42	Bacteria	Pseudomonadota	Gammaproteobacteria	Pseudomonadales	Porticoccaceae	HTCC2207		spring	CL	0.131307	0.141456	1.07729	0.00206813	335.157
REMEI101_ass_metaspades_bin.88	Bacteria	Bacteroidota	Bacteroidia	Flavobacteriales	Flavobacteriaceae	MedPE-SWsnd-G2		spring	CL	0.101443	0.141409	1.39397	0.00922652	75.1255
REMEI102_ass_metaspades_bin.36	Bacteria	Pseudomonadota	Gammaproteobacteria	Pseudomonadales	Halieaceae	Luminiphilus	Luminiphilus sp002683395	spring	CL	0.276951	0.135617	0.489679	0	0
REMEI100_ass_metaspades_bin.46	Bacteria	Pseudomonadota	Gammaproteobacteria	Pseudomonadales	Halieaceae	Luminiphilus		spring	CL	0.191392	0.134763	0.704121	0	0
REMEI136_ass_metaspades_bin.23	Bacteria	Pseudomonadota	Alphaproteobacteria	TMED127	TMED127	TMED13		spring	CL	0.115117	0.134719	1.17028	0.00436784	158.693
REMEI070_ass_metaspades_bin.137	Bacteria	Bacteroidota	Bacteroidia	Flavobacteriales	Flavobacteriaceae	UBA7446	UBA7446 sp002470745	spring	CL	0.119217	0.125349	1.05144	0.00139328	497.493
REMEI006_ass_metaspades_bin.18	Bacteria	Bacteroidota	Bacteroidia	Cytophagales	MED-G16	MED-G16	MED-G16 sp002696995	spring	CL	0.125164	0.125235	1.00057	1.58125e-05	43835.3
REMEI005_ass_metaspades_bin.156	Bacteria	Pseudomonadota	Alphaproteobacteria	Rhodobacterales	Rhodobacteraceae	MED-G52	MED-G52 sp002457055	spring	CL	0.132103	0.118657	0.89822	0	0
REMEI172_ass_metaspades_bin.8	Bacteria	Pseudomonadota	Gammaproteobacteria	Enterobacterales_A	Alteromonadaceae	Glaciecola		spring	CL	0.0507044	0.11806	2.3284	0.0234773	29.5242
REMEI136_ass_metaspades_bin.94	Bacteria	Pseudomonadota	Gammaproteobacteria	SAR86	TMED112	TMED112		spring	CL	0.0888146	0.114662	1.29102	0.00709537	97.6901
REMEI004_ass_metaspades_bin.8	Bacteria	Actinomycetota	Actinomycetia	Nanopelagicales	S36-B12	S36-B12	S36-B12 sp002729215	spring	CL	0.170265	0.114088	0.67006	0	0
REMEI058_ass_metaspades_bin.35	Bacteria	Pseudomonadota	Alphaproteobacteria	Caulobacterales	Maricaulaceae	Hellea		spring	CL	0.106858	0.114038	1.06718	0.00180621	383.759
REMEI052_ass_metaspades_bin.22	Bacteria	Pseudomonadota	Gammaproteobacteria	Burkholderiales	Methylophilaceae	BACL14	BACL14 sp010023085	spring	CL	0.0760426	0.111415	1.46517	0.0106103	65.3277
REMEI165_ass_metaspades_bin.135	Bacteria	Bacteroidota	Bacteroidia	Flavobacteriales	Flavobacteriaceae	UBA8316	UBA8316 sp002390455	spring	CL	0.106429	0.109181	1.02585	0.000708944	977.718
REMEI070_ass_metaspades_bin.30	Bacteria	Pseudomonadota	Gammaproteobacteria	Pseudomonadales	HTCC2089	UBA4421	UBA4421 sp002704325	spring	CL	0.194067	0.108018	0.5566	0	0
REMEI101_ass_metaspades_bin.189	Bacteria	Bacteroidota	Bacteroidia	Flavobacteriales	Flavobacteriaceae	MED-G14		spring	CL	0.0911222	0.107492	1.17965	0.00458941	151.032
REMEI070_ass_metaspades_bin.62	Bacteria	Pseudomonadota	Alphaproteobacteria	Puniceispirillales	Puniceispirillaceae	JADHLI01	JADHLI01 sp022425485	spring	CL	0.0997542	0.106313	1.06575	0.00176896	391.839
REMEI104_ass_metaspades_bin.9	Bacteria	Bacteroidota	Bacteroidia	Flavobacteriales	Flavobacteriaceae	Polaribacter	Polaribacter sp024640565	spring	CL	0.0840881	0.103187	1.22713	0.0056856	121.913
REMEI069_ass_metaspades_bin.57	Bacteria	Marinisomatota	Marinisomatia	Marinisomatales	UBA1611			spring	CL	0.122062	0.102602	0.840572	0	0
REMEI100_ass_metaspades_bin.35	Bacteria	Bacteroidota	Bacteroidia	Flavobacteriales	Flavobacteriaceae	Flavicella		spring	CL	0.0752505	0.101275	1.34584	0.00825048	84.0129
REMEI070_ass_metaspades_bin.7	Bacteria	Bacteroidota	Bacteroidia	Flavobacteriales	UBA7312	UBA8444	UBA8444 sp003454845	spring	CL	0.129369	0.0983446	0.760187	0	0
REMEI106_ass_metaspades_bin.50	Bacteria	Bacteroidota	Bacteroidia	Chitinophagales	Saprospiraceae	AM-2324		spring	CL	0.0651825	0.0982247	1.50692	0.0113907	60.8518
REMEI003_ass_metaspades_bin.56	Bacteria	Bacteroidota	Bacteroidia	Cytophagales	MED-G16	GCA-2715645		spring	CL	0.0794208	0.0941621	1.18561	0.00472938	146.562
REMEI108_ass_metaspades_bin.3	Bacteria	Pseudomonadota	Gammaproteobacteria	Pseudomonadales	UBA7434	UBA7434		spring	CL	0.0920755	0.0911966	0.990455	0	0
REMEI165_ass_metaspades_bin.63	Bacteria	Bacteroidota	Bacteroidia	Flavobacteriales	Flavobacteriaceae	Marisimplicoccus		spring	CL	0.080797	0.0890144	1.1017	0.00269052	257.626
REMEI103_ass_metaspades_bin.6	Bacteria	Bacteroidota	Bacteroidia	Flavobacteriales	Flavobacteriaceae	Winogradskyella	Winogradskyella sp905480385	spring	CL	0.0605476	0.0875543	1.44604	0.0102452	67.6556
REMEI136_ass_metaspades_bin.101	Bacteria	Bacteroidota	Bacteroidia	Flavobacteriales	Schleiferiaceae	UBA10364	UBA10364 sp002387615	spring	CL	0.117793	0.0866836	0.735899	0	0
REMEI008_ass_megahit_bin.28	Bacteria	Pseudomonadota	Gammaproteobacteria	Burkholderiales	Methylophilaceae	BACL14		spring	CL	0.0705722	0.0857847	1.21556	0.00542233	127.832
REMEI097_ass_metaspades_bin.12	Bacteria	Pseudomonadota	Gammaproteobacteria	Pseudomonadales	Pseudohongiellaceae	UBA9145		spring	CL	0.0734501	0.0857705	1.16774	0.00430747	160.917
REMEI053_ass_metaspades_bin.81	Bacteria	Pseudomonadota	Gammaproteobacteria	Pseudomonadales	Porticoccaceae	HTCC2207		spring	CL	0.0812259	0.0837482	1.03105	0.000849455	815.99
REMEI133_ass_metaspades_bin.14	Bacteria	Pseudomonadota	Alphaproteobacteria	Puniceispirillales	Puniceispirillaceae	UBA5951	UBA5951 sp016779005	spring	CL	0.0817217	0.0830919	1.01677	0.000461907	1500.62
REMEI050_ass_metaspades_bin.115	Bacteria	Pseudomonadota	Gammaproteobacteria	Pseudomonadales	Halieaceae	Luminiphilus	Luminiphilus sp016779445	spring	CL	0.149486	0.0821826	0.549766	0	0
REMEI056_ass_metaspades_bin.4	Bacteria	Actinomycetota	Acidimicrobiia	Acidimicrobiales	UBA8592	UBA8592	UBA8592 sp002171605	spring	CL	0.0915439	0.0788539	0.861378	0	0
REMEI059_ass_metaspades_bin.24	Bacteria	Bacteroidota	Bacteroidia	Flavobacteriales	Flavobacteriaceae	GCA-002733185	GCA-002733185 sp024232495	spring	CL	0.0716254	0.0784669	1.09552	0.00253409	273.529
REMEI003_ass_metaspades_bin.111	Bacteria	Bacteroidota	Bacteroidia	Flavobacteriales	Flavobacteriaceae	MED-G13	MED-G13 sp902510415	spring	CL	0.0690525	0.0780084	1.1297	0.00338749	204.62
REMEI133_ass_metaspades_bin.10	Bacteria	Pseudomonadota	Alphaproteobacteria	Puniceispirillales	Puniceispirillaceae	MED-G116	MED-G116 sp004212735	spring	CL	0.136525	0.0769999	0.563999	0	0
REMEI070_ass_metaspades_bin.6	Bacteria	Bacteroidota	Bacteroidia	Flavobacteriales	UBA7312	UBA7312		spring	CL	0.0826657	0.0751238	0.908766	0	0
REMEI134_ass_metaspades_bin.66	Bacteria	Bacteroidota	Bacteroidia	Flavobacteriales	Flavobacteriaceae	MED-G14	MED-G14 sp004321735	spring	CL	0.0641769	0.0744433	1.15997	0.00412208	168.155
REMEI102_ass_metaspades_bin.12	Bacteria	Bacteroidota	Bacteroidia	Flavobacteriales	Flavobacteriaceae	Polaribacter		spring	CL	0.0518633	0.0743548	1.43367	0.0100066	69.2691
REMEI102_ass_metaspades_bin.38	Bacteria	Bacteroidota	Bacteroidia	Flavobacteriales	Flavobacteriaceae			spring	CL	0.0524622	0.0743347	1.41692	0.00968015	71.605
REMEI008_ass_megahit_bin.130	Bacteria	Marinisomatota	Marinisomatia	SCGC-AAA003-L08	TMED6	TMED6	TMED6 sp002167465	spring	CL	0.0673524	0.0743096	1.1033	0.00273059	253.845
REMEI053_ass_metaspades_bin.89	Bacteria	Bacteroidota	Bacteroidia	Flavobacteriales	Flavobacteriaceae	MED-G14	MED-G14 sp002693085	spring	CL	0.0618866	0.0731899	1.18265	0.00465982	148.75
REMEI003_ass_metaspades_bin.13	Bacteria	Desulfobacterota_D	UBA1144	UBA1144	UBA1144	TMED126	TMED126 sp002701605	spring	CL	0.0590585	0.0729491	1.2352	0.00586764	118.131
REMEI003_ass_metaspades_bin.15	Bacteria	Desulfobacterota_D	UBA1144	UBA1144	UBA1144	TMED58	TMED58 sp002167555	spring	CL	0.059202	0.0727664	1.22912	0.00573053	120.957
REMEI053_ass_metaspades_bin.48.clean	Bacteria	Marinisomatota	Marinisomatia	Marinisomatales	TCS55	TMED108	TMED108 sp002172545	spring	CL	0.0850955	0.0719025	0.844963	0	0
REMEI101_ass_metaspades_bin.28	Bacteria	Verrucomicrobiota	Verrucomicrobiae	Verrucomicrobiales	Akkermansiaceae	SW10	SW10 sp002420315	spring	CL	0.127873	0.0712562	0.557243	0	0
REMEI050_ass_metaspades_bin.81	Bacteria	Bacteroidota	Bacteroidia	Flavobacteriales	Flavobacteriaceae	SP29		spring	CL	0.0589793	0.0703958	1.19357	0.0049152	141.021
REMEI102_ass_metaspades_bin.14	Bacteria	Bacteroidota	Bacteroidia	Flavobacteriales	Flavobacteriaceae	Polaribacter		spring	CL	0.0462531	0.0698168	1.50945	0.0114374	60.6036
REMEI101_ass_metaspades_bin.46	Bacteria	Bacteroidota	Bacteroidia	Flavobacteriales	Flavobacteriaceae	SCGC-AAA160-P02		spring	CL	0.0541404	0.0697692	1.28867	0.0070448	98.3913
REMEI008_ass_megahit_bin.348	Bacteria	Bacteroidota	Bacteroidia	Flavobacteriales	BACL11	UWMA-0277	UWMA-0277 sp905478185	spring	CL	0.0795186	0.0686021	0.862718	0	0
REMEI103_ass_metaspades_bin.50	Bacteria	Bacteroidota	Bacteroidia	Flavobacteriales	UBA7312	JABAYQ01		spring	CL	0.0596949	0.0684667	1.14695	0.00380839	182.005
REMEI101_ass_metaspades_bin.162.clean	Bacteria	Pseudomonadota	Gammaproteobacteria	Pseudomonadales	Litoricolaceae	HIMB30	HIMB30 sp002691485	spring	CL	0.0747296	0.0682164	0.912844	0	0
P243.scaffolds	Bacteria	Pseudomonadota	Alphaproteobacteria	Rhodobacterales	Rhodobacteraceae	Limimaricola	Limimaricola cinnabarinus_B	spring	CL	0.0907992	0.0671734	0.739801	0	0
REMEI096_ass_metaspades_bin.113	Bacteria	Bacteroidota	Bacteroidia	Flavobacteriales	Flavobacteriaceae	MS024-2A	MS024-2A sp009886625	spring	CL	0.07202	0.0669715	0.929901	0	0
REMEI159_ass_metaspades_bin.73	Bacteria	Pseudomonadota	Gammaproteobacteria	SAR86	TMED112	TMED112	TMED112 sp002716745	spring	CL	0.057522	0.0669075	1.16316	0.00419845	165.096
REMEI059_ass_metaspades_bin.18	Bacteria	Bacteroidota	Bacteroidia	Flavobacteriales	Flavobacteriaceae	SGZJ01	SGZJ01 sp004213995	spring	CL	0.0552843	0.0645092	1.16686	0.00428666	161.699
REMEI049_ass_metaspades_bin.35	Bacteria	Bacteroidota	Bacteroidia	Flavobacteriales	Crocinitomicaceae	UBA952		spring	CL	0.0712564	0.0643624	0.903251	0	0
REMEI140_ass_metaspades_bin.1	Bacteria	Bacteroidota	Bacteroidia	Flavobacteriales	Flavobacteriaceae	UBA8316	UBA8316 sp003538555	spring	CL	0.0677816	0.0641088	0.945814	0	0
REMEI138_ass_metaspades_bin.37	Bacteria	Pseudomonadota	Gammaproteobacteria	Pseudomonadales	HTCC2089	UBA4421	UBA4421 sp004213835	spring	CL	0.085813	0.0633101	0.737768	0	0
REMEI061_ass_metaspades_bin.83	Bacteria	Pseudomonadota	Gammaproteobacteria	Pseudomonadales	Halieaceae	Luminiphilus	Luminiphilus sp009886815	spring	CL	0.105477	0.0620118	0.587918	0	0
REMEI070_ass_metaspades_bin.46	Bacteria	Pseudomonadota	Gammaproteobacteria	Arenicellales	UBA868	UBA868	UBA868 sp002295285	spring	CL	0.129943	0.0604922	0.465531	0	0
REMEI097_ass_metaspades_bin.64	Bacteria	Pseudomonadota	Gammaproteobacteria	Pseudomonadales	Porticoccaceae	LSUCC0057		spring	CL	0.0594348	0.0603015	1.01458	0.000402145	1723.63
REMEI050_ass_metaspades_bin.91	Bacteria	Pseudomonadota	Alphaproteobacteria	Rhodobacterales	Rhodobacteraceae	GCA-002712045	GCA-002712045 sp002712045	spring	CL	0.0740555	0.0597845	0.807294	0	0
P097.scaffolds	Bacteria	Bacteroidota	Bacteroidia	Flavobacteriales	Flavobacteriaceae	Polaribacter	Polaribacter sp000152945	spring	CL	0.0574487	0.0583152	1.01508	0.000415813	1666.97
REMEI098_ass_metaspades_bin.21	Bacteria	Pseudomonadota	Alphaproteobacteria	Rhodobacterales	Rhodobacteraceae	Yoonia		spring	CL	0.0837923	0.0573814	0.684805	0	0
REMEI165_ass_metaspades_bin.54	Bacteria	Bacteroidota	Bacteroidia	Flavobacteriales	Flavobacteriaceae	MS024-2A	MS024-2A sp902546725	spring	CL	0.0571954	0.0561018	0.980879	0	0
REMEI140_ass_metaspades_bin.67	Bacteria	Bacteroidota	Bacteroidia	Flavobacteriales	Flavobacteriaceae	UBA7446		spring	CL	0.0528713	0.0560328	1.0598	0.00161327	429.654
REMEI005_ass_metaspades_bin.114	Bacteria	Pseudomonadota	Gammaproteobacteria	Burkholderiales	UBA3031	UBA3031	UBA3031 sp002167745	spring	CL	0.0566566	0.0542866	0.958168	0	0
REMEI053_ass_metaspades_bin.104	Bacteria	Bacteroidota	Bacteroidia	Flavobacteriales	Flavobacteriaceae	MED-G13	MED-G13 sp002691265	spring	CL	0.0474968	0.0537596	1.13186	0.00344055	201.464
REMEI061_ass_metaspades_bin.67	Bacteria	Bacteroidota	Bacteroidia	Flavobacteriales	Flavobacteriaceae	Tenacibaculum	Tenacibaculum sp900105985	spring	CL	0.0715237	0.0528682	0.739171	0	0
REMEI135_ass_metaspades_bin.23	Bacteria	Pseudomonadota	Gammaproteobacteria	SAR86	TMED112	TMED112	TMED112 sp003331605	spring	CL	0.0433685	0.052093	1.20117	0.00509157	136.136
REMEI103_ass_metaspades_bin.1	Bacteria	Verrucomicrobiota	Verrucomicrobiae	Opitutales	DSM-45221	GCA-2690565		spring	CL	0.048723	0.0516242	1.05954	0.00160664	431.426
REMEI005_ass_metaspades_bin.35	Bacteria	Chloroflexota	Dehalococcoidia	UBA1151	GCA-002708145	GCA-002708145		spring	CL	0.0431792	0.0515819	1.1946	0.00493923	140.335
REMEI055_ass_metaspades_bin.39	Bacteria	Pseudomonadota	Gammaproteobacteria	Pseudomonadales	HTCC2089	UBA9926	UBA9926 sp913064795	spring	CL	0.097164	0.0505999	0.520768	0	0
REMEI049_ass_metaspades_bin.74	Bacteria	Pseudomonadota	Gammaproteobacteria	Pseudomonadales	Halieaceae	Luminiphilus	Luminiphilus sp013911345	spring	CL	0.0869706	0.0493618	0.567569	0	0
REMEI169_ass_metaspades_bin.1	Bacteria	Bacteroidota	Bacteroidia	Flavobacteriales	Flavobacteriaceae	MS024-2A	MS024-2A sp002457295	spring	CL	0.0477957	0.0490543	1.02633	0.00072201	960.024
REMEI052_ass_metaspades_bin.95	Bacteria	Bacteroidota	Bacteroidia	Flavobacteriales	Crocinitomicaceae	UBA952		spring	CL	0.0418854	0.0457783	1.09294	0.00246872	280.772
REMEI003_ass_metaspades_bin.101	Bacteria	Pseudomonadota	Gammaproteobacteria	Pseudomonadales	Pseudohongiellaceae	UBA9145	UBA9145 sp002172295	spring	CL	0.0549532	0.045462	0.827287	0	0
REMEI169_ass_metaspades_bin.5	Bacteria	Bacteroidota	Bacteroidia	Flavobacteriales	Flavobacteriaceae	UBA11891	UBA11891 sp003533785	spring	CL	0.0475777	0.0450732	0.94736	0	0
REMEI008_ass_megahit_bin.19	Bacteria	Verrucomicrobiota	Verrucomicrobiae	Pedosphaerales	AAA164-E04	AAA164-E04	AAA164-E04 sp002690655	spring	CL	0.0891356	0.0449766	0.504587	0	0
REMEI061_ass_metaspades_bin.40	Bacteria	Bacteroidota	Bacteroidia	Flavobacteriales	Flavobacteriaceae	Polaribacter	Polaribacter sp002005425	spring	CL	0.0377989	0.0442918	1.17178	0.00440333	157.414
REMEI070_ass_metaspades_bin.158	Bacteria	Bacteroidota	Bacteroidia	Cytophagales	Cyclobacteriaceae	UBA4465	UBA4465 sp913050055	spring	CL	0.0569473	0.044036	0.773275	0	0
REMEI050_ass_metaspades_bin.47	Bacteria	Bacteroidota	Bacteroidia	Flavobacteriales	Flavobacteriaceae	GCA001735715	GCA001735715 sp001735715	spring	CL	0.0377851	0.0431519	1.14203	0.00368917	187.887
REMEI008_ass_megahit_bin.347	Bacteria	Bacteroidota	Bacteroidia	Flavobacteriales	BACL11	UWMA-0277		spring	CL	0.0427057	0.0429979	1.00684	0.000189399	3659.72
REMEI059_ass_metaspades_bin.74	Bacteria	Bacteroidota	Bacteroidia	Flavobacteriales	Parvicellaceae	GCA-2723085		spring	CL	0.0386864	0.0420971	1.08816	0.00234694	295.341
REMEI055_ass_metaspades_bin.51	Bacteria	Bacteroidota	Bacteroidia	Flavobacteriales	Flavobacteriaceae	Polaribacter		spring	CL	0.0353046	0.0418438	1.18522	0.00472032	146.843
REMEI007_ass_metaspades_bin.224	Bacteria	Bacteroidota	Bacteroidia	Flavobacteriales	Schleiferiaceae	UBA10364	UBA10364 sp003045825	spring	CL	0.0528623	0.041401	0.783186	0	0
REMEI055_ass_metaspades_bin.28	Bacteria	Bacteroidota	Bacteroidia	Flavobacteriales	Flavobacteriaceae	Aurantibacter		spring	CL	0.0351666	0.0407302	1.15821	0.0040798	169.897
REMEI169_ass_metaspades_bin.21	Bacteria	Pseudomonadota	Alphaproteobacteria	Puniceispirillales	Puniceispirillaceae	UBA8309	UBA8309 sp002457745	spring	CL	0.0753198	0.040309	0.535171	0	0
REMEI053_ass_metaspades_bin.205	Bacteria	Pseudomonadota	Gammaproteobacteria	Burkholderiales	Methylophilaceae	BACL14	BACL14 sp024642775	spring	CL	0.034277	0.0402461	1.17414	0.00445934	155.437
REMEI050_ass_metaspades_bin.63	Bacteria	Bacteroidota	Bacteroidia	Flavobacteriales	Parvicellaceae	GCA-2716065		spring	CL	0.0364561	0.0402452	1.10394	0.00274672	252.354
REMEI053_ass_metaspades_bin.42	Bacteria	Pseudomonadota	Alphaproteobacteria	Rhodobacterales	Rhodobacteraceae	CABZJG01		spring	CL	0.0474242	0.0401441	0.846489	0	0
REMEI160_ass_metaspades_bin.21	Bacteria	Pseudomonadota	Alphaproteobacteria	Parvibaculales	RS24	Micropelagos	Micropelagos sp002450335	spring	CL	0.0390717	0.0378856	0.969642	0	0
REMEI003_ass_metaspades_bin.54	Bacteria	Verrucomicrobiota	Verrucomicrobiae	Pedosphaerales	UBA1096	UBA1096	UBA1096 sp002170545	spring	CL	0.0616912	0.0369399	0.598787	0	0
REMEI102_ass_metaspades_bin.17.clean	Bacteria	Bacteroidota	Bacteroidia	Flavobacteriales	Flavobacteriaceae	MAG-120531		spring	CL	0.0286474	0.0365245	1.27497	0.00674776	102.722
REMEI100_ass_metaspades_bin.113	Bacteria	Bacteroidota	Bacteroidia	Flavobacteriales	Salibacteraceae	SHAN690	SHAN690 sp023262195	spring	CL	0.0399235	0.0365224	0.914809	0	0
REMEI062_ass_metaspades_bin.0	Bacteria	Actinomycetota	Acidimicrobiia	Acidimicrobiales	TK06	MedAcidi-G3	MedAcidi-G3 sp000817105	spring	CL	0.0513481	0.0360056	0.701205	0	0
REMEI058_ass_metaspades_bin.68	Bacteria	Bacteroidota	Bacteroidia	Flavobacteriales	Flavobacteriaceae	Lacinutrix		spring	CL	0.0335603	0.0359578	1.07144	0.00191675	361.626
REMEI008_ass_megahit_bin.653	Bacteria	Pseudomonadota	Alphaproteobacteria	UBA6615	UBA6615	UBA6615	UBA6615 sp002713365	spring	CL	0.0303496	0.0356745	1.17545	0.00449035	154.364
REMEI003_ass_metaspades_bin.38	Bacteria	Actinomycetota	Acidimicrobiia	Acidimicrobiales	MedAcidi-G1	MedAcidi-G1	MedAcidi-G1 sp000817085	spring	CL	0.0413813	0.0349037	0.843465	0	0
REMEI136_ass_metaspades_bin.203	Bacteria	Verrucomicrobiota	Verrucomicrobiae	Opitutales	MB11C04	MB11C04	MB11C04 sp913048545	spring	CL	0.0540223	0.0340307	0.629937	0	0
REMEI136_ass_metaspades_bin.179	Bacteria	Verrucomicrobiota	Verrucomicrobiae	Opitutales	MB11C04	MB11C04	MB11C04 sp002171765	spring	CL	0.0489257	0.0340211	0.695362	0	0
REMEI055_ass_metaspades_bin.37	Bacteria	Bacteroidota	Bacteroidia	Flavobacteriales	Flavobacteriaceae	Polaribacter	Polaribacter sp018663625	spring	CL	0.028808	0.0315983	1.09686	0.00256804	269.913
REMEI008_ass_megahit_bin.467	Bacteria	Bacteroidota	Bacteroidia	Flavobacteriales	UA16	UBA974	UBA974 sp905480095	spring	CL	0.0595055	0.0313425	0.526716	0	0
REMEI103_ass_metaspades_bin.210	Bacteria	Actinomycetota	Actinomycetia	Actinomycetales	Microbacteriaceae	Aquiluna	Aquiluna sp016780945	spring	CL	0.0328678	0.0308349	0.938148	0	0
REMEI101_ass_metaspades_bin.50	Bacteria	Pseudomonadota	Gammaproteobacteria	Enterobacterales_A	Alteromonadaceae			spring	CL	0.0193266	0.0299449	1.54941	0.0121632	56.9872
REMEI099_ass_metaspades_bin.45	Bacteria	Bacteroidota	Bacteroidia	Flavobacteriales	Flavobacteriaceae	Polaribacter_A		spring	CL	0.0223112	0.0295494	1.32442	0.00780486	88.8097
REMEI008_ass_megahit_bin.421	Bacteria	Chloroflexota	Dehalococcoidia	SAR202	UBA826	AG-426-M11	AG-426-M11 sp913045625	spring	CL	0.0262205	0.0292541	1.11569	0.00304101	227.933
REMEI160_ass_metaspades_bin.64	Bacteria	Bacteroidota	Bacteroidia	Flavobacteriales	Flavobacteriaceae			spring	CL	0.0267193	0.0289401	1.08312	0.00221787	312.528
REMEI046_ass_metaspades_bin.7	Bacteria	Actinomycetota	Acidimicrobiia	Acidimicrobiales	MedAcidi-G1	MedAcidi-G2B	MedAcidi-G2B sp000817115	spring	CL	0.0374252	0.0285997	0.764184	0	0
REMEI139_ass_metaspades_bin.2	Bacteria	Bacteroidota	Bacteroidia	Flavobacteriales	Flavobacteriaceae	UBA8316	UBA8316 sp913030895	spring	CL	0.0276865	0.0284084	1.02607	0.000714968	969.48
REMEI165_ass_metaspades_bin.70	Bacteria	Pseudomonadota	Alphaproteobacteria	Puniceispirillales	Puniceispirillaceae	JADHLI01	JADHLI01 sp016780775	spring	CL	0.0309248	0.0279816	0.904829	0	0
REMEI007_ass_metaspades_bin.45	Bacteria	Planctomycetota	Planctomycetia	Pirellulales	Pirellulaceae	Mariniblastus	Mariniblastus sp011087765	spring	CL	0.071133	0.0278014	0.390836	0	0
REMEI168_ass_metaspades_bin.5	Bacteria	Bacteroidota	Bacteroidia	NS11-12g	UBA9320	MED-G17	MED-G17 sp002457675	spring	CL	0.0265753	0.0277467	1.04408	0.00119814	578.521
REMEI007_ass_metaspades_bin.2	Bacteria	Bacteroidota	Bacteroidia	Flavobacteriales	Parvicellaceae	UBA10066	UBA10066 sp905480225	spring	CL	0.0281626	0.0270067	0.958956	0	0
REMEI002_ass_metaspades_bin.179	Bacteria	Bacteroidota	Bacteroidia	Chitinophagales	CAJXBJ01			spring	CL	0.0245119	0.025586	1.04382	0.00119133	581.828
REMEI103_ass_metaspades_bin.24	Bacteria	Actinomycetota	Acidimicrobiia	Acidimicrobiales	UBA11606	UBA11606	UBA11606 sp002699625	spring	CL	0.0388139	0.024193	0.623308	0	0
REMEI008_ass_megahit_bin.588	Bacteria	SAR324	SAR324	SAR324	NAC60-12	Arctic96AD-7	Arctic96AD-7 sp002704555	spring	CL	0.0270142	0.023783	0.880389	0	0
REMEI006_ass_metaspades_bin.28	Bacteria	Bacteroidota	Bacteroidia	Flavobacteriales	UA16	UA16		spring	CL	0.0450118	0.0231791	0.514957	0	0
REMEI003_ass_metaspades_bin.6	Bacteria	Bacteroidota	Bacteroidia	Flavobacteriales	Crocinitomicaceae	UBA952	UBA952 sp003331365	spring	CL	0.0226075	0.0230256	1.01849	0.000509047	1361.66
REMEI102_ass_metaspades_bin.20	Bacteria	Pseudomonadota	Gammaproteobacteria	Enterobacterales_A	Alteromonadaceae	Colwellia		spring	CL	0.0203924	0.0226969	1.11301	0.00297405	233.065
REMEI139_ass_metaspades_bin.32	Bacteria	Pseudomonadota	Gammaproteobacteria	Pseudomonadales	HTCC2089	UBA4421	UBA4421 sp902613475	spring	CL	0.0307076	0.0226849	0.738739	0	0
REMEI162_ass_metaspades_bin.114	Bacteria	Pseudomonadota	Alphaproteobacteria	UBA7985	UBA7985	UBA7985	UBA7985 sp905479265	spring	CL	0.0326496	0.0226494	0.69371	0	0
REMEI160_ass_metaspades_bin.82	Bacteria	Pseudomonadota	Gammaproteobacteria	Pseudomonadales	Halieaceae	Luminiphilus	Luminiphilus sp902613175	spring	CL	0.0297599	0.0225203	0.756733	0	0
REMEI059_ass_metaspades_bin.0	Bacteria	Pseudomonadota	Gammaproteobacteria	Pseudomonadales	Porticoccaceae	HTCC2207	HTCC2207 sp018663035	spring	CL	0.0282968	0.0223952	0.79144	0	0
REMEI102_ass_metaspades_bin.21	Bacteria	Pseudomonadota	Gammaproteobacteria	Enterobacterales_A	Alteromonadaceae	JAGSHH01		spring	CL	0.0164879	0.0221939	1.34607	0.00825526	83.9643
REMEI053_ass_metaspades_bin.111	Bacteria	Bacteroidota	Bacteroidia	Flavobacteriales	Flavobacteriaceae	Polaribacter_A		spring	CL	0.0200597	0.0220534	1.09939	0.00263211	263.343
REMEI136_ass_metaspades_bin.36.clean	Bacteria	Verrucomicrobiota	Verrucomicrobiae	Opitutales	DSM-45221	GCA-2690565	GCA-2690565 sp002457235	spring	CL	0.0213883	0.0212057	0.991464	0	0
REMEI169_ass_metaspades_bin.74	Bacteria	Pseudomonadota	Alphaproteobacteria	Parvibaculales	RS24	UBA7378	UBA7378 sp002689195	spring	CL	0.0302838	0.0193583	0.639231	0	0
REMEI003_ass_metaspades_bin.265	Bacteria	Pseudomonadota	Gammaproteobacteria	UBA4486	UBA4486	UBA7359		spring	CL	0.0184762	0.0187804	1.01646	0.000453599	1528.11
REMEI062_ass_metaspades_bin.21	Bacteria	Verrucomicrobiota	Verrucomicrobiae	Verrucomicrobiales	Akkermansiaceae	Roseibacillus_B	Roseibacillus_B sp002420305	spring	CL	0.0294414	0.0186814	0.63453	0	0
REMEI169_ass_metaspades_bin.22	Bacteria	Pseudomonadota	Alphaproteobacteria	Puniceispirillales	UBA1172	UBA1172	UBA1172 sp002457135	spring	CL	0.0314694	0.0185248	0.58866	0	0
REMEI007_ass_metaspades_bin.14	Bacteria	Bacteroidota	Bacteroidia	Flavobacteriales	UA16	UBA8752		spring	CL	0.0282828	0.0181127	0.640415	0	0
REMEI135_ass_metaspades_bin.7	Bacteria	Pseudomonadota	Gammaproteobacteria	Pseudomonadales	Moraxellaceae	Acinetobacter	Acinetobacter pittii	spring	CL	0.0175289	0.0179787	1.02566	0.000703779	984.894
REMEI008_ass_megahit_bin.330	Bacteria	Pseudomonadota	Gammaproteobacteria	UBA6522	UBA6522	UBA6522	UBA6522 sp002434915	spring	CL	0.0195547	0.0176915	0.904721	0	0
REMEI163_ass_metaspades_bin.66	Bacteria	Pseudomonadota	Alphaproteobacteria	UBA7985	UBA7985	UBA7985	UBA7985 sp002711265	spring	CL	0.0432344	0.0175527	0.40599	0	0
REMEI059_ass_metaspades_bin.17	Bacteria	Pseudomonadota	Gammaproteobacteria	Enterobacterales_A	Alteromonadaceae	Cognaticolwellia	Cognaticolwellia polaris	spring	CL	0.0164025	0.0169336	1.03238	0.000885202	783.039
REMEI008_ass_megahit_bin.419	Bacteria	Pseudomonadota	Gammaproteobacteria	Burkholderiales	UBA3031	UBA3031	UBA3031 sp905478365	spring	CL	0.0179339	0.0163413	0.911193	0	0
REMEI005_ass_metaspades_bin.29	Bacteria	Pseudomonadota	Gammaproteobacteria	Pseudomonadales	Pseudohongiellaceae	UBA9145	UBA9145 sp002457215	spring	CL	0.0205184	0.0162091	0.789978	0	0
REMEI047_ass_megahit_bin.229	Bacteria	Actinomycetota	Acidimicrobiia	Acidimicrobiales	UBA8592	UBA8592	UBA8592 sp002703045	spring	CL	0.020343	0.015865	0.779876	0	0
REMEI174_ass_metaspades_bin.11	Bacteria	Pseudomonadota	Alphaproteobacteria	Sphingomonadales	Sphingomonadaceae	Sphingomonas		spring	CL	0.0492595	0.0158111	0.320976	0	0
REMEI061_ass_metaspades_bin.54	Bacteria	Pseudomonadota	Gammaproteobacteria	Enterobacterales_A	Alteromonadaceae	Pseudoalteromonas	Pseudoalteromonas marina	spring	CL	0.0147254	0.0153004	1.03905	0.00106408	651.407
REMEI171_ass_metaspades_bin.14	Bacteria	Pseudomonadota	Gammaproteobacteria	Enterobacterales_A	Alteromonadaceae	Glaciecola		spring	CL	0.0085824	0.0151752	1.76818	0.015832	43.7815
REMEI008_ass_megahit_bin.600	Bacteria	Chloroflexota	Dehalococcoidia	UBA3495	UBA2588	UBA2588	UBA2588 sp002339805	spring	CL	0.0168819	0.0150686	0.892589	0	0
REMEI004_ass_metaspades_bin.38	Bacteria	Bacteroidota	Bacteroidia	Flavobacteriales	UA16	UBA974	UBA974 sp002292405	spring	CL	0.0221685	0.01503	0.677989	0	0
REMEI108_ass_metaspades_bin.4.clean	Bacteria	Actinomycetota	Actinomycetia	Mycobacteriales	Geodermatophilaceae	Blastococcus		spring	CL	0.0483643	0.015025	0.310663	0	0
REMEI058_ass_metaspades_bin.78	Bacteria	Bacteroidota	Bacteroidia	Flavobacteriales	Flavobacteriaceae	Dokdonia	Dokdonia donghaensis	spring	CL	0.0146218	0.0149201	1.0204	0.00056102	1235.51
REMEI160_ass_metaspades_bin.13	Bacteria	Pseudomonadota	Gammaproteobacteria	UBA4575	UBA4575	UBA1858	UBA1858 sp002338385	spring	CL	0.0559445	0.0149175	0.266647	0	0
REMEI134_ass_metaspades_bin.32	Bacteria	SAR324	SAR324	SAR324	NAC60-12	JCVI-SCAAA005	JCVI-SCAAA005 sp002450295	spring	CL	0.0229396	0.0147357	0.642366	0	0
REMEI050_ass_metaspades_bin.54	Bacteria	Pseudomonadota	Alphaproteobacteria	Rhodobacterales	Rhodobacteraceae	Pikeienuella		spring	CL	0.0211612	0.0142716	0.674422	0	0
REMEI140_ass_metaspades_bin.96	Bacteria	Pseudomonadota	Alphaproteobacteria	Caulobacterales	Caulobacteraceae	Brevundimonas	Brevundimonas sp013912065	spring	CL	0.0316068	0.0138556	0.438374	0	0
W084.scaffolds	Bacteria	Pseudomonadota	Gammaproteobacteria	Enterobacterales_A	Vibrionaceae	Vibrio	Vibrio coralliirubri	spring	CL	0.0146339	0.0132776	0.907318	0	0
REMEI140_ass_metaspades_bin.24	Bacteria	Pseudomonadota	Alphaproteobacteria	Rhodobacterales	Rhodobacteraceae	Palleronia		spring	CL	0.026875	0.0130202	0.484471	0	0
REMEI105_ass_metaspades_bin.73	Bacteria	Pseudomonadota	Alphaproteobacteria	Sphingomonadales	Sphingomonadaceae	Sphingomonas		spring	CL	0.0348323	0.0127409	0.36578	0	0
REMEI056_ass_metaspades_bin.37.clean	Bacteria	Pseudomonadota	Gammaproteobacteria	Enterobacterales_A	Alteromonadaceae	Glaciecola	Glaciecola sp000155775	spring	CL	0.00684308	0.0127361	1.86116	0.0172555	40.1696
REMEI172_ass_metaspades_bin.9	Bacteria	Pseudomonadota	Alphaproteobacteria	Rhodobacterales	Rhodobacteraceae	Citreimonas		spring	CL	0.0384436	0.0126599	0.329312	0	0
REMEI175_ass_metaspades_bin.44	Bacteria	Pseudomonadota	Gammaproteobacteria	Enterobacterales_A	Alteromonadaceae	Pseudoalteromonas	Pseudoalteromonas atlantica	spring	CL	0.00697054	0.0126292	1.8118	0.016509	41.9861
REMEI061_ass_metaspades_bin.11	Bacteria	Pseudomonadota	Alphaproteobacteria	Rhizobiales	Beijerinckiaceae	Methylobacterium	Methylobacterium thiocyanatum	spring	CL	0.0379124	0.0125643	0.331404	0	0
REMEI172_ass_metaspades_bin.0	Bacteria	Pseudomonadota	Alphaproteobacteria	Rhodobacterales	Rhodobacteraceae	Pseudooctadecabacter		spring	CL	0.0178378	0.0125483	0.703467	0	0
REMEI136_ass_metaspades_bin.153	Bacteria	Pseudomonadota	Alphaproteobacteria	Caulobacterales	Caulobacteraceae	Phenylobacterium	Phenylobacterium sp013911965	spring	CL	0.0399642	0.0124561	0.311681	0	0
REMEI108_ass_metaspades_bin.45	Bacteria	Pseudomonadota	Alphaproteobacteria	Caulobacterales	Caulobacteraceae	Brevundimonas	Brevundimonas aurantiaca	spring	CL	0.0372057	0.0120659	0.324303	0	0
REMEI046_ass_metaspades_bin.36	Bacteria	Pseudomonadota	Gammaproteobacteria	Pseudomonadales	UBA7434	UBA7434	UBA7434 sp002480045	spring	CL	0.0164517	0.0116602	0.708751	0	0
REMEI163_ass_metaspades_bin.33	Bacteria	Bacteroidota	Bacteroidia	Flavobacteriales	Schleiferiaceae	UBA10364	UBA10364 sp013911625	spring	CL	0.0168043	0.0114463	0.68115	0	0
REMEI140_ass_metaspades_bin.26	Bacteria	Pseudomonadota	Alphaproteobacteria	Rhizobiales	Rhizobiaceae	Jiella	Jiella sp002088275	spring	CL	0.0423381	0.0112387	0.265452	0	0
REMEI007_ass_metaspades_bin.69	Bacteria	Verrucomicrobiota	Verrucomicrobiae	Opitutales	MB11C04	MB11C04		spring	CL	0.0136959	0.0112059	0.81819	0	0
F124.scaffolds	Bacteria	Pseudomonadota	Gammaproteobacteria	Enterobacterales_A	Vibrionaceae	Vibrio	Vibrio crassostreae	spring	CL	0.0139992	0.0110595	0.790008	0	0
REMEI133_ass_metaspades_bin.17	Bacteria	Pseudomonadota	Alphaproteobacteria	Parvibaculales	RS24	UBA7378	UBA7378 sp002469805	spring	CL	0.0166181	0.0109864	0.661108	0	0
REMEI174_ass_metaspades_bin.10.clean	Bacteria	Pseudomonadota	Alphaproteobacteria	Sphingomonadales	Sphingomonadaceae	Sphingomonas	Sphingomonas aquatilis	spring	CL	0.0290732	0.0109162	0.375473	0	0
REMEI061_ass_metaspades_bin.24	Bacteria	Pseudomonadota	Alphaproteobacteria	Sphingomonadales	Sphingomonadaceae	Sphingobium	Sphingobium sp000508185	spring	CL	0.0235596	0.0108045	0.458602	0	0
REMEI050_ass_metaspades_bin.155	Bacteria	Actinomycetota	Acidimicrobiia	Acidimicrobiales	UBA11606	UBA11606		spring	CL	0.0236289	0.0107285	0.454042	0	0
REMEI053_ass_metaspades_bin.30	Bacteria	Pseudomonadota	Alphaproteobacteria	Rhodobacterales	Rhodobacteraceae	Planktotalea		spring	CL	0.0178116	0.0103567	0.581459	0	0
REMEI171_ass_metaspades_bin.26	Bacteria	Pseudomonadota	Alphaproteobacteria	Sphingomonadales	Sphingomonadaceae	Sphingomonas		spring	CL	0.0376548	0.00989559	0.262798	0	0
REMEI008_ass_megahit_bin.134	Bacteria	Pseudomonadota	Gammaproteobacteria	Pseudomonadales	HTCC2089	UBA4421		spring	CL	0.0181251	0.0097815	0.539667	0	0
REMEI134_ass_metaspades_bin.134	Bacteria	Actinomycetota	Actinomycetia	Actinomycetales	Microbacteriaceae	Microbacterium	Microbacterium sp002313585	spring	CL	0.0271316	0.00977882	0.360421	0	0
REMEI166_ass_metaspades_bin.9	Bacteria	Bacteroidota	Bacteroidia	Flavobacteriales	UA16	UBA11663		spring	CL	0.021149	0.00943304	0.446028	0	0
REMEI108_ass_metaspades_bin.11	Bacteria	Pseudomonadota	Alphaproteobacteria	Sphingomonadales	Sphingomonadaceae	Sphingomonas	Sphingomonas sp003075315	spring	CL	0.0305556	0.00932674	0.305239	0	0
REMEI006_ass_metaspades_bin.81	Bacteria	Pseudomonadota	Alphaproteobacteria	Sphingomonadales	Sphingomonadaceae	Sphingobium	Sphingobium naphthae	spring	CL	0.0288457	0.00930323	0.322517	0	0
REMEI165_ass_metaspades_bin.32	Bacteria	Pseudomonadota	Alphaproteobacteria	Thalassobaculales	Thalassobaculaceae	TMED26		spring	CL	0.0266247	0.00918389	0.344939	0	0
REMEI160_ass_metaspades_bin.7	Bacteria	Verrucomicrobiota	Verrucomicrobiae	Opitutales	DSM-45221	Coraliomargarita		spring	CL	0.028212	0.00913088	0.323653	0	0
REMEI050_ass_metaspades_bin.23	Bacteria	Verrucomicrobiota	Verrucomicrobiae	Verrucomicrobiales	DEV007	JAACDM01	JAACDM01 sp009936795	spring	CL	0.0151154	0.0089853	0.594448	0	0
REMEI062_ass_metaspades_bin.7	Bacteria	Planctomycetota	Planctomycetia	Pirellulales	Pirellulaceae	JABAAE01	JABAAE01 sp014238905	spring	CL	0.0134922	0.0088029	0.652443	0	0
REMEI159_ass_metaspades_bin.26	Bacteria	Pseudomonadota	Alphaproteobacteria	UBA7985	UBA7985	UBA7985	UBA7985 sp002690455	spring	CL	0.0947666	0.00850743	0.0897725	0	0
REMEI159_ass_metaspades_bin.13	Bacteria	Pseudomonadota	Gammaproteobacteria	Pseudomonadales	Halieaceae	Luminiphilus	Luminiphilus sp002456975	spring	CL	0.0160033	0.0080447	0.502689	0	0
REMEI172_ass_metaspades_bin.63	Bacteria	Pseudomonadota	Alphaproteobacteria	Sphingomonadales	Sphingomonadaceae	Sphingomonas		spring	CL	0.028694	0.00790576	0.275519	0	0
REMEI058_ass_metaspades_bin.39	Bacteria	Pseudomonadota	Alphaproteobacteria	Caulobacterales	Maricaulaceae	Marinicauda	Marinicauda pacifica	spring	CL	0.0244211	0.00745163	0.305131	0	0
REMEI046_ass_metaspades_bin.76	Bacteria	Pseudomonadota	Gammaproteobacteria	Pseudomonadales	Halieaceae	Luminiphilus	Luminiphilus sp022425845	spring	CL	0.0162262	0.00736415	0.453842	0	0
REMEI136_ass_metaspades_bin.34.clean	Bacteria	Pseudomonadota	Gammaproteobacteria	Pseudomonadales	Alcanivoracaceae	Alcanivorax		spring	CL	0.0296386	0.0073028	0.246395	0	0
REMEI061_ass_metaspades_bin.49	Bacteria	Pseudomonadota	Alphaproteobacteria	Sphingomonadales	Sphingomonadaceae	Sphingobium	Sphingobium yanoikuyae	spring	CL	0.0239303	0.0070578	0.294932	0	0
REMEI135_ass_metaspades_bin.5.clean	Bacteria	Pseudomonadota	Alphaproteobacteria	Sphingomonadales	Sphingomonadaceae	Sphingomonas	Sphingomonas parapaucimobilis	spring	CL	0.0260966	0.00703686	0.269647	0	0
REMEI058_ass_metaspades_bin.1	Bacteria	Pseudomonadota	Alphaproteobacteria	Rhodobacterales	Rhodobacteraceae	Cognatiyoonia		spring	CL	0.0142496	0.00701145	0.492046	0	0
REMEI140_ass_metaspades_bin.30.clean	Bacteria	Pseudomonadota	Alphaproteobacteria	Sphingomonadales	Sphingomonadaceae	Alteriqipengyuania	Alteriqipengyuania sp002377695	spring	CL	0.0278883	0.00698751	0.250554	0	0
REMEI175_ass_metaspades_bin.13	Bacteria	Bacteroidota	Bacteroidia	Chitinophagales	Saprospiraceae	DT-110		spring	CL	0.0138158	0.0068161	0.493354	0	0
REMEI050_ass_metaspades_bin.143	Bacteria	Desulfobacterota_B	Binatia	UBA12015	UBA12015	UBA12015		spring	CL	0.0163284	0.0064113	0.392647	0	0
REMEI109_ass_metaspades_bin.119	Bacteria	Pseudomonadota	Alphaproteobacteria	Sphingomonadales	Sphingomonadaceae	Novosphingopyxis		spring	CL	0.0216565	0.00626311	0.289202	0	0
REMEI061_ass_metaspades_bin.46	Bacteria	Pseudomonadota	Alphaproteobacteria	Sphingomonadales	Sphingomonadaceae	Qipengyuania	Qipengyuania pelagi	spring	CL	0.0218912	0.00610498	0.278878	0	0
REMEI062_ass_metaspades_bin.46	Bacteria	Pseudomonadota	Alphaproteobacteria	Rhodobacterales	Rhodobacteraceae	Yoonia		spring	CL	0.0143921	0.00604413	0.419961	0	0
REMEI172_ass_metaspades_bin.10	Bacteria	Pseudomonadota	Alphaproteobacteria	Rhodobacterales	Rhodobacteraceae	Sagittula		spring	CL	0.0187682	0.00598349	0.318811	0	0
REMEI108_ass_metaspades_bin.28	Bacteria	Pseudomonadota	Alphaproteobacteria	Sphingomonadales	Sphingomonadaceae	Sphingobium	Sphingobium soli	spring	CL	0.0190578	0.00553127	0.290237	0	0
REMEI171_ass_metaspades_bin.1	Bacteria	Pseudomonadota	Alphaproteobacteria	Rhodobacterales	Rhodobacteraceae	HIMB11		spring	CL	0.0176698	0.00497197	0.281382	0	0
REMEI169_ass_metaspades_bin.53	Bacteria	Verrucomicrobiota	Verrucomicrobiae	Opitutales	DSM-45221	UBA7445		spring	CL	0.0234229	0.00472177	0.201588	0	0
REMEI169_ass_metaspades_bin.52.clean	Bacteria	Actinomycetota	Actinomycetia	Actinomycetales	Microbacteriaceae	Pontimonas	Pontimonas sp002172585	spring	CL	0.012522	0.00471724	0.376716	0	0
REMEI139_ass_metaspades_bin.113	Bacteria	Verrucomicrobiota	Verrucomicrobiae	Opitutales	DSM-45221	UBA7445		spring	CL	0.0160244	0.00451725	0.281898	0	0
REMEI108_ass_metaspades_bin.51.clean	Bacteria	Pseudomonadota	Alphaproteobacteria	Sphingomonadales	Sphingomonadaceae	Qipengyuania	Qipengyuania sp001635685	spring	CL	0.0281311	0.00420599	0.149514	0	0
REMEI056_ass_metaspades_bin.36	Bacteria	Pseudomonadota	Gammaproteobacteria	Enterobacterales_A	Alteromonadaceae	Glaciecola	Glaciecola sp002292215	spring	CL	0.00640695	0.00417409	0.651493	0	0
REMEI166_ass_metaspades_bin.67	Bacteria	Verrucomicrobiota	Kiritimatiellia	Kiritimatiellales	Pontiellaceae	UBA1859	UBA1859 sp002691095	spring	CL	0.0191804	0.0039009	0.20338	0	0
REMEI174_ass_metaspades_bin.17	Bacteria	Pseudomonadota	Alphaproteobacteria	Rhodobacterales	Rhodobacteraceae	M30B80		spring	CL	0.0174738	0.00376199	0.215293	0	0
REMEI165_ass_metaspades_bin.14	Bacteria	Pseudomonadota	Alphaproteobacteria	UBA8317	UBA8317	UBA8317	UBA8317 sp002469865	spring	CL	0.013294	0.00359842	0.270679	0	0
REMEI175_ass_metaspades_bin.7	Bacteria	Pseudomonadota	Alphaproteobacteria	Sphingomonadales	Sphingomonadaceae	Qipengyuania		spring	CL	0.0189204	0.00321611	0.169981	0	0
REMEI175_ass_metaspades_bin.8	Bacteria	Pseudomonadota	Alphaproteobacteria	Caulobacterales	Maricaulaceae	Maricaulis		spring	CL	0.0180044	0.00320901	0.178235	0	0
REMEI061_ass_metaspades_bin.8	Bacteria	Pseudomonadota	Alphaproteobacteria	Rhodobacterales	Rhodobacteraceae	Lentibacter	Lentibacter algarum	spring	CL	0.0149911	0.00309264	0.206299	0	0
REMEI062_ass_metaspades_bin.57	Bacteria	Pseudomonadota	Alphaproteobacteria	Rhodobacterales	Rhodobacteraceae	Donghicola		spring	CL	0.0129625	0.00289362	0.223229	0	0
REMEI008_ass_megahit_bin.83	Bacteria	Planctomycetota	Planctomycetia	Pirellulales	Pirellulaceae	UBA721	UBA721 sp002705165	spring	CL	0.0120633	0.00261346	0.216645	0	0
REMEI058_ass_metaspades_bin.32	Bacteria	Pseudomonadota	Alphaproteobacteria	Sphingomonadales	Sphingomonadaceae	Qipengyuania	Qipengyuania pacifica	spring	CL	0.0157433	0.00255491	0.162285	0	0
REMEI139_ass_metaspades_bin.10	Bacteria	Bacteroidota	Bacteroidia	Flavobacteriales	UA16	UBA8752	UBA8752 sp002172485	spring	CL	0.0146248	0.00254101	0.173746	0	0
REMEI062_ass_metaspades_bin.61	Bacteria	Pseudomonadota	Alphaproteobacteria	Rhodobacterales	Rhodobacteraceae	Pacificibacter		spring	CL	0.0145427	0	0.1	0	0
REMEI133_ass_metaspades_bin.33	Bacteria	Pseudomonadota	Alphaproteobacteria	Caulobacterales	Hyphomonadaceae	Henriciella	Henriciella sp002172915	spring	CL	0.00769628	0	0.1	0	0
REMEI133_ass_metaspades_bin.82	Bacteria	Pseudomonadota	Alphaproteobacteria	Rhodospirillales_A	Thalassospiraceae	Thalassospira	Thalassospira lucentensis_A	spring	CL	0.00794599	0	0.1	0	0
REMEI140_ass_metaspades_bin.46	Bacteria	Verrucomicrobiota	Verrucomicrobiae	Opitutales	DSM-45221	Coraliomargarita	Coraliomargarita sp002469895	spring	CL	0.00934083	0	0.1	0	0
REMEI159_ass_metaspades_bin.91	Bacteria	Planctomycetota	Phycisphaerae	Phycisphaerales	SM1A02	UBA8653	UBA8653 sp002168105	spring	CL	0.00929151	0	0.1	0	0
REMEI160_ass_metaspades_bin.0	Bacteria	Pseudomonadota	Alphaproteobacteria	Caulobacterales	Hyphomonadaceae	Henriciella		spring	CL	0.00709328	0	0.1	0	0
REMEI162_ass_metaspades_bin.10	Bacteria	Bacteroidota	Bacteroidia	Flavobacteriales	Schleiferiaceae	RFXV01		spring	CL	0.00548473	0	0.1	0	0
REMEI166_ass_metaspades_bin.16	Bacteria	Pseudomonadota	Gammaproteobacteria	Pseudomonadales	HTCC2089	UBA4421	UBA4421 sp002450255	spring	CL	0.00777566	0	0.1	0	0
REMEI172_ass_metaspades_bin.18	Bacteria	Pseudomonadota	Alphaproteobacteria	Rhodobacterales	Rhodobacteraceae	Dinoroseobacter		spring	CL	0.0134189	0	0.1	0	0
REMEI172_ass_metaspades_bin.43	Bacteria	Pseudomonadota	Gammaproteobacteria	Enterobacterales_A	Vibrionaceae	Enterovibrio		spring	CL	0.00581066	0	0.1	0	0
REMEI175_ass_metaspades_bin.40	Bacteria	Pseudomonadota	Alphaproteobacteria	Pelagibacterales	Pelagibacteraceae	Pelagibacter	Pelagibacter sp003209915	spring	CD	12.214	13.1163	1.07388	0.00197986	350.099
REMEI172_ass_metaspades_bin.35	Bacteria	Bacteroidota	Bacteroidia	Flavobacteriales	Flavobacteriaceae	UBA7446	UBA7446 sp002862705	spring	CD	2.30877	3.99598	1.73078	0.0152382	45.4876
REMEI098_ass_metaspades_bin.7	Bacteria	Bacteroidota	Bacteroidia	Flavobacteriales	Flavobacteriaceae	GCA001735715		spring	CD	0.636494	2.07152	3.25457	0.0327795	21.1458
REMEI070_ass_metaspades_bin.0	Bacteria	Bacteroidota	Bacteroidia	Flavobacteriales	Flavobacteriaceae	Hel1-33-131	Hel1-33-131 sp018608725	spring	CD	0.647372	1.98383	3.06443	0.0311073	22.2825
REMEI134_ass_metaspades_bin.31	Bacteria	Pseudomonadota	Alphaproteobacteria	Puniceispirillales	AAA536-G10	AAA536-G10	AAA536-G10 sp003283875	spring	CD	1.77121	1.60626	0.90687	0	0
[truncated: 2,726 more rows]
