# Supplementary material for: Decoding the genetic drivers of marine bacterial blooms through comparative genomics
Source: Microbiome. 2025 Oct 1;13:198. doi: 10.1186/s40168-025-02182-y (PMC12487129; doi:10.1186/s40168-025-02182-y)
Supplement: Supplementary file 13 — Additional file 12: Table S3. Functional units enriched in fast-growing bacteria (Wilcoxon Rank Sum test p < 0.05) ordered by the difference in the mean proportion of genes from each functional unit between fast- and slow-growers [file 40168_2025_2182_MOESM12_ESM.xlsx]

## Sheet: Hoja1
Table S3. Functional gene clusters enriched in fast-growing bacteria (Wilcoxon Rank Sum test p<0.05) ordered by the difference in the mean proportion
of genes from each cluster between fast- and slow-growers.
Functional gene cluster ID	COG category	PFAM no.	Description	Significant in treatments:						Difference (%)
Response_reg		PF00072	Response regulator receiver domain	CL	CD	PL	PD	DL	VL	1
GGDEF		PF00990	Diguanylate cyclase, GGDEF domain	CL	CD	PL	PD	DL	VL	>0.5
HATPase_c		PF02518	Histidine kinase-, DNA gyrase B-, and HSP90-like ATPase	CL	CD	PL	PD	DL	VL	>0.5
COG2199	T		GGDEF domain, diguanylate cyclase (c-di-GMP synthetase) or its enzymatically inactive variants	CL	CD	PL	PD	DL	VL	>0.5
COG0583	K		DNA-binding transcriptional regulator, LysR family	CL	CD	PL	PD	DL	VL	>0.5
LysR_substrate		PF03466	LysR substrate binding domain	CL	CD	PL	PD	DL	VL	>0.5
HTH_1		PF00126	Bacterial regulatory helix-turn-helix protein, lysR family	CL	CD	PL	PD	DL	VL	>0.5
HisKA		PF00512	His Kinase A (phospho-acceptor) domain	CL	CD	PL	PD	DL	VL	>0.5
COG3706	TK		Two-component response regulator, PleD family, consists of two REC domains and a diguanylate cyclase (GGDEF) domain	CL	CD	PL	PD	DL	VL	>0.1
EAL		PF00563	EAL domain	CL	CD	PL	PD	DL	VL	>0.1
COG0642	T		Signal transduction histidine kinase	CL	CD	PL	PD	DL	VL	>0.1
COG0840	NT		Methyl-accepting chemotaxis protein	CL	CD	PL	PD	DL	VL	>0.1
MCPsignal		PF00015	Methyl-accepting chemotaxis protein (MCP) signalling domain	CL	CD	PL	PD	DL	VL	>0.1
K03406			methyl-accepting chemotaxis protein	CL	CD	PL	PD	DL	VL	>0.1
TonB_dep_Rec		PF00593	TonB dependent receptor					DL	VL	>0.1
COG2205	T		K+-sensing histidine kinase KdpD	CL	CD	PL	PD	DL	VL	>0.1
COG5001	T		Predicted signal transduction protein containing a membrane domain, an EAL and a GGDEF domain	CL	CD	PL	PD	DL	VL	>0.1
COG0784	T		CheY chemotaxis protein or a CheY-like REC (receiver) domain	CL	CD	PL	PD	DL	VL	>0.1
COG0745	TK		DNA-binding response regulator, OmpR family, contains REC and winged-helix (wHTH) domain	CL	CD	PL	PD	DL	VL	>0.1
HTH_18		PF12833	Helix-turn-helix domain	CL	CD	PL	PD	DL	VL	>0.1
COG0834	ET		ABC-type amino acid transport/signal transduction system, periplasmic component/domain	CL	CD	PL	PD	DL	VL	>0.1
COG0845	MV		Multidrug efflux pump subunit AcrA (membrane-fusion protein)	CL		PL	PD	DL	VL	>0.1
N_methyl		PF07963	Prokaryotic N-terminal methylation motif	CL				DL	VL	>0.1
PAS_9		PF13426	PAS domain	CL	CD	PL	PD	DL	VL	>0.1
COG2197	TK		DNA-binding response regulator, NarL/FixJ family, contains REC and HTH domains	CL	CD	PL	PD	DL	VL	>0.1
COG2931	Q		Ca2+-binding protein, RTX toxin-related			PL	PD	DL	VL	>0.1
ACR_tran		PF00873	AcrB/AcrD/AcrF family	CL		PL	PD	DL	VL	>0.1
GerE		PF00196	Bacterial regulatory proteins, luxR family	CL	CD	PL	PD	DL	VL	>0.1
Trans_reg_C		PF00486	Transcriptional regulatory protein, C terminal	CL	CD	PL	PD	DL	VL	>0.1
COG2207	K		AraC-type DNA-binding domain and AraC-containing proteins	CL	CD	PL	PD	DL	VL	>0.1
TetR_N		PF00440	Bacterial regulatory proteins, tetR family	CL		PL	PD	DL	VL	>0.1
SBP_bac_3		PF00497	Bacterial extracellular solute-binding proteins, family 3	CL	CD	PL	PD	DL	VL	>0.1
COG1309	K		DNA-binding transcriptional regulator, AcrR family	CL		PL	PD	DL	VL	>0.1
GntR		PF00392	Bacterial regulatory proteins, gntR family	CL	CD	PL	PD	DL	VL	>0.1
Hpt		PF01627	Hpt domain	CL	CD	PL	PD	DL	VL	>0.1
LacI		PF00356	Bacterial regulatory proteins, lacI family	CL	CD	PL	PD	DL	VL	>0.1
COG0582	LX		Integrase	CL		PL	PD	DL	VL	>0.1
Phage_integrase		PF00589	Phage integrase family	CL	CD	PL	PD	DL	VL	>0.1
COG0841	V		Multidrug efflux pump subunit AcrB	CL		PL	PD	DL	VL	>0.1
COG1609	K		DNA-binding transcriptional regulator, LacI/PurR family	CL	CD	PL	PD	DL	VL	>0.1
COG4191	T		Signal transduction histidine kinase regulating C4-dicarboxylate transport system	CL	CD	PL	PD	DL	VL	>0.1
Alpha-amylase		PF00128	Alpha amylase, catalytic domain	CL		PL	PD	DL	VL	>0.1
CheW		PF01584	CheW-like domain	CL		PL	PD	DL	VL	>0.1
Peripla_BP_3		PF13377	Periplasmic binding protein-like domain	CL	CD	PL	PD	DL	VL	>0.1
CarbopepD_reg_2		PF13715	CarboxypepD_reg-like domain		CD					>0.1
COG0454	KR		N-acetyltransferase, GNAT superfamily (includes histone acetyltransferase HPA2)		CD	PL	PD	DL	VL	>0.1
COG1846	K		DNA-binding transcriptional regulator, MarR family			PL	PD	DL	VL	>0.1
COG2200	T		EAL domain, c-di-GMP-specific phosphodiesterase class I (or its enzymatically inactive variant)	CL	CD	PL	PD	DL	VL	>0.1
Acetyltransf_1		PF00583	Acetyltransferase (GNAT) family	CL	CD	PL	PD	DL	VL	>0.1
PAS_3		PF08447	PAS fold	CL	CD	PL	PD	DL	VL	>0.1
MFS_1		PF07690	Major Facilitator Superfamily					DL	VL	>0.1
HlyD_3		PF13437	HlyD family secretion protein	CL	CD	PL	PD	DL	VL	>0.1
DEAD		PF00270	DEAD/DEAH box helicase	CL	CD	PL	PD	DL		>0.1
HAMP		PF00672	HAMP domain	CL		PL	PD	DL	VL	>0.1
COG1670	JO		Protein N-acetyltransferase, RimJ/RimL family	CL	CD	PL	PD	DL	VL	>0.1
COG0477	GEPR		MFS family permease						VL	>0.1
EamA		PF00892	EamA-like transporter family	CL	CD	PL	PD	DL	VL	>0.1
COG5002	T		Signal transduction histidine kinase	CL	CD	PL	PD	DL	VL	>0.1
COG0366	G		Glycosidase	CL		PL	PD	DL	VL	>0.1
COG0456	J		Ribosomal protein S18 acetylase RimI and related acetyltransferases		CD	PL	PD	DL	VL	>0.1
HlyD_D23		PF16576	Barrel-sandwich domain of CusB or HlyD membrane-fusion	CL		PL	PD	DL	VL	>0.1
Acetyltransf_3		PF13302	Acetyltransferase (GNAT) domain	CL	CD	PL	PD	DL	VL	>0.1
COG3203	M		Outer membrane protein (porin)	CL	CD	PL	PD	DL	VL	>0.1
Helicase_C		PF00271	Helicase conserved C-terminal domain	CL	CD	PL	PD	DL		>0.1
AstE_AspA		PF04952	Succinylglutamate desuccinylase / Aspartoacylase family	CL	CD	PL	PD	DL	VL	>0.1
MS_channel		PF00924	Mechanosensitive ion channel	CL	CD	PL	PD	DL	VL	>0.1
Sigma70_r4_2		PF08281	Sigma-70, region 4			PL	PD	DL	VL	>0.1
Flavodoxin_1		PF00258	Flavodoxin	CL	CD	PL	PD	DL	VL	>0.05
COG4773	P		Outer membrane receptor for ferric coprogen and ferric-rhodotorulic acid					DL	VL	>0.05
Glyoxalase		PF00903	Glyoxalase/Bleomycin resistance protein/Dioxygenase superfamily	CL		PL	PD	DL	VL	>0.05
COG2885	M		Outer membrane protein OmpA and related peptidoglycan-associated (lipo)proteins		CD	PL	PD	DL	VL	>0.05
COG1595	K		DNA-directed RNA polymerase specialized sigma subunit, sigma24 family			PL	PD	DL	VL	>0.05
Sigma54_activat		PF00158	Sigma-54 interaction domain	CL		PL	PD	DL	VL	>0.05
HTH_8		PF02954	Bacterial regulatory protein, Fis family	CL		PL	PD	DL	VL	>0.05
GAF		PF01590	GAF domain	CL		PL	PD	DL	VL	>0.05
K03088			RNA polymerase sigma-70 factor, ECF subfamily			PL	PD	DL	VL	>0.05
PilZ		PF07238	PilZ domain	CL		PL	PD	DL	VL	>0.05
FCD		PF07729	FCD domain	CL	CD	PL	PD	DL	VL	>0.05
COG1396	K		Transcriptional regulator, contains XRE-family HTH domain	CL		PL	PD	DL	VL	>0.05
COG0835	NT		Chemotaxis signal transduction protein	CL	CD	PL	PD	DL	VL	>0.05
Oxidored_FMN		PF00724	NADH:flavin oxidoreductase / NADH oxidase family	CL	CD	PL	PD	DL	VL	>0.05
COG1902	C		2,4-dienoyl-CoA reductase or related NADH-dependent reductase, Old Yellow Enzyme (OYE) family	CL	CD	PL	PD	DL	VL	>0.05
COG1226	P		Voltage-gated potassium channel Kch	CL	CD	PL	PD	DL	VL	>0.05
COG0625	O		Glutathione S-transferase						VL	>0.05
Sigma70_r2		PF04542	Sigma-70 region 2			PL	PD	DL	VL	>0.05
COG3437	T		Response regulator c-di-GMP phosphodiesterase, RpfG family, contains REC and HD-GYP domains	CL		PL	PD	DL	VL	>0.05
AsnC_trans_reg		PF01037	Lrp/AsnC ligand binding domain	CL	CD	PL	PD	DL	VL	>0.05
PAS_4		PF08448	PAS fold	CL		PL	PD	DL	VL	>0.05
COG1522	K		DNA-binding transcriptional regulator, Lrp family	CL	CD	PL	PD	DL	VL	>0.05
COG3637	M		Opacity protein and related surface antigens		CD	PL	PD	DL	VL	>0.05
COG0513	L		Superfamily II DNA and RNA helicase	CL	CD	PL	PD	DL	VL	>0.05
TPR_19		PF14559	Tetratricopeptide repeat	repeat		PL	PD	DL	VL	>0.05
HemolysinCabind		PF00353	Haemolysin-type calcium-binding repeat (2 copies)			PL	PD	DL	VL	>0.05
LysE		PF01810	LysE type translocator	CL	CD	PL	PD	DL	VL	>0.05
COG0226	P		ABC-type phosphate transport system, periplasmic component	CL	CD	PL	PD	DL	VL	>0.05
COG0346	Q		Catechol 2,3-dioxygenase or other lactoylglutathione lyase family enzyme			PL	PD	DL	VL	>0.05
COG0494	V		8-oxo-dGTP pyrophosphatase MutT and related house-cleaning NTP pyrophosphohydrolases, NUDIX family	CL	CD	PL	PD	DL	VL	>0.05
COG2204	T		DNA-binding transcriptional response regulator, NtrC family, contains REC, AAA-type ATPase, and a Fis-type DNA-binding domains	CL		PL	PD	DL	VL	>0.05
COG2165	NUW		Type II secretory pathway, pseudopilin PulG	CL				DL	VL	>0.05
COG3279	KT		DNA-binding response regulator, LytR/AlgR family		CD	PL	PD	DL	VL	>0.05
OmpA		PF00691	OmpA family		CD	PL	PD	DL	VL	>0.05
COG2067	I		Long-chain fatty acid transport protein		CD		PD			>0.05
COG2198	T		HPt (histidine-containing phosphotransfer) domain	CL	CD	PL	PD	DL	VL	>0.05
ADH_N		PF08240	Alcohol dehydrogenase GroES-like domain						VL	>0.05
HTH_3		PF01381	Helix-turn-helix	CL	CD	PL	PD	DL	VL	>0.05
Hint_2		PF13403	Hint domain			PL	PD	DL	VL	>0.05
COG2801	X		Transposase InsO and inactivated derivatives	CL		PL	PD	DL	VL	>0.05
Na_H_Exchanger		PF00999	Sodium/hydrogen exchanger family	CL		PL	PD	DL	VL	>0.05
YkuD		PF03734	L,D-transpeptidase catalytic domain						VL	>0.05
LytTR		PF04397	LytTr DNA-binding domain		CD	PL	PD	DL	VL	>0.05
COG0697	GER		Permease of the drug/metabolite transporter (DMT) superfamily		CD	PL	PD			>0.05
PAS		PF00989	PAS fold	CL	CD	PL	PD	DL	VL	>0.05
AAA_31		PF13614	AAA domain	CL	CD	PL	PD	DL	VL	>0.05
RNase_T		PF00929	Exonuclease	CL	CD		PD			>0.05
MarR_2		PF12802	MarR family	CL		PL	PD	DL	VL	>0.05
COG2201	NT		Chemotaxis response regulator CheB, contains REC and protein-glutamate methylesterase domains	CL	CD	PL	PD	DL	VL	>0.05
Trp_halogenase		PF04820	Tryptophan halogenase	CL		PL	PD	DL	VL	>0.05
COG4251	T		Bacteriophytochrome (light-regulated signal transduction histidine kinase)	CL	CD	PL	PD	DL	VL	>0.05
SNARE_assoc		PF09335	SNARE associated Golgi protein	CL		PL	PD	DL	VL	>0.05
COG1280	E		Threonine/homoserine/homoserine lactone efflux protein	CL	CD	PL	PD	DL	VL	>0.05
K03413			two-component system, chemotaxis family, chemotaxis protein CheY	CL		PL	PD	DL	VL	>0.05
COG1538	M		Outer membrane protein TolC					DL	VL	>0.05
SE		PF08491	Squalene epoxidase	CL		PL	PD	DL	VL	>0.05
COG3292	T		Periplasmic ligand-binding sensor domain	CL	CD	PL	PD			>0.05
OEP		PF02321	Outer membrane efflux protein					DL	VL	>0.05
PG_binding_1		PF01471	Putative peptidoglycan binding domain	CL		PL	PD	DL	VL	>0.05
CBM_48		PF02922	Carbohydrate-binding module 48 (Isoamylase N-terminal domain)	CL	CD	PL	PD	DL	VL	>0.05
Flg_bb_rod		PF00460	Flagella basal body rod protein			PL	PD	DL	VL	>0.05
COG3920	T		Two-component sensor histidine kinase, HisKA and HATPase domains					DL	VL	>0.05
COG2814	G		Predicted arabinose efflux permease, MFS family						VL	>0.05
COG3267	U		Type II secretory pathway, component ExeA (predicted ATPase)	CL		PL	PD	DL	VL	>0.05
Biotin_lipoyl_2		PF13533	Biotin-lipoyl like	CL		PL	PD	DL	VL	>0.05
COG0654	HC		2-polyprenyl-6-methoxyphenol hydroxylase and related FAD-dependent oxidoreductases			PL	PD	DL	VL	>0.05
DJ-1_PfpI		PF01965	DJ-1/PfpI family	CL	CD	PL	PD	DL	VL	>0.05
ADH_zinc_N		PF00107	Zinc-binding dehydrogenase						VL	>0.05
GST_C		PF00043	Glutathione S-transferase, C-terminal domain	CL				DL	VL	>0.05
HTH_24		PF13412	Winged helix-turn-helix DNA-binding	CL	CD	PL	PD	DL	VL	>0.05
HTH_Crp_2		PF13545	Crp-like helix-turn-helix domain	CL	CD	PL	PD	DL	VL	>0.05
COG0789	K		DNA-binding transcriptional regulator, MerR family			PL	PD	DL	VL	>0.05
K00799			glutathione S-transferase [EC:2.5.1.18]					DL	VL	>0.05
COG2972	T		Sensor histidine kinase YesM			PL	PD	DL	VL	>0.05
PepSY_TM		PF03929	PepSY-associated TM region	CL		PL	PD	DL	VL	>0.05
COG0730	S		Uncharacterized membrane protein YfcA	CL				DL	VL	>0.05
COG2186	K		DNA-binding transcriptional regulator, FadR family	CL	CD	PL	PD	DL	VL	>0.05
COG3182	S		Uncharacterized iron-regulated membrane protein	CL		PL	PD	DL	VL	>0.05
T2SSE		PF00437	Type II/IV secretion system protein	CL		PL	PD	DL	VL	>0.05
MerR-DNA-bind		PF09278	MerR, DNA binding	CL	CD	PL	PD	DL	VL	>0.05
K07497			putative transposase	CL		PL	PD	DL	VL	>0.05
Hydrolase_4		PF12146	Serine aminopeptidase, S33	CL		PL	PD	DL	VL	>0.05
COG0640	K		DNA-binding transcriptional regulator, ArsR family			PL	PD	DL	VL	>0.05
COG0668	M		Small-conductance mechanosensitive channel	CL		PL	PD	DL	VL	>0.05
COG0446	I		NADPH-dependent 2,4-dienoyl-CoA reductase, sulfur reductase, or a related oxidoreductase	CL		PL	PD	DL	VL	>0.05
TauE		PF01925	Sulfite exporter TauE/SafE	CL				DL	VL	>0.05
NAD_binding_1		PF00175	Oxidoreductase NAD-binding domain	CL	CD	PL	PD	DL		>0.05
EF-hand_5		PF13202	EF hand	CL		PL	PD	DL	VL	>0.05
Cation_efflux		PF01545	Cation efflux family	CL		PL	PD	DL	VL	>0.05
Hydrolase		PF00702	haloacid dehalogenase-like hydrolase	CL		PL	PD	DL	VL	>0.05
COG0665	E		Glycine/D-amino acid oxidase (deaminating)					DL		>0.05
rve		PF00665	Integrase core domain	CL		PL	PD	DL	VL	>0.05
OMP_b-brl		PF13505	Outer membrane protein beta-barrel domain			PL	PD	DL	VL	>0.05
PseudoU_synth_2		PF00849	RNA pseudouridylate synthase	CL	CD	PL	PD			>0.05
Patatin		PF01734	Patatin-like phospholipase	CL		PL	PD	DL	VL	>0.05
COG0308	E		Aminopeptidase N		CD					>0.05
ABC_membrane		PF00664	ABC transporter transmembrane region	CL	CD	PL				>0.05
COG4977	K		Transcriptional regulator GlxA family, contains an amidase domain and an AraC-type DNA-binding HTH domain	CL	CD	PL	PD	DL	VL	>0.05
COG2304	R		Secreted protein containing bacterial Ig-like domain and vWFA domain		CD					>0.05
Flg_bbr_C		PF06429	Flagellar basal body rod FlgEFG protein C-terminal			PL	PD	DL	VL	>0.05
COG3409	M		Peptidoglycan-binding (PGRP) domain of peptidoglycan hydrolases	CL		PL	PD	DL	VL	>0.05
COG2391	R		Uncharacterized membrane protein YedE/YeeE, contains two sulfur transport domains	CL	CD	PL	PD	DL	VL	>0.05
Pyr_redox_2		PF07992	Pyridine nucleotide-disulphide oxidoreductase					DL	VL	>0.05
Na_H_antiporter		PF03553	Na+/H+ antiporter family	CL	CD	PL	PD			>0.05
COG1292	M		Choline-glycine betaine transporter	CL	CD	PL	PD	DL	VL	>0.05
COG0738	G		Fucose permease	CL		PL	PD	DL		>0.05
GAF_2		PF13185	GAF domain	CL		PL	PD	DL	VL	>0.05
COG1757	C		Na+/H+ antiporter NhaC	CL	CD	PL	PD			>0.05
COG1376	M		Lipoprotein-anchoring transpeptidase ErfK/SrfK					DL	VL	>0.05
MerR		PF00376	MerR family regulatory protein	CL	CD	PL	PD	DL	VL	>0.05
Peptidase_M1		PF01433	Peptidase family M1 domain		CD	PL	PD			>0.05
COG0189	HJ		Glutathione synthase/RimK-type ligase, ATP-grasp superfamily	CL		PL	PD	DL	VL	>0.05
TrkA_N		PF02254	TrkA-N domain	CL	CD	PL	PD	DL	VL	>0.05
COG0463	M		Glycosyltransferase involved in cell wall bisynthesis		CD	PL	PD			>0.05
ATPase		PF06745	KaiC	CL		PL	PD	DL	VL	>0.05
MTS		PF05175	Methyltransferase small domain	CL	CD	PL	PD	DL		>0.05
COG0695	O		Glutaredoxin	CL		PL	PD	DL	VL	>0
K07112			uncharacterized protein	CL	CD	PL	PD	DL	VL	>0
COG2203	T		GAF domain	CL		PL	PD	DL	VL	>0
Ni_hydr_CYTB		PF01292	Prokaryotic cytochrome b561	CL		PL	PD	DL	VL	>0
COG2202	T		PAS domain	CL		PL	PD	DL	VL	>0
K03455			monovalent cation:H+ antiporter-2, CPA2 family	CL	CD	PL	PD	DL	VL	>0
Abhydrolase_6		PF12697	Alpha/beta hydrolase family			PL		DL	VL	>0
COG2963	X		Transposase and inactivated derivatives			PL	PD	DL	VL	>0
HK		PF02110	Hydroxyethylthiazole kinase family			PL	PD	DL	VL	>0
COG1638	G		TRAP-type C4-dicarboxylate transport system, periplasmic component			PL	PD			>0
Reg_prop		PF07494	Two component regulator propeller	CL	CD	PL	PD	DL	VL	>0
COG0110	R		Acetyltransferase (isoleucine patch superfamily)	CL		PL	PD	DL	VL	>0
DUF885		PF05960	Bacterial protein of unknown function (DUF885)					DL	VL	>0
PRK		PF00485	Phosphoribulokinase / Uridine kinase family	CL	CD	PL	PD	DL	VL	>0
Arabinose_bd		PF12625	Arabinose-binding domain of AraC transcription regulator, N-term	CL	CD	PL	PD	DL	VL	>0
T2SSF		PF00482	Type II secretion system (T2SS), protein F	CL		PL	PD	DL	VL	>0
2OG-FeII_Oxy_3		PF13640	2OG-Fe(II) oxygenase superfamily	CL			PD	DL	VL	>0
COG1192	N		Cellulose biosynthesis protein BcsQ			PL	PD	DL	VL	>0
COG1802	K		DNA-binding transcriptional regulator, GntR family	CL		PL	PD	DL	VL	>0
COG1566	V		Multidrug resistance efflux pump			PL	PD	DL	VL	>0
COG4805	S		Uncharacterized conserved protein, DUF885 familyt					DL	VL	>0
GST_N_3		PF13417	Glutathione S-transferase, N-terminal domain	CL					VL	>0
Acetyltransf_10		PF13673	Acetyltransferase (GNAT) domain		CD	PL	PD	DL		>0
K05800			Lrp/AsnC family transcriptional regulator	CL	CD	PL	PD	DL	VL	>0
PA		PF02225	PA domain	CL	CD	PL	PD	DL	VL	>0
COG1752	R		Predicted acylesterase/phospholipase RssA, containd patatin domain	CL	CD	PL	PD	DL	VL	>0
GST_N		PF02798	Glutathione S-transferase, N-terminal domain	CL				DL	VL	>0
COG3264	M		Small-conductance mechanosensitive channel	CL	CD	PL	PD	DL	VL	>0
BCCT		PF02028	BCCT, betaine/carnitine/choline family transporter	CL	CD	PL	PD	DL	VL	>0
HA2		PF04408	Helicase associated domain (HA2)	CL	CD	PL	PD	DL	VL	>0
Poly_export		PF02563	Polysaccharide biosynthesis/export protein	CL		PL	PD	DL	VL	>0
COG3090	G		TRAP-type C4-dicarboxylate transport system, small permease component			PL	PD			>0
Usp		PF00582	Universal stress protein family			PL	PD	DL	VL	>0
Rhomboid		PF01694	Rhomboid family		CD					>0
E1-E2_ATPase		PF00122	E1-E2 ATPase	CL	CD	PL	PD	DL	VL	>0
FAD_binding_3		PF01494	FAD binding domain			PL	PD	DL	VL	>0
Acetyltransf_5		PF13444	Acetyltransferase (GNAT) domain	CL	CD	PL	PD	DL	VL	>0
COG1506	E		Dipeptidyl aminopeptidase/acylaminoacyl peptidase						VL	>0
K06147			ATP-binding cassette, subfamily B, bacterial	CL				DL	VL	>0
COG1596	M		Periplasmic protein involved in polysaccharide export, contains SLBB domain of the beta-grasp fold	CL		PL	PD	DL	VL	>0
HMA		PF00403	Heavy-metal-associated domain		CD	PL	PD	DL		>0
Gp_dh_C		PF02800	Glyceraldehyde 3-phosphate dehydrogenase, C-terminal domain	CL	CD	PL	PD			>0
COG2217	P		Cation transport ATPase	CL	CD	PL	PD	DL	VL	>0
Glyco_trans_1_4		PF13692	Glycosyl transferases group 1			PL	PD	DL	VL	>0
COG2274	V		ABC-type bacteriocin/lantibiotic exporters, contain an N-terminal double-glycine peptidase domain	CL	CD	PL	PD	DL	VL	>0
COG0057	G		Glyceraldehyde-3-phosphate dehydrogenase/erythrose-4-phosphate dehydrogenase	CL	CD	PL	PD			>0
COG0398	S		Uncharacterized membrane protein YdjX, TVP38/TMEM64 family, SNARE-associated domain	CL		PL	PD	DL	VL	>0
COG4447	R		Uncharacterized protein related to plant photosystem II stability/assembly factor		CD					>0
COG3751	JO		Proline 4-hydroxylase (includes Rps23 Pro-64 3,4-dihydroxylase Tpa1), contains SM-20 domain	CL		PL	PD	DL	VL	>0
COG3577	R		Predicted aspartyl protease	CL	CD	PL	PD	DL	VL	>0
FKBP_C		PF00254	FKBP-type peptidyl-prolyl cis-trans isomerase		CD					>0
COG0705	O		Membrane associated serine protease, rhomboid family		CD				VL	>0
SBP_bac_8		PF13416	Bacterial extracellular solute-binding protein	CL		PL			VL	>0
Flagellin_N		PF00669	Bacterial flagellin N-terminal helical region	CL		PL	PD	DL	VL	>0
K03719			Lrp/AsnC family transcriptional regulator, leucine-responsive regulatory protein	CL	CD	PL	PD	DL	VL	>0
Acyl-CoA_dh_C		PF12806	Acetyl-CoA dehydrogenase C-terminal like	CL		PL	PD	DL	VL	>0
COG0475	P		Kef-type K+ transport system, membrane component KefB	CL		PL	PD	DL	VL	>0
K00134			glyceraldehyde 3-phosphate dehydrogenase [EC:1.2.1.12]	CL	CD	PL				>0
HTH_31		PF13560	Helix-turn-helix domain			PL	PD	DL	VL	>0
bPH_2		PF03703	Bacterial PH domain	CL		PL	PD	DL	VL	>0
COG1246	E		N-acetylglutamate synthase or related acetyltransferase, GNAT family	CL		PL	PD	DL	VL	>0
Ferritin		PF00210	Ferritin-like domain	CL		PL	PD	DL	VL	>0
zf-C4_Topoisom		PF01396	Topoisomerase DNA binding C4 zinc finger	CL	CD	PL	PD	DL	VL	>0
MatE		PF01554	MatE			PL	PD	DL		>0
COG0744	M		Membrane carboxypeptidase (penicillin-binding protein)			PL	PD	DL	VL	>0
His_kinase		PF06580	Histidine kinase			PL	PD	DL	VL	>0
COG3495	S		Uncharacterized protein	CL	CD	PL	PD		VL	>0
COG1961	L		Site-specific DNA recombinase related to the DNA invertase Pin	CL		PL	PD	DL	VL	>0
Y_Y_Y		PF07495	Y_Y_Y domain	CL	CD	PL	PD	DL	VL	>0
COG0534	V		Na+-driven multidrug efflux pump			PL	PD	DL		>0
HD		PF01966	HD domain		CD					>0
COG4774	P		Outer membrane receptor for monomeric catechols					DL	VL	>0
K03585			membrane fusion protein, multidrug efflux system	CL	CD	PL	PD	DL	VL	>0
Sulf_transp		PF04143	Sulphur transport	CL	CD	PL	PD	DL	VL	>0
COG0589	T		Nucleotide-binding universal stress protein, UspA family			PL	PD	DL	VL	>0
DrsE		PF02635	DsrE/DsrF-like family	CL	CD	PL	PD	DL	VL	>0
HisKA_3		PF07730	Histidine kinase	CL	CD	PL	PD	DL	VL	>0
TerB		PF05099	Tellurite resistance protein TerB	CL		PL	PD			>0
Acyl-CoA_dh_1		PF00441	Acyl-CoA dehydrogenase, C-terminal domain						VL	>0
Acyl_transf_3		PF01757	Acyltransferase family					DL	VL	>0
Secretin		PF00263	Bacterial type II and III secretion system protein	CL		PL	PD	DL	VL	>0
COG1230	P		Co/Zn/Cd efflux system component	CL		PL	PD	DL	VL	>0
Methyltrans_SAM		PF10672	S-adenosylmethionine-dependent methyltransferase	CL	CD	PL	PD	DL	VL	>0
COG1651	O		Protein-disulfide isomerase					DL	VL	>0
K03496			chromosome partitioning protein			PL	PD	DL	VL	>0
COG1733	K		DNA-binding transcriptional regulator, HxlR family			PL	PD	DL	VL	>0
HxlR		PF01638	HxlR-like helix-turn-helix			PL	PD	DL	VL	>0
K00219			2,4-dienoyl-CoA reductase (NADPH2) [EC:1.3.1.34]	CL	CD	PL	PD	DL	VL	>0
PNP_UDP_1		PF01048	Phosphorylase superfamily		CD	PL	PD	DL	VL	>0
COG0551	L		ssDNA-binding Zn-finger and Zn-ribbon domains of topoisomerase 1	CL	CD	PL	PD	DL	VL	>0
COG1835	M		Peptidoglycan/LPS O-acetylase OafA/YrhL, contains acyltransferase and SGNH-hydrolase domains			PL	PD	DL	VL	>0
COG0604	CR		NADPH:quinone reductase or related Zn-dependent oxidoreductase						VL	>0
COG2911	U		Autotransporter translocation and assembly factor TamB		CD	PL	PD	DL	VL	>0
COG1344	N		Flagellin and related hook-associated protein FlgL	CL		PL	PD	DL	VL	>0
COG1238	S		Uncharacterized membrane protein YqaA, SNARE-associated domain	CL	CD	PL	PD	DL	VL	>0
Flagellin_C		PF00700	Bacterial flagellin C-terminal helical region	CL		PL	PD	DL	VL	>0
COG1018	C		Ferredoxin-NADP reductase	CL		PL	PD	DL	VL	>0
Gp_dh_N		PF00044	Glyceraldehyde 3-phosphate dehydrogenase, NAD binding domain	CL	CD	PL	PD			>0
COG0664	T		cAMP-binding domain of CRP or a regulatory subunit of cAMP-dependent protein kinases				PD	DL	VL	>0
COG1092	J		23S rRNA G2069 N7-methylase RlmK or C1962 C5-methylase RlmI	CL		PL	PD	DL	VL	>0
MarR		PF01047	MarR family			PL	PD	DL	VL	>0
Methyltransf_25		PF13649	Methyltransferase domain					DL	VL	>0
cNMP_binding		PF00027	Cyclic nucleotide-binding domain			PL	PD	DL	VL	>0
NAD_binding_2		PF03446	NAD binding domain of 6-phosphogluconate dehydrogenase	CL		PL		DL	VL	>0
FecCD		PF01032	FecCD transport family	CL		PL	PD	DL	VL	>0
RimK		PF08443	RimK-like ATP-grasp domain	CL	CD	PL	PD	DL	VL	>0
COG4775	M		Outer membrane protein assembly factor BamA		CD				VL	>0
COG2913	M		Outer membrane protein assembly factor BamE, lipoprotein component of the BamABCDE complex	CL		PL	PD	DL	VL	>0
Aldedh		PF00171	Aldehyde dehydrogenase family						VL	>0
HTH_AsnC-type		PF13404	AsnC-type helix-turn-helix domain			PL	PD	DL	VL	>0
COG1305	O		Transglutaminase-like enzyme, putative cysteine protease					DL	VL	>0
HTH_20		PF12840	Helix-turn-helix domain					DL	VL	>0
COG2234	O		Zn-dependent amino- or carboxypeptidase, M28 family					DL		>0
TOBE_2		PF08402	TOBE domain	CL		PL	PD		VL	>0
COG1459	NUW		Type II secretory pathway, component PulF	CL					VL	>0
ABC_tran_Xtn		PF12848	ABC transporter		CD	PL	PD			>0
FAD_binding_6		PF00970	Oxidoreductase FAD-binding domain		CD					>0
Redoxin		PF08534	Redoxin	CL		PL	PD	DL	VL	>0
COG2840	L		DNA-nicking endonuclease, Smr domain	CL		PL	PD	DL	VL	>0
COG0546	C		Phosphoglycolate phosphatase, HAD superfamily	CL		PL			VL	>0
K03442			small conductance mechanosensitive channel	CL	CD	PL	PD	DL	VL	>0
SLT		PF01464	Transglycosylase SLT domain			PL	PD	DL	VL	>0
COG1075	I		Triacylglycerol esterase/lipase EstA, alpha/beta hydrolase fold	CL	CD	PL	PD	DL	VL	>0
COG0847	L		DNA polymerase III, epsilon subunit or related 3'-5' exonuclease	CL	CD	PL	PD	DL	VL	>0
Peptidase_M28		PF04389	Peptidase family M28					DL		>0
FtsX		PF02687	FtsX-like permease family		CD					>0
COG3595	S		Uncharacterized conserved protein YvlB, contains DUF4097 and DUF4098 domains	CL		PL	PD	DL	VL	>0
COG3791	S		Uncharacterized conserved protein					DL	VL	>0
DPPIV_N		PF00930	Dipeptidyl peptidase IV (DPP IV) N-terminal region		CD			DL	VL	>0
COG2244	M		Membrane protein involved in the export of O-antigen and teichoic acid				PD			>0
Aldolase		PF01081	KDPG and KHG aldolase	CL		PL	PD	DL	VL	>0
K00626			acetyl-CoA C-acetyltransferase [EC:2.3.1.9]						VL	>0
K03321			sulfate permease, SulP family		CD	PL	PD	DL		>0
TrkA_C		PF02080	TrkA-C domain	CL		PL	PD	DL		>0
K06177			tRNA pseudouridine32 synthase / 23S rRNA pseudouridine746 synthase [EC:5.4.99.28 5.4.99.29]	CL	CD	PL	PD	DL		>0
COG1643	J		HrpA-like RNA helicase	CL		PL	PD	DL	VL	>0
K03286			OmpA-OmpF porin, OOP family	CL	CD	PL	PD	DL	VL	>0
COG4172	Q		ABC-type microcin C transport system, duplicated ATPase component YejF			PL	PD			>0
Sulfotransfer_2		PF03567	Sulfotransferase family	CL	CD	PL	PD	DL	VL	>0
COG0800	G		2-keto-3-deoxy-6-phosphogluconate aldolase	CL		PL	PD	DL	VL	>0
COG1123	O		ABC-type glutathione transport system ATPase component, contains duplicated ATPase domain			PL	PD			>0
COG2214	K		Curved DNA-binding protein CbpA, contains a DnaJ-like domain					DL	VL	>0
FMN_red		PF03358	NADPH-dependent FMN reductase	CL		PL	PD	DL	VL	>0
Fer2_BFD		PF04324	BFD-like [2Fe-2S] binding domain	CL		PL	PD	DL	VL	>0
AcylCoA_DH_N		PF12418	Acyl-CoA dehydrogenase N terminal	CL		PL	PD	DL	VL	>0
COG4968	NW		Tfp pilus assembly protein PilE	CL		PL	PD			>0
COG0596	HR		Pimeloyl-ACP methyl ester carboxylesterase			PL	PD	DL	VL	>0
Creatinase_N		PF01321	Creatinase/Prolidase N-terminal domain					DL	VL	>0
COG3221	P		ABC-type phosphate/phosphonate transport system, periplasmic component	CL	CD	PL	PD	DL	VL	>0
Acyl-CoA_dh_N		PF02771	Acyl-CoA dehydrogenase, N-terminal domain						VL	>0
COG3696	P		Cu/Ag efflux pump CusA	CL		PL	PD	DL	VL	>0
K07402			xanthine dehydrogenase accessory factor	CL		PL	PD	DL	VL	>0
Peptidase_M16		PF00675	Insulinase (Peptidase family M16)		CD	PL	PD	DL		>0
COG2866	M		Murein tripeptide amidase MpaA			PL	PD	DL		>0
COG2804	NUW		Type II secretory pathway ATPase GspE/PulE or T4P pilus assembly pathway ATPase PilB	CL					VL	>0
PBP_like_2		PF12849	PBP superfamily domain	CL		PL	PD	DL	VL	>0
FKBP_N		PF01346	Domain amino terminal to FKBP-type peptidyl-prolyl isomerase	CL				DL		>0
SH3_3		PF08239	Bacterial SH3 domain		CD	PL	PD	DL		>0
NTP_transf_3		PF12804	MobA-like NTP transferase domain						VL	>0
COG0693	R		Putative intracellular protease/amidase			PL	PD	DL	VL	>0
K07001			NTE family protein	CL	CD	PL	PD	DL	VL	>0
WYL		PF13280	WYL domain	CL	CD	PL	PD	DL	VL	>0
Glutaredoxin		PF00462	Glutaredoxin	CL				DL	VL	>0
COG0609	P		ABC-type Fe3+-siderophore transport system, permease component	CL		PL	PD	DL	VL	>0
COG0790	T		TPR repeat	CL				DL	VL	>0
COG0659	P		Sulfate permease or related transporter, MFS superfamily			PL	PD			>0
Ion_trans_2		PF07885	Ion channel		CD	PL	PD	DL	VL	>0
Fer2_2		PF01799	[2Fe-2S] binding domain					DL	VL	>0
COG3829	KT		Transcriptional regulator containing PAS, AAA-type ATPase, and DNA-binding Fis domains	CL		PL	PD	DL	VL	>0
HHH_3		PF12836	Helix-hairpin-helix motif	CL	CD	PL	PD	DL	VL	>0
COG2378	K		Predicted DNA-binding transcriptional regulator YafY, contains an HTH and WYL domains	CL		PL	PD	DL	VL	>0
Peptidase_M14		PF00246	Zinc carboxypeptidase		CD	PL	PD	DL		>0
Cupin_7		PF12973	ChrR Cupin-like domain	CL		PL	PD	DL	VL	>0
COG0671	I		Membrane-associated phospholipid phosphatase		CD					>0
COG3038	C		Cytochrome b561	CL	CD	PL	PD	DL	VL	>0
CoA_trans		PF01144	Coenzyme A transferase			PL	PD	DL	VL	>0
K08305			membrane-bound lytic murein transglycosylase B [EC:4.2.2.-]	CL		PL	PD	DL	VL	>0
COG1960	I		Acyl-CoA dehydrogenase related to the alkylation response protein AidB						VL	>0
COG1414	K		DNA-binding transcriptional regulator, IclR family			PL		DL	VL	>0
Ald_Xan_dh_C2		PF02738	Molybdopterin-binding domain of aldehyde dehydrogenase					DL	VL	>0
Sulfate_transp		PF00916	Sulfate permease family			PL	PD			>0
HTH_IclR		PF09339	IclR helix-turn-helix domain			PL	PD	DL	VL	>0
COG2374	R		Predicted extracellular nuclease		CD	PL	PD			>0
Sugar_tr		PF00083	Sugar (and other) transporter					DL	VL	>0
UTRA		PF07702	UTRA domain	CL		PL	PD	DL	VL	>0
Fer4_12		PF13353	4Fe-4S single cluster domain	CL		PL	PD	DL		>0
Acetyltransf_6		PF13480	Acetyltransferase (GNAT) domain					DL	VL	>0
5_nucleotid_C		PF02872	5'-nucleotidase, C-terminal domain		CD	PL	PD	DL	VL	>0
Transgly		PF00912	Transglycosylase					DL	VL	>0
K07552			MFS transporter, DHA1 family, multidrug resistance protein	CL	CD	PL	PD	DL	VL	>0
tRNA_edit		PF04073	Aminoacyl-tRNA editing domain	CL		PL			VL	>0
Secretin_N		PF03958	Bacterial type II/III secretion system short domain	CL		PL		DL	VL	>0
IclR		PF01614	Bacterial transcriptional regulator			PL	PD	DL	VL	>0
COG0564	J		Pseudouridylate synthase, 23S rRNA- or tRNA-specific	CL		PL	PD			>0
COG1523	G		Pullulanase/glycogen debranching enzyme	CL	CD	PL	PD	DL	VL	>0
COG2608	P		Copper chaperone CopZ		CD					>0
K07263			zinc protease [EC:3.4.24.-]	CL		PL	PD	DL	VL	>0
Fe-ADH		PF00465	Iron-containing alcohol dehydrogenase	CL						>0
COG2771	K		DNA-binding transcriptional regulator, CsgD family			PL	PD	DL	VL	>0
Thioredoxin_4		PF13462	Thioredoxin					DL	VL	>0
COG2188	K		DNA-binding transcriptional regulator, GntR family	CL		PL	PD	DL	VL	>0
RecQ_Zn_bind		PF16124	RecQ zinc-binding		CD	PL	PD	DL		>0
Acyl-CoA_dh_M		PF02770	Acyl-CoA dehydrogenase, middle domain						VL	>0
ThiF		PF00899	ThiF family	CL		PL	PD	DL	VL	>0
COG0514	L		Superfamily II DNA helicase RecQ		CD	PL	PD	DL		>0
COG1247	E		L-amino acid N-acyltransferase YncA	CL		PL	PD	DL	VL	>0
COG1278	K		Cold shock protein, CspA family	CL	CD	PL	PD	DL		>0
CSD		PF00313	'Cold-shock' DNA-binding domain		CD	PL	PD	DL		>0
K03386			peroxiredoxin (alkyl hydroperoxide reductase subunit C) [EC:1.11.1.15]	CL		PL	PD	DL	VL	>0
MAPEG		PF01124	MAPEG family	CL		PL	PD	DL	VL	>0
K00428			cytochrome c peroxidase [EC:1.11.1.5]		CD	PL	PD			>0
Peripla_BP_2		PF01497	Periplasmic binding protein	CL		PL	PD	DL	VL	>0
ACT_7		PF13840	ACT domain	CL						>0
COG0296	G		1,4-alpha-glucan branching enzyme	CL		PL	PD	DL	VL	>0
COG3712	PT		Periplasmic ferric-dicitrate binding protein FerR, regulates iron transport through sigma-19			PL		DL	VL	>0
COG1764	V		Organic hydroperoxide reductase OsmC/OhrA	CL		PL	PD	DL	VL	>0
COG0281	C		Malic enzyme	CL	CD	PL	PD	DL		>0
DUF465		PF04325	Protein of unknown function (DUF465)			PL	PD	DL	VL	>0
SLT_2		PF13406	Transglycosylase SLT domain	CL		PL	PD	DL	VL	>0
NAD_binding_11		PF14833	NAD-binding of NADP-dependent 3-hydroxyisobutyrate dehydrogenase	CL					VL	>0
COG0488	R		ATPase components of ABC transporters with duplicated ATPase domains			PL	PD			>0
K00029			malate dehydrogenase (oxaloacetate-decarboxylating)(NADP+) [EC:1.1.1.40]	CL	CD	PL	PD	DL	VL	>0
K00027			malate dehydrogenase (oxaloacetate-decarboxylating) [EC:1.1.1.38]	CL	CD	PL	PD			>0
BON		PF04972	BON domain	CL		PL	PD	DL	VL	>0
COG0260	E		Leucyl aminopeptidase	CL					VL	>0
Peptidase_M17		PF00883	Cytosol aminopeptidase family, catalytic domain	CL					VL	>0
COG5126	T		Ca2+-binding protein, EF-hand superfamily	CL		PL	PD	DL	VL	>0
K00537			arsenate reductase (glutaredoxin) [EC:1.20.4.1]		CD	PL	PD			>0
COG2951	M		Membrane-bound lytic murein transglycosylase B	CL		PL	PD	DL	VL	>0
COG0747	E		ABC-type transport system, periplasmic component	CL		PL	PD		VL	>0
Glucosaminidase		PF01832	Mannosyl-glycoprotein endo-beta-N-acetylglucosaminidase	CL	CD	PL	PD			>0
Transglut_core		PF01841	Transglutaminase-like superfamily					DL	VL	>0
CxxCxxCC		PF03692	Putative zinc- or iron-chelating domain	CL		PL	PD	DL	VL	>0
COG1040	R		Predicted amidophosphoribosyltransferases	CL		PL	PD	DL	VL	>0
COG2148	M		Sugar transferase involved in LPS biosynthesis (colanic, teichoic acid)			PL	PD	DL	VL	>0
Bac_transf		PF02397	Bacterial sugar transferase			PL	PD	DL	VL	>0
3HCDH_N		PF02737	3-hydroxyacyl-CoA dehydrogenase, NAD binding domain		CD					>0
COG0741	M		Soluble lytic murein transglycosylase and related regulatory proteins (some contain LysM/invasin domains)					DL		>0
K00020			3-hydroxyisobutyrate dehydrogenase [EC:1.1.1.31]	CL				DL	VL	>0
K03654			ATP-dependent DNA helicase RecQ [EC:3.6.4.12]		CD	PL	PD	DL		>0
Polysacc_deac_1		PF01522	Polysaccharide deacetylase				PD	DL	VL	>0
T2SSE_N		PF05157	Type II secretion system (T2SS), protein E, N-terminal domain	CL		PL	PD	DL	VL	>0
SIS_2		PF13580	SIS domain	CL						>0
K03790			[ribosomal protein S5]-alanine N-acetyltransferase [EC:2.3.1.267]	CL	CD	PL	PD	DL	VL	>0
Metallophos		PF00149	Calcineurin-like phosphoesterase			PL	PD			>0
Smr		PF01713	Smr domain	CL	CD					>0
COG0737	FV		2',3'-cyclic-nucleotide 2'-phosphodiesterase/5'- or 3'-nucleotidase, 5'-nucleotidase family		CD	PL	PD			>0
PRC		PF05239	PRC-barrel domain					DL	VL	>0
COG4585	T		Signal transduction histidine kinase	CL		PL	PD	DL	VL	>0
TPR_16		PF13432	Tetratricopeptide repeat						VL	>0
Alk_phosphatase		PF00245	Alkaline phosphatase	CL		PL	PD	DL	VL	>0
SLBB		PF10531	SLBB domain	CL				DL		>0
COG1047	O		FKBP-type peptidyl-prolyl cis-trans isomerase 2	CL		PL	PD	DL	VL	>0
COG1361	S		Uncharacterized conserved protein		CD					>0
DbpA		PF03880	DbpA RNA binding domain	CL	CD	PL	PD	DL	VL	>0
K00042			2-hydroxy-3-oxopropionate reductase [EC:1.1.1.60]	CL						>0
COG1250	I		3-hydroxyacyl-CoA dehydrogenase		CD					>0
K06911			uncharacterized protein			PL	PD	DL	VL	>0
Polysacc_synt_3		PF13440	Polysaccharide biosynthesis protein			PL	PD	DL	VL	>0
COG1785	PR		Alkaline phosphatase	CL		PL	PD	DL	VL	>0
COG3063	NW		Tfp pilus assembly protein PilF	CL				DL	VL	>0
COG2318	S		Uncharacterized damage-inducible protein DinB (forms a four-helix bundle)				PD			>0
Malic_M		PF03949	Malic enzyme, NAD binding domain	CL	CD	PL	PD	DL	VL	>0
COG2124	QV		Cytochrome P450						VL	>0
Mem_trans		PF03547	Membrane transport protein	CL		PL	PD	DL	VL	>0
COG0565	J		tRNA C32,U32 (ribose-2'-O)-methylase TrmJ or a related methyltransferase	CL				DL	VL	>0
SEC-C		PF02810	SEC-C motif	CL				DL	VL	>0
3HCDH		PF00725	3-hydroxyacyl-CoA dehydrogenase, C-terminal domain	CL	CD					>0
malic		PF00390	Malic enzyme, N-terminal domain	CL	CD	PL	PD	DL	VL	>0
COG3743	L		Predicted 5' DNA nuclease, flap endonuclease-1-like, helix-3-turn-helix (H3TH) domain					DL	VL	>0
COG1879	G		ABC-type sugar transport system, periplasmic component, contains N-terminal xre family HTH domain			PL	PD			>0
TPR_12		PF13424	Tetratricopeptide repeat	CL	CD	PL	PD	DL	VL	>0
XdhC_CoxI		PF02625	XdhC and CoxI family	CL		PL	PD	DL	VL	>0
COG0339	E		Zn-dependent oligopeptidase	CL	CD	PL	PD	DL	VL	>0
XdhC_C		PF13478	XdhC Rossmann domain	CL		PL	PD	DL	VL	>0
FecR		PF04773	FecR protein					DL	VL	>0
ELFV_dehydrog		PF00208	Glutamate/Leucine/Phenylalanine/Valine dehydrogenase		CD					>0
COG0726	GM		Peptidoglycan/xylan/chitin deacetylase, PgdA/CDA1 family				PD		VL	>0
COG0628	R		Predicted PurR-regulated permease PerM			PL	PD	DL	VL	>0
Peptidase_M3		PF01432	Peptidase family M3	CL	CD	PL	PD	DL		>0
K07088			uncharacterized protein	CL		PL	PD	DL	VL	>0
ELFV_dehydrog_N		PF02812	Glu/Leu/Phe/Val dehydrogenase, dimerisation domain		CD					>0
zf-FPG_IleRS		PF06827	Zinc finger found in FPG and IleRS	CL		PL			VL	>0
NAD_binding_10		PF13460	NAD(P)H-binding			PL	PD	DL	VL	>0
COG0599	R		Uncharacterized conserved protein YurZ, alkylhydroperoxidase/carboxymuconolactone decarboxylase family			PL	PD	DL	VL	>0
COG2153	R		Predicted N-acyltransferase, GNAT family	CL	CD		PD			>0
SIS		PF01380	SIS domain		CD					>0
COG1607	I		Acyl-CoA hydrolase		CD		PD			>0
K05527			BolA family transcriptional regulator, general stress-responsive regulator	CL				DL	VL	>0
COG4932	S		Uncharacterized surface anchored protein	CL						>0
K03806			N-acetyl-anhydromuramoyl-L-alanine amidase [EC:3.5.1.28]	CL		PL	PD	DL	VL	>0
COG1793	L		ATP-dependent DNA ligase			PL	PD	DL	VL	>0
Glyco_tranf_2_3		PF13641	Glycosyltransferase like family 2			PL	PD	DL	VL	>0
COG4970	NW		Tfp pilus assembly protein FimT	CL				DL	VL	>0
K00344			NADPH2:quinone reductase [EC:1.6.5.5]	CL						>0
ArsC		PF03960	ArsC family		CD	PL	PD	DL		>0
COG0775	F		Nucleoside phosphorylase	CL		PL	PD	DL	VL	>0
PLDc_2		PF13091	PLD-like domain			PL	PD	DL	VL	>0
COG0312	R		Predicted Zn-dependent protease or its inactivated homolog					DL	VL	>0
COG0334	E		Glutamate dehydrogenase/leucine dehydrogenase		CD					>0
COG0679	R		Predicted permease	CL		PL	PD	DL	VL	>0
COG0842	V		ABC-type multidrug transport system, permease component	CL					VL	>0
AI-2E_transport		PF01594	AI-2E family transporter			PL	PD	DL	VL	>0
HTH_5		PF01022	Bacterial regulatory protein, arsR family	CL		PL	PD	DL	VL	>0
COG1975	O		Xanthine and CO dehydrogenase maturation factor, XdhC/CoxF family	CL		PL	PD	DL	VL	>0
COG2819	R		Predicted hydrolase of the alpha/beta superfamily			PL	PD	DL	VL	>0
Hydrolase_3		PF08282	haloacid dehalogenase-like hydrolase	CL	CD					>0
COG2225	C		Malate synthase	CL		PL		DL	VL	>0
p450		PF00067	Cytochrome P450						VL	>0
COG2080	C		Aerobic-type carbon monoxide dehydrogenase, small subunit, CoxS/CutS family					DL	VL	>0
K03308			neurotransmitter:Na+ symporter, NSS family	CL						>0
COG0042	J		tRNA-dihydrouridine synthase	CL						>0
Dus		PF01207	Dihydrouridine synthase (Dus)	CL						>0
Phosphonate-bd		PF12974	ABC transporter, phosphonate, periplasmic substrate-binding protein	CL		PL	PD	DL	VL	>0
PmbA_TldD		PF01523	Putative modulator of DNA gyrase					DL	VL	>0
Hist_deacetyl		PF00850	Histone deacetylase domain	CL		PL	PD		VL	>0
K03315			Na+:H+ antiporter, NhaC family	CL	CD	PL	PD			>0
K05592			ATP-dependent RNA helicase DeaD [EC:3.6.4.13]			PL	PD	DL		>0
ROK		PF00480	ROK family					DL	VL	>0
COG2356	L		Endonuclease I		CD	PL	PD			>0
AAA_26		PF13500	AAA domain	CL		PL	PD	DL	VL	>0
COG1653	G		ABC-type glycerol-3-phosphate transport system, periplasmic component	CL						>0
COG0399	M		dTDP-4-amino-4,6-dideoxygalactose transaminase			PL	PD			>0
Arginase		PF00491	Arginase family		CD					>0
DNA_ligase_A_M		PF01068	ATP dependent DNA ligase domain			PL		DL	VL	>0
COG0075	EF		Archaeal aspartate aminotransferase or a related aminotransferase, includes purine catabolism protein PucG	CL						>0
K05595			multiple antibiotic resistance protein	CL	CD	PL	PD	DL	VL	>0
SnoaL_2		PF12680	SnoaL-like domain				PD	DL	VL	>0
COG2193	P		Bacterioferritin (cytochrome b1)	CL					VL	>0
HHH		PF00633	Helix-hairpin-helix motif	CL	CD	PL	PD	DL	VL	>0
COG0431	C		NAD(P)H-dependent FMN reductase	CL	CD	PL	PD	DL	VL	>0
COG0123	BQ		Acetoin utilization deacetylase AcuC or a related deacetylase	CL		PL	PD		VL	>0
COG2095	E		Small neutral amino acid transporter SnatA, MarC family	CL	CD	PL	PD	DL	VL	>0
DUF1289		PF06945	Protein of unknown function (DUF1289)	CL					VL	>0
COG1983	KT		Phage shock protein PspC (stress-responsive transcriptional regulator)			PL	PD	DL		>0
K07303			isoquinoline 1-oxidoreductase subunit beta [EC:1.3.99.16]			PL	PD	DL	VL	>0
K03594			bacterioferritin [EC:1.16.3.1]	CL					VL	>0
COG0007	H		Uroporphyrinogen-III methylase (siroheme synthase)	CL		PL	PD	DL	VL	>0
COG0524	G		Sugar or nucleoside kinase, ribokinase family			PL	PD			>0
COG2132	DPM		Multicopper oxidase with three cupredoxin domains (includes cell division protein FtsP and spore coat protein CotA)					DL	VL	>0
COG1062	R		Zn-dependent alcohol dehydrogenase					DL	VL	>0
AA_permease_2		PF13520	Amino acid permease					DL	VL	>0
MarC		PF01914	MarC family integral membrane protein	CL	CD	PL	PD	DL	VL	>0
COG1218	P		3'-Phosphoadenosine 5'-phosphosulfate (PAPS) 3'-phosphatase	CL						>0
SBP_bac_6		PF13343	Bacterial extracellular solute-binding protein	CL		PL				>0
COG1940	KG		Sugar kinase of the NBD/HSP70 family, may contain an N-terminal HTH domain					DL	VL	>0
COG0678	O		Peroxiredoxin	CL		PL	PD	DL	VL	>0
COG3176	R		Putative hemolysin	CL	CD	PL	PD	DL		>0
K04752			nitrogen regulatory protein P-II 2	CL						>0
COG4235	CO		Cytochrome c-type biogenesis protein CcmH/NrfG	CL		PL	PD	DL	VL	>0
4HBT_2		PF13279	Thioesterase-like superfamily	CL						>0
K00830			alanine-glyoxylate transaminase / serine-glyoxylate transaminase / serine-pyruvate transaminase [EC:2.6.1.44 2.6.1.45 2.6.1.51]	CL		PL	PD		VL	>0
COG0450	V		Alkyl hydroperoxide reductase subunit AhpC (peroxiredoxin)		CD	PL	PD	DL	VL	>0
SNF		PF00209	Sodium:neurotransmitter symporter family	CL						>0
COG2003	L		DNA repair protein RadC, contains a helix-hairpin-helix DNA-binding motif			PL	PD	DL	VL	>0
COG1502	I		Phosphatidylserine/phosphatidylglycerophosphate/cardiolipin synthase or related enzyme			PL	PD	DL	VL	>0
COG4989	R		Predicted oxidoreductase	CL	CD	PL	PD	DL	VL	>0
COG1529	C		CO or xanthine dehydrogenase, Mo-binding subunit					DL	VL	>0
COG1956	VT		GAF domain-containing protein, putative methionine-R-sulfoxide reductase	CL	CD	PL	PD	DL	VL	>0
HI0933_like		PF03486	HI0933-like protein			PL	PD	DL	VL	>0
GFA		PF04828	Glutathione-dependent formaldehyde-activating enzyme						VL	>0
RadC		PF04002	RadC-like JAB domain			PL	PD	DL	VL	>0
COG0235	G		Ribulose-5-phosphate 4-epimerase/Fuculose-1-phosphate aldolase	CL					VL	>0
1-cysPrx_C		PF10417	C-terminal domain of 1-Cys peroxiredoxin	CL	CD	PL	PD	DL	VL	>0
COG1485	R		Predicted ATPase	CL				DL	VL	>0
AFG1_ATPase		PF03969	AFG1-like ATPase	CL				DL	VL	>0
K06916			cell division protein ZapE	CL				DL	VL	>0
NYN		PF01936	NYN domain			PL	PD	DL	VL	>0
COG0025	P		NhaP-type Na+/H+ or K+/H+ antiporter					DL	VL	>0
COG0733	R		Na+-dependent transporter, SNF family	CL						>0
K03327			multidrug resistance protein, MATE family			PL	PD	DL		>0
Adenine_glyco		PF03352	Methyladenine glycosylase	CL	CD	PL	PD	DL	VL	>0
SBF		PF01758	Sodium Bile acid symporter family	CL		PL	PD			>0
COG0684	J		Regulator of RNase E activity RraA	CL						>0
DUF4442		PF14539	Domain of unknown function (DUF4442)	CL	CD	PL	PD			>0
COG0502	H		Biotin synthase or related enzyme	CL		PL		DL	VL	>0
BATS		PF06968	Biotin and Thiamin Synthesis associated domain	CL		PL		DL	VL	>0
COG1073	T		Fermentation-respiration switch protein FrsA, has esterase activity, DUF1100 family					DL	VL	>0
K07302			isoquinoline 1-oxidoreductase subunit alpha [EC:1.3.99.16]			PL	PD	DL	VL	>0
COG1432	S		Uncharacterized conserved protein, LabA/DUF88 family			PL	PD	DL	VL	>0
PEP-utilizers_C		PF02896	PEP-utilising enzyme, TIM barrel domain					DL	VL	>0
COG1187	J		16S rRNA U516 pseudouridylate synthase RsuA and related 23S rRNA U2605, pseudouridylate synthases		CD		PD			>0
PspC		PF04024	PspC domain	CL		PL	PD	DL	VL	>0
ApbA		PF02558	Ketopantoate reductase PanE/ApbA	CL		PL	PD		VL	>0
Peptidase_A24		PF01478	Type IV leader peptidase family					DL	VL	>0
CCP_MauG		PF03150	Di-haem cytochrome c peroxidase		CD	PL	PD			>0
Sigma70_r1_2		PF00140	Sigma-70 factor, region 1.2	CL						>0
Flavin_Reduct		PF01613	Flavin reductase like domain		CD					>0
K04761			LysR family transcriptional regulator, hydrogen peroxide-inducible genes activator	CL	CD	PL	PD	DL	VL	>0
Pkinase		PF00069	Protein kinase domain	CL		PL		DL	VL	>0
COG2818	L		3-methyladenine DNA glycosylase Tag	CL	CD	PL	PD	DL	VL	>0
K00077			2-dehydropantoate 2-reductase [EC:1.1.1.169]	CL						>0
K00121			S-(hydroxymethyl)glutathione dehydrogenase / alcohol dehydrogenase [EC:1.1.1.284 1.1.1.1]					DL	VL	>0
COG3453	R		Predicted phosphohydrolase, protein tyrosine phosphatase (PTP) superfamily, DUF442 family	CL		PL	PD	DL	VL	>0
COG0406	G		Broad specificity phosphatase PhoE						VL	>0
SBP_bac_1		PF01547	Bacterial extracellular solute-binding protein	CL		PL	PD	DL	VL	>0
PKD		PF00801	PKD domain		CD					>0
RDD		PF06271	RDD family	CL		PL	PD	DL	VL	>0
ApbA_C		PF08546	Ketopantoate reductase PanE/ApbA C terminal	CL		PL	PD		VL	>0
COG5295	UW		Autotransporter adhesin			PL	PD			>0
Gcw_chp		PF09694	Bacterial protein of unknown function (Gcw_chp)					DL	VL	>0
Wzz		PF02706	Chain length determinant protein	CL		PL	PD	DL	VL	>0
RraA-like		PF03737	Aldolase/RraA	CL						>0
K06938			uncharacterized protein	CL					VL	>0
DUF481		PF04338	Protein of unknown function, DUF481	CL		PL		DL	VL	>0
COG1714	S		Uncharacterized membrane protein YckC, RDD family	CL		PL	PD	DL	VL	>0
K00931			glutamate 5-kinase [EC:2.7.2.11]	CL					VL	>0
COG2081	R		Predicted flavoprotein YhiN			PL	PD	DL	VL	>0
K07007			3-dehydro-bile acid Delta4,6-reductase [EC:1.3.1.114]			PL	PD	DL	VL	>0
Glyco_trans_4_4		PF13579	Glycosyl transferase 4-like domain					DL	VL	>0
COG1741	R		Redox-sensitive bicupin YhaK, pirin superfamily					DL	VL	>0
COG0561	HR		Hydroxymethylpyrimidine pyrophosphatase and other HAD family phosphatases	CL		PL		DL	VL	>0
K08679			UDP-glucuronate 4-epimerase [EC:5.1.3.6]	CL		PL	PD	DL	VL	>0
COG2823	S		Osmotically-inducible protein OsmY, contains BON domain	CL				DL	VL	>0
OppC_N		PF12911	N-terminal TM domain of oligopeptide transport permease C				PD			>0
Hepar_II_III		PF07940	Heparinase II/III-like protein			PL	PD	DL	VL	>0
UPF0020		PF01170	Putative RNA methylase family UPF0020		CD	PL	PD			>0
COG2340	S		Uncharacterized conserved protein YkwD, contains CAP (CSP/antigen 5/PR1) domain				PD	DL	VL	>0
COG0687	E		Spermidine/putrescine-binding periplasmic protein	CL		PL	PD	DL	VL	>0
OsmC		PF02566	OsmC-like protein					DL	VL	>0
K07058			membrane protein			PL	PD	DL	VL	>0
K04080			molecular chaperone IbpA	CL		PL	PD	DL	VL	>0
COG1129	G		ABC-type sugar transport system, ATPase component			PL	PD		VL	>0
Pro_CA		PF00484	Carbonic anhydrase			PL	PD	DL	VL	>0
MannoseP_isomer		PF01050	Mannose-6-phosphate isomerase	CL						>0
COG3023	M		N-acetyl-anhydromuramyl-L-alanine amidase AmpD	CL				DL	VL	>0
ABC2_membrane_3		PF12698	ABC-2 family transporter protein					DL		>0
PEP-utilizers		PF00391	PEP-utilising enzyme, mobile domain						VL	>0
K06969			23S rRNA (cytosine1962-C5)-methyltransferase [EC:2.1.1.191]	CL		PL	PD	DL	VL	>0
NIR_SIR		PF01077	Nitrite and sulphite reductase 4Fe-4S domain	CL		PL	PD	DL	VL	>0
COG5342	R		Invasion protein IalB, involved in pathogenesis					DL	VL	>0
HRDC		PF00570	HRDC domain			PL	PD	DL	VL	>0
COG1295	S		Uncharacterized membrane protein, BrkB/YihY/UPF0761 family (not an RNase)			PL	PD	DL	VL	>0
FliMN_C		PF01052	Type III flagellar switch regulator (C-ring) FliN C-term					DL	VL	>0
COG0263	E		Glutamate 5-kinase	CL					VL	>0
CO_deh_flav_C		PF03450	CO dehydrogenase flavoprotein C-terminal domain					DL	VL	>0
COG3313	R		Predicted Fe-S protein YdhL, DUF1289 family	CL					VL	>0
K00568			2-polyprenyl-6-hydroxyphenyl methylase / 3-demethylubiquinone-9 3-methyltransferase [EC:2.1.1.222 2.1.1.64]	CL				DL	VL	>0
Sortilin-Vps10		PF15902	Sortilin, neurotensin receptor 3,		CD					>0
COG0824	I		Acyl-CoA thioesterase FadM						VL	>0
COG2176	L		DNA polymerase III, alpha subunit (gram-positive type)	CL	CD	PL	PD			>0
SBP_bac_11		PF13531	Bacterial extracellular solute-binding protein			PL	PD	DL	VL	>0
K03630			DNA repair protein RadC			PL	PD	DL	VL	>0
COG1049	C		Aconitase B	CL						>0
Pirin		PF02678	Pirin					DL	VL	>0
COG0116	J		23S rRNA G2445 N2-methylase RlmL		CD	PL	PD			>0
Virul_fac_BrkB		PF03631	Virulence factor BrkB			PL	PD	DL	VL	>0
ABC1		PF03109	ABC1 family	CL						>0
HTH_17		PF12728	Helix-turn-helix domain					DL	VL	>0
NIR_SIR_ferr		PF03460	Nitrite/Sulfite reductase ferredoxin-like half domain	CL		PL	PD	DL	VL	>0
K00847			fructokinase [EC:2.7.1.4]						VL	>0
COG2838	C		Monomeric isocitrate dehydrogenase	CL	CD	PL	PD	DL		>0
IDH		PF03971	Monomeric isocitrate dehydrogenase	CL	CD	PL	PD	DL		>0
COG1257	I		Hydroxymethylglutaryl-CoA reductase		CD					>0
Aldolase_II		PF00596	Class II Aldolase and Adducin N-terminal domain	CL						>0
FGase		PF05013	N-formylglutamate amidohydrolase					DL	VL	>0
COG0661	HT		Predicted unusual protein kinase regulating ubiquinone biosynthesis, AarF/ABC1/UbiB family	CL						>0
K08968			L-methionine (R)-S-oxide reductase [EC:1.8.4.14]	CL	CD	PL	PD	DL	VL	>0
YCII		PF03795	YCII-related domain	CL		PL	PD	DL	VL	>0
Pirin_C		PF05726	Pirin C-terminal cupin domain	CL		PL	PD	DL	VL	>0
COG0531	E		Amino acid transporter						VL	>0
GST_C_2		PF13410	Glutathione S-transferase, C-terminal domain					DL	VL	>0
K06181			23S rRNA pseudouridine2457 synthase [EC:5.4.99.20]	CL		PL	PD	DL	VL	>0
K00640			serine O-acetyltransferase [EC:2.3.1.30]	CL					VL	>0
K00249			acyl-CoA dehydrogenase [EC:1.3.8.7]						VL	>0
COG0288	P		Carbonic anhydrase				PD	DL	VL	>0
GNVR		PF13807	G-rich domain on putative tyrosine kinase			PL	PD	DL	VL	>0
PTS_EIIA_2		PF00359	Phosphoenolpyruvate-dependent sugar phosphotransferase system, EIIA 2						VL	>0
COG1853	C		NADH-FMN oxidoreductase RutF, flavin reductase (DIM6/NTAB) family		CD					>0
GSH-S_ATP		PF02955	Prokaryotic glutathione synthetase, ATP-grasp domain	CL				DL	VL	>0
COG1893	H		Ketopantoate reductase	CL		PL	PD			>0
COG2352	C		Phosphoenolpyruvate carboxylase	CL			PD			>0
HMG-CoA_red		PF00368	Hydroxymethylglutaryl-coenzyme A reductase		CD					>0
K00955			bifunctional enzyme CysN/CysC [EC:2.7.7.4 2.7.1.25]	CL						>0
COG2850	J		Ribosomal protein L16 Arg81 hydroxylase, contains JmjC domain			PL	PD	DL	VL	>0
Wzy_C		PF04932	O-Antigen ligase				PD			>0
Aconitase_2_N		PF06434	Aconitate hydratase 2 N-terminus	CL				DL		>0
THUMP		PF02926	THUMP domain		CD	PL	PD			>0
COG1120	PH		ABC-type cobalamin/Fe3+-siderophores transport system, ATPase component			PL	PD	DL	VL	>0
COG2020	O		Protein-S-isoprenylcysteine O-methyltransferase Ste14			PL	PD	DL	VL	>0
K00647			3-oxoacyl-[acyl-carrier-protein] synthase I [EC:2.3.1.41]	CL						>0
K07659			two-component system, OmpR family, phosphate regulon response regulator OmpR	CL		PL	PD	DL	VL	>0
COG1858	O		Cytochrome c peroxidase		CD	PL	PD			>0
COG0686	E		Alanine dehydrogenase				PD			>0
Esterase		PF00756	Putative esterase			PL	PD	DL	VL	>0
DUF2807		PF10988	Putative auto-transporter adhesin, head GIN domain					DL	VL	>0
COG1788	I		Acyl CoA:acetate/3-ketoacid CoA transferase, alpha subunit			PL	PD	DL	VL	>0
COG2366	Q		Acyl-homoserine lactone (AHL) acylase PvdQ			PL	PD	DL	VL	>0
Penicil_amidase		PF01804	Penicillin amidase			PL	PD	DL	VL	>0
TamB		PF04357	TamB, inner membrane protein subunit of TAM complex		CD	PL	PD	DL	VL	>0
adh_short		PF00106	short chain dehydrogenase						VL	>0
Oxidored_molyb		PF00174	Oxidoreductase molybdopterin binding domain						VL	>0
COG2265	J		tRNA/tmRNA/rRNA uracil-C5-methylase, TrmA/RlmC/RlmD family		CD		PD			>0
ABC2_membrane		PF01061	ABC-2 type transporter						VL	>0
OstA		PF03968	OstA-like protein	CL					VL	>0
GlnD_UR_UTase		PF08335	GlnD PII-uridylyltransferase						VL	>0
Polyketide_cyc		PF03364	Polyketide cyclase / dehydrase and lipid transport					DL	VL	>0
K03611			disulfide bond formation protein DsbB	CL						>0
COG1393	P		Arsenate reductase and related proteins, glutaredoxin family			PL	PD	DL		>0
Polyketide_cyc2		PF10604	Polyketide cyclase / dehydrase and lipid transport	CL					VL	>0
K03704			cold shock protein (beta-ribbon, CspA family)					DL		>0
COG1045	E		Serine acetyltransferase	CL					VL	>0
GlnE		PF03710	Glutamate-ammonia ligase adenylyltransferase	CL		PL	PD	DL	VL	>0
COG0627	V		S-formylglutathione hydrolase FrmB						VL	>0
Bac_export_2		PF01312	FlhB HrpN YscU SpaS Family	CL				DL	VL	>0
Semialdhyde_dhC		PF02774	Semialdehyde dehydrogenase, dimerisation domain	CL						>0
Pro_dh		PF01619	Proline dehydrogenase		CD		PD			>0
Ald_Xan_dh_C		PF01315	Aldehyde oxidase and xanthine dehydrogenase, a/b hammerhead domain					DL	VL	>0
K00457			4-hydroxyphenylpyruvate dioxygenase [EC:1.13.11.27]		CD	PL	PD	DL	VL	>0
COG0507	L		ATP-dependent exoDNAse (exonuclease V), alpha subunit, helicase superfamily I			PL	PD	DL		>0
K00383			glutathione reductase (NADPH) [EC:1.8.1.7]					DL	VL	>0
COG2057	I		Acyl CoA:acetate/3-ketoacid CoA transferase, beta subunit			PL	PD	DL	VL	>0
Thr_dehydrat_C		PF00585	C-terminal regulatory domain of Threonine dehydratase	CL	CD	PL	PD			>0
Methyltransf_30		PF05430	S-adenosyl-L-methionine-dependent methyltransferase		CD	PL	PD			>0
Pyridoxal_deC		PF00282	Pyridoxal-dependent decarboxylase conserved domain	CL	CD	PL	PD			>0
COG0553	KL		Superfamily II DNA or RNA helicase, SNF2 family			PL	PD	DL	VL	>0
K07258			serine-type D-Ala-D-Ala carboxypeptidase (penicillin-binding protein 5/6) [EC:3.4.16.4]					DL	VL	>0
COG2971	G		BadF-type ATPase, related to human N-acetylglucosamine kinase		CD		PD			>0
MOSC		PF03473	MOSC domain			PL	PD	DL	VL	>0
COG0614	P		ABC-type Fe3+-hydroxamate transport system, periplasmic component			PL	PD	DL	VL	>0
K00556			tRNA (guanosine-2'-O-)-methyltransferase [EC:2.1.1.34]	CL	CD	PL	PD	DL		>0
DUF3429		PF11911	Protein of unknown function (DUF3429)	CL			PD	DL	VL	>0
RQC		PF09382	RQC domain		CD	PL	PD			>0
K03424			TatD DNase family protein [EC:3.1.21.-]	CL					VL	>0
COG1840	P		ABC-type Fe3+ transport system, periplasmic component	CL						>0
K07397			putative redox protein		CD	PL	PD			>0
K00108			choline dehydrogenase [EC:1.1.99.1]	CL					VL	>0
Mg_chelatase		PF01078	Magnesium chelatase, subunit ChlI			PL	PD	DL	VL	>0
COG0158	G		Fructose-1,6-bisphosphatase	CL	CD	PL	PD			>0
K03841			fructose-1,6-bisphosphatase I [EC:3.1.3.11]	CL	CD	PL	PD			>0
DNA_processg_A		PF02481	DNA recombination-mediator protein A			PL	PD	DL		>0
COG0572	F		Uridine kinase	CL	CD	PL	PD			>0
COG2143	O		Thioredoxin-related protein		CD					>0
COG0084	N		Tat protein secretion system quality control protein TatD (DNase activity)	CL					VL	>0
COG2195	E		Di- or tripeptidase				PD			>0
COG3206	M		Uncharacterized protein involved in exopolysaccharide biosynthesis			PL	PD	DL	VL	>0
Aldose_epim		PF01263	Aldose 1-epimerase			PL		DL	VL	>0
COG2515	E		1-aminocyclopropane-1-carboxylate deaminase/D-cysteine desulfhydrase, PLP-dependent ACC family		CD	PL	PD			>0
Voltage_CLC		PF00654	Voltage gated chloride channel			PL	PD	DL	VL	>0
UPF0061		PF02696	Uncharacterized ACR, YdiU/UPF0061 family			PL	PD	DL	VL	>0
COG1391	O		Glutamine synthetase adenylyltransferase	CL		PL	PD	DL	VL	>0
K00982			[glutamine synthetase] adenylyltransferase / [glutamine synthetase]-adenylyl-L-tyrosine phosphorylase [EC:2.7.7.42 2.7.7.89]	CL		PL	PD	DL	VL	>0
COG2373	R		Uncharacterized conserved protein YfaS, alpha-2-macroglobulin family		CD	PL	PD	DL		>0
FAD_binding_5		PF00941	FAD binding domain in molybdopterin dehydrogenase						VL	>0
FBPase		PF00316	Fructose-1-6-bisphosphatase, N-terminal domain	CL	CD	PL	PD			>0
Asparaginase		PF00710	Asparaginase, N-terminal		CD	PL	PD	DL		>0
COG1178	P		ABC-type Fe3+ transport system, permease component	CL						>0
COG1648	H		Siroheme synthase (precorrin-2 oxidase/ferrochelatase domain)	CL		PL	PD	DL	VL	>0
UvrD_C_2		PF13538	UvrD-like helicase C-terminal domain		CD	PL	PD			>0
K09806			uncharacterized protein	CL		PL	PD	DL	VL	>0
K03281			chloride channel protein, CIC family	CL		PL	PD	DL	VL	>0
COG1063	ER		Threonine dehydrogenase or related Zn-dependent dehydrogenase						VL	>0
COG1573	L		Uracil-DNA glycosylase		CD				VL	>0
K05539			tRNA-dihydrouridine synthase A [EC:1.-.-.-]	CL						>0
COG2871	C		Na+-transporting NADH:ubiquinone oxidoreductase, subunit NqrF		CD					>0
K00248			butyryl-CoA dehydrogenase [EC:1.3.8.1]	CL						>0
COG0252	JU		L-asparaginase/archaeal Glu-tRNAGln amidotransferase subunit D		CD	PL	PD	DL		>0
COG3572	H		Gamma-glutamylcysteine synthetase	CL		PL	PD	DL	VL	>0
COG4123	J		tRNA1(Val) A37 N6-methylase TrmN6	CL	CD	PL	PD			>0
COG1946	I		Acyl-CoA thioesterase					DL	VL	>0
K09796			periplasmic copper chaperone A	CL					VL	>0
STAS		PF01740	STAS domain			PL	PD			>0
COG0076	E		Glutamate or tyrosine decarboxylase or a related PLP-dependent protein	CL	CD	PL	PD			>0
K03270			3-deoxy-D-manno-octulosonate 8-phosphate phosphatase (KDO 8-P phosphatase) [EC:3.1.3.45]		CD				VL	>0
Isochorismatase		PF00857	Isochorismatase family						VL	>0
DUF2007		PF09413	Putative prokaryotic signal transducing protein			PL	PD			>0
COG0655	C		Multimeric flavodoxin WrbA					DL	VL	>0
K06949			ribosome biogenesis GTPase / thiamine phosphate phosphatase [EC:3.6.1.- 3.1.3.100]		CD				VL	>0
DUF4953		PF16313	Met-zincin				PD			>0
COG1162	J		Putative ribosome biogenesis GTPase RsgA		CD				VL	>0
COG1451	R		Predicted metal-dependent hydrolase			PL	PD	DL	VL	>0
Mg_chelatase_C		PF13335	Magnesium chelatase, subunit ChlI C-terminal			PL	PD	DL		>0
DUF5117		PF17148	Domain of unknown function (DUF5117)				PD			>0
COG0295	F		Cytidine deaminase			PL	PD	DL	VL	>0
COG1450	U		Type II secretory pathway component GspD/PulD (secretin)	CL					VL	>0
COG4445	J		tRNA isopentenyl-2-thiomethyl-A-37 hydroxylase MiaE (synthesis of 2-methylthio-cis-ribozeatin)		CD	PL	PD			>0
MiaE		PF06175	tRNA-(MS[2]IO[6]A)-hydroxylase (MiaE)		CD	PL	PD			>0
COG3117	M		Lipopolysaccharide export system protein LptC		CD				VL	>0
COG0658	R		Predicted membrane metal-binding protein			PL	PD	DL		>0
K09928			uncharacterized protein	CL		PL	PD	DL	VL	>0
PaaA_PaaC		PF05138	Phenylacetic acid catabolic protein		CD					>0
K00135			succinate-semialdehyde dehydrogenase / glutarate-semialdehyde dehydrogenase [EC:1.2.1.16 1.2.1.79 1.2.1.20]						VL	>0
COG3844	E		Kynureninase		CD		PD			>0
COG4536	P		Mg2+ and Co2+ transporter CorB, contains DUF21, CBS pair, and CorC-HlyC domains	CL						>0
K07160			5-oxoprolinase (ATP-hydrolysing) subunit A [EC:3.5.2.9]	CL	CD	PL	PD	DL	VL	>0
PTS-HPr		PF00381	PTS HPr component phosphorylation site					DL	VL	>0
Peripla_BP_6		PF13458	Periplasmic binding protein						VL	>0
K04096			DNA processing protein			PL	PD			>0
TatD_DNase		PF01026	TatD related DNase	CL					VL	>0
COG2089	M		Sialic acid synthase SpsE, contains C-terminal SAF domain	CL	CD					>0
COG0385	R		Predicted Na+-dependent transporter			PL	PD	DL	VL	>0
COG2236	H		Hypoxanthine phosphoribosyltransferase	CL					VL	>0
PBP5_C		PF07943	Penicillin-binding protein 5, C-terminal domain	CL				DL	VL	>0
BMFP		PF04380	Membrane fusogenic activity	CL		PL	PD	DL	VL	>0
tRNA_U5-meth_tr		PF05958	tRNA (Uracil-5-)-methyltransferase		CD					>0
COG1652	S		Nucleoid-associated protein YgaU, contains BON and LysM domains			PL	PD		VL	>0
SAF		PF08666	SAF domain						VL	>0
CBM9_1		PF06452	Carbohydrate family 9 binding domain-like		CD		PD			>0
COG1061	KL		Superfamily II DNA or RNA helicase					DL	VL	>0
COG2853	M		ABC-type transporter Mla maintaining outer membrane lipid asymmetry, lipoprotein component MlaA	CL						>0
MlaA		PF04333	MlaA lipoprotein	CL						>0
K04754			phospholipid-binding lipoprotein MlaA	CL						>0
K06189			magnesium and cobalt transporter	CL						>0
COG4121	J		tRNA U34 5-methylaminomethyl-2-thiouridine-forming methyltransferase MnmC		CD	PL	PD			>0
COG1540	R		Lactam utilization protein B (function unknown)	CL	CD	PL	PD	DL	VL	>0
LamB_YcsF		PF03746	LamB/YcsF family	CL	CD	PL	PD	DL	VL	>0
TPR_20		PF14561	Tetratricopeptide repeat			PL		DL	VL	>0
Competence		PF03772	Competence protein			PL	PD	DL		>0
RsgA_GTPase		PF03193	RsgA GTPase		CD				VL	>0
COG1291	N		Flagellar motor component MotA					DL	VL	>0
COG2982	M		Uncharacterized protein involved in outer membrane biogenesis						VL	>0
COG1032	R		Radical SAM superfamily enzyme YgiQ, UPF0313 family	CL			PD	DL		>0
K00548			5-methyltetrahydrofolate--homocysteine methyltransferase [EC:2.1.1.13]						VL	>0
COG0523	R		GTPase, G3E family			PL		DL	VL	>0
DUF442		PF04273	Putative phosphatase (DUF442)					DL	VL	>0
COG0350	L		O6-methylguanine-DNA--protein-cysteine methyltransferase						VL	>0
COG1281	O		Redox-regulated molecular chaperone, HSP33 family			PL		DL	VL	>0
HSP33		PF01430	Hsp33 protein			PL		DL	VL	>0
K04083			molecular chaperone Hsp33	CL		PL		DL	VL	>0
Proteasome		PF00227	Proteasome subunit					DL	VL	>0
COG2350	R		Uncharacterized conserved protein YciI, contains a putative active-site phosphohistidine	CL		PL	PD	DL	VL	>0
COG1403	V		5-methylcytosine-specific restriction endonuclease McrA						VL	>0
K05838			putative thioredoxin					DL	VL	>0
COG1210	M		UTP-glucose-1-phosphate uridylyltransferase						VL	>0
COG3216	S		Uncharacterized conserved protein, DUF2062 family	CL		PL		DL	VL	>0
COG1925	TG		Phosphotransferase system, HPr and related phosphotransfer proteins					DL	VL	>0
COG1335	HR		Nicotinamidase-related amidase						VL	>0
COG1778	MR		3-deoxy-D-manno-octulosonate 8-phosphate phosphatase KdsC and related HAD superfamily phosphatases		CD				VL	>0
COG1705	MN		Flagellum-specific peptidoglycan hydrolase FlgJ		CD	PL	PD			>0
N6_N4_Mtase		PF01555	DNA methylase						VL	>0
DAO_C		PF16901	C-terminal domain of alpha-glycerophosphate oxidase					DL	VL	>0
SUI1		PF01253	Translation initiation factor SUI1		CD					>0
K09780			uncharacterized protein	CL		PL	PD	DL	VL	>0
NeuB		PF03102	NeuB family	CL	CD					>0
ATE_N		PF04376	Arginine-tRNA-protein transferase, N terminus					DL	VL	>0
ATP_bind_2		PF03668	P-loop ATPase protein family	CL		PL	PD	DL	VL	>0
K06958			RNase adapter protein RapZ	CL		PL	PD	DL	VL	>0
K00496			alkane 1-monooxygenase [EC:1.14.15.3]		CD		PD			>0
COG0397	S		Uncharacterized conserved protein YdiU, UPF0061 family					DL	VL	>0
COG1762	GT		Phosphotransferase system mannitol/fructose-specific IIA domain (Ntr-type)						VL	>0
K03643			LPS-assembly lipoprotein	CL		PL		DL	VL	>0
K00290			saccharopine dehydrogenase (NAD+, L-lysine forming) [EC:1.5.1.7]			PL	PD	DL		>0
COG0506	E		Proline dehydrogenase		CD					>0
K03185			2-octaprenyl-6-methoxyphenol hydroxylase [EC:1.14.13.-]			PL		DL	VL	>0
COG1660	T		RNase adaptor protein for sRNA GlmZ degradation, contains a P-loop ATPase domain	CL		PL	PD	DL	VL	>0
DUF2062		PF09835	Uncharacterized protein conserved in bacteria (DUF2062)	CL		PL		DL	VL	>0
COG1555	L		DNA uptake protein ComE and related DNA-binding proteins		CD	PL	PD			>0
COG4935	O		Regulatory P domain of the subtilisin-like proprotein convertases and other proteases		CD					>0
COG3591	E		V8-like Glu-specific endopeptidase			PL	PD		VL	>0
K04765			nucleoside triphosphate diphosphatase [EC:3.6.1.9]	CL		PL		DL	VL	>0
SCP2		PF02036	SCP-2 sterol transfer family	CL		PL	PD			>0
Sigma70_ner		PF04546	Sigma-70, non-essential region	CL						>0
COG0758	L		Predicted Rossmann fold nucleotide-binding protein DprA/Smf involved in DNA uptake			PL	PD			>0
K09823			Fur family transcriptional regulator, zinc uptake regulator			PL		DL	VL	>0
K03592			PmbA protein					DL	VL	>0
COG3164	S		Uncharacterized conserved protein YhdP, contains DUF3971 and AsmA2 domains	CL						>0
COG1087	M		UDP-glucose 4-epimerase			PL	PD			>0
COG2927	L		DNA polymerase III, chi subunit			PL		DL	VL	>0
DNA_pol3_chi		PF04364	DNA polymerase III chi subunit, HolC			PL		DL	VL	>0
K06182			23S rRNA pseudouridine2604 synthase [EC:5.4.99.21]		CD		PD			>0
COG2847	P		Copper(I)-binding protein					DL	VL	>0
K00876			uridine kinase [EC:2.7.1.48]	CL	CD	PL	PD			>0
K07106			N-acetylmuramic acid 6-phosphate etherase [EC:4.2.1.126]		CD					>0
COG0017	J		Aspartyl/asparaginyl-tRNA synthetase		CD				VL	>0
K07126			uncharacterized protein					DL	VL	>0
BPL_C		PF02237	Biotin protein ligase C terminal domain	CL		PL		DL	VL	>0
GlutR_dimer		PF00745	Glutamyl-tRNAGlu reductase, dimerisation domain		CD					>0
COG0083	E		Homoserine kinase		CD	PL	PD			>0
K00872			homoserine kinase [EC:2.7.1.39]		CD	PL	PD			>0
COG3127	Q		Predicted ABC-type transport system involved in lysophospholipase L1 biosynthesis, permease component	CL		PL	PD	DL	VL	>0
COG2130	QR		NADPH-dependent curcumin reductase CurA	CL						>0
PAPS_reduct		PF01507	Phosphoadenosine phosphosulfate reductase family						VL	>0
COG0792	L		Predicted endonuclease distantly related to archaeal Holliday junction resolvase			PL	PD			>0
UPF0102		PF02021	Uncharacterised protein family UPF0102			PL	PD			>0
Polysacc_synt_2		PF02719	Polysaccharide biosynthesis protein				PD			>0
COG0023	J		Translation initiation factor 1 (eIF-1/SUI1)		CD				VL	>0
K03113			translation initiation factor 1		CD				VL	>0
PCB_OB		PF17092	Penicillin-binding protein OB-like domain	CL					VL	>0
PIN		PF01850	PIN domain						VL	>0
Malate_synthase		PF01274	Malate synthase					DL	VL	>0
DUF1365		PF07103	Protein of unknown function (DUF1365)	CL						>0
K09701			uncharacterized protein	CL						>0
2OG-FeII_Oxy_2		PF13532	2OG-Fe(II) oxygenase superfamily			PL	PD			>0
K03634			outer membrane lipoprotein carrier protein		CD				VL	>0
DAGK_prokar		PF01219	Prokaryotic diacylglycerol kinase	CL		PL	PD	DL		>0
COG3816	S		Uncharacterized protein	CL				DL	VL	>0
K09986			uncharacterized protein	CL				DL	VL	>0
K00850			6-phosphofructokinase 1 [EC:2.7.1.11]		CD	PL	PD			>0
PEP-utilisers_N		PF05524	PEP-utilising enzyme, N-terminal					DL	VL	>0
COG1597	IR		Diacylglycerol kinase family enzyme						VL	>0
COG2103	M		N-acetylmuramic acid 6-phosphate (MurNAc-6-P) etherase		CD					>0
K00413			ubiquinol-cytochrome c reductase cytochrome c1 subunit	CL				DL	VL	>0
COG1083	M		CMP-N-acetylneuraminic acid synthetase	CL	CD	PL	PD	DL		>0
K03568			TldD protein					DL	VL	>0
K03646			colicin import membrane protein	CL						>0
COG3496	S		Uncharacterized conserved protein, DUF1365 family	CL						>0
PYC_OADA		PF02436	Conserved carboxylase domain	CL		PL	PD			>0
SufE		PF02657	Fe-S metabolism associated domain		CD					>0
K04085			tRNA 2-thiouridine synthesizing protein A [EC:2.8.1.-]	CL						>0
COG0404	E		Glycine cleavage system T protein (aminomethyltransferase)	CL						>0
COG1426	D		Cytoskeletal protein RodZ, contains Xre-like HTH and DUF4115 domains					DL	VL	>0
COG4108	J		Peptide chain release factor RF-3			PL	PD			>0
COG0120	G		Ribose 5-phosphate isomerase	CL				DL	VL	>0
Rib_5-P_isom_A		PF06026	Ribose 5-phosphate isomerase A (phosphoriboisomerase A)	CL				DL	VL	>0
CT_A_B		PF02626	Carboxyltransferase domain, subdomain A and B	CL		PL	PD	DL	VL	>0
COG0425	O		TusA-related sulfurtransferase	CL						>0
K09791			uncharacterized protein	CL					VL	>0
COG3145	L		Alkylated DNA repair dioxygenase AlkB			PL	PD			>0
K03071			preprotein translocase subunit SecB					DL	VL	>0
COG0818	I		Diacylglycerol kinase	CL		PL	PD	DL		>0
COG0503	F		Adenine/guanine phosphoribosyltransferase or related PRPP-binding protein					DL	VL	>0
Fer4_17		PF13534	4Fe-4S dicluster domain			PL	PD	DL	VL	>0
K07391			magnesium chelatase family protein			PL	PD			>0
K03684			ribonuclease D [EC:3.1.13.5]						VL	>0
CT_C_D		PF02682	Carboxyltransferase domain, subdomain C and D	CL		PL	PD	DL	VL	>0
TusA		PF01206	Sulfurtransferase TusA	CL						>0
K07113			UPF0716 protein FxsA	CL						>0
PCuAC		PF04314	Copper chaperone PCu(A)C					DL	VL	>0
COG2189	L		Adenine specific DNA methylase Mod						VL	>0
COG0595	J		mRNA degradation ribonuclease J1/J2						VL	>0
COG4731	S		Uncharacterized conserved protein, DUF2147 family	CL					VL	>0
COG0606	O		Predicted ATPase with chaperone activity			PL	PD			>0
RMMBL		PF07521	Zn-dependent metallo-hydrolase RNA specificity domain						VL	>0
DUF2797		PF10977	Protein of unknown function (DUF2797)		CD		PD			>0
DUF2147		PF09917	Uncharacterized protein conserved in bacteria (DUF2147)					DL	VL	>0
ATE_C		PF04377	Arginine-tRNA-protein transferase, C terminus					DL	VL	>0
COG1923	T		sRNA-binding regulator protein Hfq					DL	VL	>0
Hfq		PF17209	Hfq protein					DL	VL	>0
K03666			host factor-I protein					DL	VL	>0
COG2049	E		Allophanate hydrolase subunit 1	CL		PL	PD	DL	VL	>0
K07460			putative endonuclease			PL	PD			>0
COG2041	C		Periplasmic DMSO/TMAO reductase YedYZ, molybdopterin-dependent catalytic subunit						VL	>0
K00381			sulfite reductase (NADPH) hemoprotein beta-component [EC:1.8.1.2]			PL	PD	DL	VL	>0
RF3_C		PF16658	Class II release factor RF3, C-terminal domain			PL	PD			>0
DUF1285		PF06938	Protein of unknown function (DUF1285)					DL	VL	>0
K03426			NAD+ diphosphatase [EC:3.6.1.22]					DL	VL	>0
COG4547	H		Cobalamin biosynthesis protein CobT (nicotinate-mononucleotide:5, 6-dimethylbenzimidazole phosphorib...					DL	VL	>0
COG1984	E		Allophanate hydrolase subunit 2	CL		PL	PD	DL	VL	>0
K00759			adenine phosphoribosyltransferase [EC:2.4.2.7]					DL	VL	>0
4HBT_3		PF13622	Thioesterase-like superfamily					DL	VL	>0
COG1505	E		Prolyl oligopeptidase PreP, S9A serine peptidase family					DL	VL	>0
K06169			tRNA-(ms[2]io[6]A)-hydroxylase [EC:1.-.-.-]			PL	PD			>0
K05540			tRNA-dihydrouridine synthase B [EC:1.-.-.-]					DL	VL	>0
COG2935	O		Arginyl-tRNA--protein-N-Asp/Glu arginylyltransferase						VL	>0
CcmH		PF03918	Cytochrome C biogenesis protein						VL	>0
G6PD_C		PF02781	Glucose-6-phosphate dehydrogenase, C-terminal domain					DL	VL	>0
K03769			peptidyl-prolyl cis-trans isomerase C [EC:5.2.1.8]	CL						>0
DUF983		PF06170	Protein of unknown function (DUF983)					DL	VL	>0
COG0364	G		Glucose-6-phosphate 1-dehydrogenase					DL	VL	>0
DUF4136		PF13590	Domain of unknown function (DUF4136)			PL	PD	DL		>0
SspB		PF04386	Stringent starvation protein B					DL	VL	>0
G6PD_N		PF00479	Glucose-6-phosphate dehydrogenase, NAD binding domain					DL	VL	>0
COG1686	M		D-alanyl-D-alanine carboxypeptidase						VL	>0
DUF349		PF03993	Domain of Unknown Function (DUF349)		CD					>0
Peptidase_S11		PF00768	D-alanyl-D-alanine carboxypeptidase						VL	>0
FemAB_like		PF04339	Peptidogalycan biosysnthesis/recognition						VL	>0
COG2816	F		NADH pyrophosphatase NudC, Nudix superfamily					DL	VL	>0
K03973			phage shock protein C			PL	PD	DL	VL	>0
COG0349	J		Ribonuclease D						VL	>0
COG1345	N		Flagellar capping protein FliD					DL	VL	>0
K00036			glucose-6-phosphate 1-dehydrogenase [EC:1.1.1.49 1.1.1.363]					DL	VL	>0
K00788			thiamine-phosphate pyrophosphorylase [EC:2.5.1.3]						VL	>0
VanY		PF02557	D-alanyl-D-alanine carboxypeptidase	CL						>0
COG1952	U		Preprotein translocase subunit SecB					DL	VL	>0
COG0578	C		Glycerol-3-phosphate dehydrogenase						VL	>0
COG2440	C		Ferredoxin-like protein FixX						VL	>0
K00311			electron-transferring-flavoprotein dehydrogenase [EC:1.5.5.1]						VL	>0
COG1495	O		Disulfide bond formation protein DsbB						VL	>0
DsbB		PF02600	Disulfide bond formation protein DsbB						VL	>0
COG2223	P		Nitrate/nitrite transporter NarK						VL	>0
K00111			glycerol-3-phosphate dehydrogenase [EC:1.1.5.3]						VL	>0
K09989			uncharacterized protein					DL	VL	>0
COG0639	T		Diadenosine tetraphosphatase ApaH/serine/threonine protein phosphatase, PP2A family					DL	VL	>0
COG1256	N		Flagellar hook-associated protein FlgK				PD	DL	VL	>0
OpuAC		PF04069	Substrate binding domain of ABC-type glycine betaine transport system						VL	>0
ETF_QO		PF05187	Electron transfer flavoprotein-ubiquinone oxidoreductase, 4Fe-4S						VL	>0
COG0788	F		Formyltetrahydrofolate hydrolase			PL	PD	DL	VL	>0
AAA_30		PF13604	AAA domain				PD			>0
COG4133	O		ABC-type transport system involved in cytochrome c biogenesis, ATPase component					DL	VL	>0
K05801			DnaJ like chaperone protein			PL	PD			>0
TSP_3		PF02412	Thrombospondin type 3 repeat		CD	PL	PD			>0
COG4608	E		ABC-type oligopeptide transport system, ATPase component	CL						>0
K08300			ribonuclease E [EC:3.1.26.12]						VL	>0
HD_assoc		PF13286	Phosphohydrolase-associated domain					DL	VL	>0
COG0725	P		ABC-type molybdate transport system, periplasmic component						VL	>0
COG2211	G		Na+/melibiose symporter or related transporter					DL		>0
K00963			UTP--glucose-1-phosphate uridylyltransferase [EC:2.7.7.9]						VL	>0
COG3825	S		Uncharacterized conserved protein, contains von Willebrand factor type A (vWA) domain					DL	VL	>0
VWA_CoxE		PF05762	VWA domain containing CoxE-like protein						VL	>0
PPK2		PF03976	Polyphosphate kinase 2 (PPK2)					DL		>0
COG3568	R		Metal-dependent hydrolase, endonuclease/exonuclease/phosphatase family						VL	>0
K07323			phospholipid transport system substrate-binding protein	CL						>0
SecB		PF02556	Preprotein translocase subunit SecB						VL	>0
K00140			malonate-semialdehyde dehydrogenase (acetylating) / methylmalonate-semialdehyde dehydrogenase [EC:1.2.1.18 1.2.1.27]						VL	>0
AAA_25		PF13481	AAA domain				PD			>0
COG5434	G		Polygalacturonase			PL			VL	>0
COG2326	C		Polyphosphate kinase 2, PPK2 family					DL		>0
COG0038	P		H+/Cl- antiporter ClcA			PL		DL	VL	>0
Trm112p		PF03966	Trm112p-like protein						VL	>0
K00666			fatty-acyl-CoA synthase [EC:6.2.1.-]						VL	>0
DAGK_cat		PF00781	Diacylglycerol kinase catalytic domain						VL	>0
COG0575	I		CDP-diglyceride synthetase					DL	VL	>0
Epimerase_2		PF02350	UDP-N-acetylglucosamine 2-epimerase					DL		>0
K03571			rod shape-determining protein MreD						VL	>0
K08309			soluble lytic murein transglycosylase [EC:4.2.2.-]					DL	VL	>0
OstA_C		PF04453	Organic solvent tolerance protein					DL	VL	>0
COG3173	R		Predicted kinase, aminoglycoside phosphotransferase (APT) family						VL	>0
COG1236	J		RNA processing exonuclease, beta-lactamase fold, Cft2 family					DL	VL	>0
COG2068	H		CTP:molybdopterin cytidylyltransferase MocA						VL	>0
DPBB_1		PF03330	Lytic transglycolase						VL	>0
COG4233	OC		Thiol-disulfide interchange protein, contains DsbC and DsbD domains						VL	>0
K09919			uncharacterized protein						VL	>0
COG2938	O		Succinate dehydrogenase flavin-adding protein, antitoxin component of the CptAB toxin-antitoxin module						VL	>0
Sdh5		PF03937	Flavinator of succinate dehydrogenase						VL	>0
COG2854	I		ABC-type transporter Mla maintaining outer membrane lipid asymmetry, periplasmic MlaC component	CL						>0
MlaC		PF05494	MlaC protein	CL						>0
COG0797	M		Rare lipoprotein A, peptidoglycan hydrolase digesting naked glycans, contains C-terminal SPOR domain						VL	>0
CobW_C		PF07683	Cobalamin synthesis protein cobW C-terminal domain			PL		DL	VL	>0
COG0751	J		Glycyl-tRNA synthetase, beta subunit						VL	>0
tRNA_synt_2f		PF02092	Glycyl-tRNA synthetase beta subunit						VL	>0
F5_F8_type_C		PF00754	F5/8 type C domain			PL	PD			>0
Peptidase_S26		PF10502	Signal peptidase, peptidase S26					DL	VL	>0
COG2258	S		Uncharacterized conserved protein YiiM, contains MOSC domain					DL	VL	>0
K00163			pyruvate dehydrogenase E1 component [EC:1.2.4.1]	CL						>0
SATase_N		PF06426	Serine acetyltransferase, N-terminal	CL						>0
K08311			putative (di)nucleoside polyphosphate hydrolase [EC:3.6.1.-]						VL	>0
COG2128	P		Alkylhydroperoxidase family enzyme, contains CxxC motif						VL	>0
COG0543	HC		NAD(P)H-flavin reductase			PL		DL	VL	>0
COG0752	J		Glycyl-tRNA synthetase, alpha subunit						VL	>0
tRNA-synt_2e		PF02091	Glycyl-tRNA synthetase alpha subunit						VL	>0
COG2761	O		Predicted dithiol-disulfide isomerase, DsbA family						VL	>0
K09159			antitoxin CptB						VL	>0
COG4786	N		Flagellar basal body rod protein FlgG					DL	VL	>0
COG2084	I		3-hydroxyisobutyrate dehydrogenase or related beta-hydroxyacid dehydrogenase						VL	>0
HTH_25		PF13413	Helix-turn-helix domain						VL	>0
COG0155	P		Sulfite reductase, beta subunit (hemoprotein)				PD	DL	VL	>0
K00528			ferredoxin/flavodoxin---NADP+ reductase [EC:1.18.1.2 1.19.1.1]						VL	>0
PEMT		PF04191	Phospholipid methyltransferase			PL	PD			>0
K00652			8-amino-7-oxononanoate synthase [EC:2.3.1.47]					DL	VL	>0
Glyco_transf_5		PF08323	Starch synthase catalytic domain				PD			>0
K03724			ATP-dependent helicase Lhr and Lhr-like helicase [EC:3.6.4.-]						VL	>0
K00390			phosphoadenosine phosphosulfate reductase [EC:1.8.4.8 1.8.4.10]				PD	DL	VL	>0
GCV_T_C		PF08669	Glycine cleavage T-protein C-terminal barrel domain	CL				DL		>0
K09774			lipopolysaccharide export system protein LptA						VL	>0
K00703			starch synthase [EC:2.4.1.21]				PD			>0
COG3420	P		Nitrous oxidase accessory protein NosD, contains tandem CASH domains						VL	>0
COG1319	C		CO or xanthine dehydrogenase, FAD-binding subunit						VL	>0
CoA_binding_3		PF13727	CoA-binding domain				PD			>0
Amidase_2		PF01510	N-acetylmuramoyl-L-alanine amidase						VL	>0
Peptidase_S15		PF02129	X-Pro dipeptidyl-peptidase (S15 family)						VL	>0
TspO_MBR		PF03073	TspO/MBR family					DL	VL	>0
K03676			glutaredoxin 3						VL	>0
TMP-TENI		PF02581	Thiamine monophosphate synthase					DL	VL	>0
COG0306	P		Phosphate/sulfate permease			PL	PD			>0
PHO4		PF01384	Phosphate transporter family				PD	DL	VL	>0
T2SSG		PF08334	Type II secretion system (T2SS), protein G						VL	>0
LTD		PF00932	Lamin Tail Domain		CD					>0
BCA_ABC_TP_C		PF12399	Branched-chain amino acid ATP-binding cassette transporter	CL						>0
K07141			molybdenum cofactor cytidylyltransferase [EC:2.7.7.76]						VL	>0
YbjQ_1		PF01906	Putative heavy-metal-binding			PL	PD			>0
COG0381	M		UDP-N-acetylglucosamine 2-epimerase					DL		>0
AMIN		PF11741	AMIN domain						VL	>0
COG2319	R		WD40 repeat	CL						>0
CbiA		PF01656	CobQ/CobB/MinD/ParA nucleotide binding domain						VL	>0
COG1838	C		Tartrate dehydratase beta subunit/Fumarate hydratase class I, C-terminal domain						VL	>0
COG1951	C		Tartrate dehydratase alpha subunit/Fumarate hydratase class I, N-terminal domain						VL	>0
Fumerase_C		PF05683	Fumarase C-terminus						VL	>0
COG0352	H		Thiamine monophosphate synthase						VL	>0
Sel1		PF08238	Sel1 repeat					DL	VL	>0
K00845			glucokinase [EC:2.7.1.2]						VL	>0
COG1052	CHR		Lactate dehydrogenase or related 2-hydroxyacid dehydrogenase						VL	>0
COG1874	G		Beta-galactosidase GanA						VL	>0
COG2863	C		Cytochrome c553						VL	<0
COG5184	DZ		Alpha-tubulin suppressor and related RCC1 domain-containing proteins			PL	PD			<0
COG0470	L		DNA polymerase III, delta prime subunit					DL	VL	<0
MutS_IV		PF05190	MutS family domain IV					DL	VL	<0
MutS_III		PF05192	MutS domain III					DL	VL	<0
K03555			DNA mismatch repair protein MutS	CL				DL	VL	<0
COG0843	C		Heme/copper-type cytochrome/quinol oxidase, subunit 1	CL	CD	PL	PD	DL	VL	<0
ACT_4		PF13291	ACT domain					DL	VL	<0
Ank_2		PF12796	Ankyrin repeats (3 copies)						VL	<0
K00783			23S rRNA (pseudouridine1915-N3)-methyltransferase [EC:2.1.1.177]					DL	VL	<0
K06891			ATP-dependent Clp protease adaptor protein ClpS					DL	VL	<0
FlgD_ig		PF13860	FlgD Ig-like domain	CL		PL	PD	DL	VL	<0
COG0317	TK		(p)ppGpp synthase/hydrolase, HD superfamily					DL	VL	<0
K00928			aspartate kinase [EC:2.7.2.4]				PD	DL	VL	<0
COG2127	O		ATP-dependent Clp protease adapter protein ClpS					DL	VL	<0
ClpS		PF02617	ATP-dependent Clp protease adaptor protein ClpS					DL	VL	<0
MnmE_helical		PF12631	MnmE helical domain					DL	VL	<0
Colicin_V		PF02674	Colicin V production protein			PL		DL	VL	<0
K00133			aspartate-semialdehyde dehydrogenase [EC:1.2.1.11]						VL	<0
K00674			2,3,4,5-tetrahydropyridine-2,6-dicarboxylate N-succinyltransferase [EC:2.3.1.117]					DL	VL	<0
COG1399	S		Uncharacterized metal-binding protein YceD, DUF177 family	CL				DL	VL	<0
K03469			ribonuclease HI [EC:3.1.26.4]			PL		DL	VL	<0
K03650			tRNA modification GTPase [EC:3.6.-.-]					DL	VL	<0
COG1600	J		Epoxyqueuosine reductase QueG (queuosine biosynthesis)						VL	<0
Methyltransf_4		PF02390	Putative methyltransferase					DL	VL	<0
COG3088	CO		Cytochrome c-type biogenesis protein CcmH/NrfF						VL	<0
K03743			nicotinamide-nucleotide amidase [EC:3.5.1.42]						VL	<0
COG0486	J		tRNA U34 5-carboxymethylaminomethyl modifying GTPase MnmE/TrmE					DL	VL	<0
COG1576	J		23S rRNA pseudoU1915 N3-methylase RlmH					DL	VL	<0
COG2177	D		Cell division protein FtsX						VL	<0
K03106			signal recognition particle subunit SRP54 [EC:3.6.5.4]	CL		PL	PD	DL	VL	<0
PK_C		PF02887	Pyruvate kinase, alpha/beta domain			PL		DL	VL	<0
RuvA_C		PF07499	RuvA, C-terminal domain	CL		PL	PD	DL	VL	<0
K09811			cell division transport system permease protein						VL	<0
P5CR_dimer		PF14748	Pyrroline-5-carboxylate reductase dimerisation			PL	PD		VL	<0
COG0289	E		Dihydrodipicolinate reductase			PL	PD	DL	VL	<0
DapB_C		PF05173	Dihydrodipicolinate reductase, C-terminus			PL	PD	DL	VL	<0
CM_2		PF01817	Chorismate mutase type II						VL	<0
COG0328	L		Ribonuclease HI			PL			VL	<0
K04763			integrase/recombinase XerD			PL	PD	DL	VL	<0
COG0223	J		Methionyl-tRNA formyltransferase					DL	VL	<0
ALAD		PF00490	Delta-aminolevulinic acid dehydratase				PD	DL	VL	<0
RNB		PF00773	RNB domain			PL		DL	VL	<0
COG0357	J		16S rRNA G527 N7-methylase RsmG (former glucose-inhibited division protein B)	CL		PL	PD	DL	VL	<0
K00286			pyrroline-5-carboxylate reductase [EC:1.5.1.2]				PD		VL	<0
COG0407	H		Uroporphyrinogen-III decarboxylase					DL	VL	<0
NUDIX_4		PF14815	NUDIX domain						VL	<0
LYTB		PF02401	LytB protein			PL	PD	DL	VL	<0
COG2171	E		Tetrahydrodipicolinate N-succinyltransferase					DL	VL	<0
DUF150		PF02576	RimP N-terminal domain					DL	VL	<0
K00873			pyruvate kinase [EC:2.7.1.40]					DL	VL	<0
K03522			electron transfer flavoprotein alpha subunit	CL			PD	DL	VL	<0
SRP_SPB		PF02978	Signal peptide binding domain	CL		PL	PD	DL	VL	<0
COG0345	E		Pyrroline-5-carboxylate reductase			PL	PD		VL	<0
K00057			glycerol-3-phosphate dehydrogenase (NAD(P)+) [EC:1.1.1.94]			PL	PD	DL	VL	<0
RNase_E_G		PF10150	Ribonuclease E/G family						VL	<0
COG1183	I		Phosphatidylserine synthase			PL	PD	DL	VL	<0
K07462			single-stranded-DNA-specific exonuclease [EC:3.1.-.-]			PL		DL	VL	<0
DNA_mis_repair		PF01119	DNA mismatch repair protein, C-terminal domain	CL				DL	VL	<0
DnaJ_CXXCXGXG		PF00684	DnaJ central domain				PD	DL	VL	<0
YceG		PF02618	YceG-like family	CL		PL	PD	DL	VL	<0
TIM		PF00121	Triosephosphate isomerase	CL				DL	VL	<0
COG0779	J		Ribosome maturation factor RimP					DL	VL	<0
K09748			ribosome maturation factor RimP					DL	VL	<0
COG0761	I		4-Hydroxy-3-methylbut-2-enyl diphosphate reductase IspH			PL	PD	DL	VL	<0
COG0136	E		Aspartate-semialdehyde dehydrogenase						VL	<0
K03631			DNA repair protein RecN (Recombination protein N)	CL		PL	PD	DL	VL	<0
YgbB		PF02542	YgbB family			PL	PD	DL	VL	<0
COG1195	L		Recombinational DNA repair ATPase RecF	CL		PL	PD	DL	VL	<0
TruB_C_2		PF16198	tRNA pseudouridylate synthase B C-terminal domain			PL	PD	DL	VL	<0
K09861			uncharacterized protein					DL	VL	<0
URO-D		PF01208	Uroporphyrinogen decarboxylase (URO-D)					DL	VL	<0
HHH_6		PF14579	Helix-hairpin-helix motif			PL	PD	DL	VL	<0
DapB_N		PF01113	Dihydrodipicolinate reductase, N-terminus				PD	DL	VL	<0
COG1559	D		Cell division protein YceG, involved in septum cleavage	CL		PL	PD	DL	VL	<0
COG0276	H		Protoheme ferro-lyase (ferrochelatase)			PL	PD	DL	VL	<0
K00145			N-acetyl-gamma-glutamyl-phosphate reductase [EC:1.2.1.38]						VL	<0
COG0469	G		Pyruvate kinase					DL	VL	<0
COG0113	H		Delta-aminolevulinic acid dehydratase, porphobilinogen synthase			PL	PD	DL	VL	<0
K07735			putative transcriptional regulator					DL	VL	<0
COG0608	L		Single-stranded DNA-specific exonuclease, DHH superfamily, may be involved in archaeal DNA replication intiation					DL	VL	<0
COG5009	M		Membrane carboxypeptidase/penicillin-binding protein			PL	PD	DL	VL	<0
Lon_C		PF05362	Lon protease (S16) C-terminal proteolytic domain						VL	<0
DNA_pol3_beta_2		PF02767	DNA polymerase III beta subunit, central domain	CL		PL	PD	DL	VL	<0
Trp_syntA		PF00290	Tryptophan synthase alpha chain				PD	DL	VL	<0
COG1066	O		Predicted ATP-dependent serine protease						VL	<0
K03536			ribonuclease P protein component [EC:3.1.26.5]			PL		DL	VL	<0
RNase_H		PF00075	RNase H			PL		DL	VL	<0
COG0212	H		5-formyltetrahydrofolate cyclo-ligase					DL	VL	<0
5-FTHF_cyc-lig		PF01812	5-formyltetrahydrofolate cyclo-ligase family				PD	DL	VL	<0
TrmE_N		PF10396	GTP-binding protein TrmE N-terminus						VL	<0
COG0594	J		RNase P protein component			PL		DL	VL	<0
Ribonuclease_P		PF00825	Ribonuclease P			PL		DL	VL	<0
K00951			GTP pyrophosphokinase [EC:2.7.6.5]						VL	<0
K07082			UPF0755 protein	CL		PL	PD	DL	VL	<0
DivIC		PF04977	Septum formation initiator			PL	PD	DL	VL	<0
ETF_alpha		PF00766	Electron transfer flavoprotein FAD-binding domain			PL	PD	DL	VL	<0
COG1678	K		Putative transcriptional regulator, AlgH/UPF0301 family					DL	VL	<0
DUF179		PF02622	Uncharacterized ACR, COG1678					DL	VL	<0
Topoisom_bac		PF01131	DNA topoisomerase					DL	VL	<0
COG0231	J		Translation elongation factor P (EF-P)/translation initiation factor 5A (eIF-5A)			PL	PD	DL	VL	<0
EFP		PF01132	Elongation factor P (EF-P) OB domain			PL	PD	DL	VL	<0
Elong-fact-P_C		PF09285	Elongation factor P, C-terminal			PL	PD	DL	VL	<0
GARS_C		PF02843	Phosphoribosylglycinamide synthetase, C domain	CL		PL	PD	DL	VL	<0
COG1197	LK		Transcription-repair coupling factor (superfamily II helicase)						VL	<0
Ala_racemase_C		PF00842	Alanine racemase, C-terminal domain			PL	PD	DL	VL	<0
K03117			sec-independent protein translocase protein TatB						VL	<0
COG0220	J		tRNA G46 methylase TrmB					DL	VL	<0
PNP_phzG_C		PF10590	Pyridoxine 5'-phosphate oxidase C-terminal dimerisation region			PL	PD	DL	VL	<0
COX2_TM		PF02790	Cytochrome C oxidase subunit II, transmembrane domain			PL	PD	DL	VL	<0
COG0445	J		tRNA U34 5-carboxymethylaminomethyl modifying enzyme MnmG/GidA			PL		DL	VL	<0
K03495			tRNA uridine 5-carboxymethylaminomethyl modification enzyme			PL		DL	VL	<0
K00097			4-hydroxythreonine-4-phosphate dehydrogenase [EC:1.1.1.262]	CL		PL	PD	DL	VL	<0
Tyr_Deacylase		PF02580	D-Tyr-tRNA(Tyr) deacylase					DL	VL	<0
PRAI		PF00697	N-(5'phosphoribosyl)anthranilate (PRA) isomerase					DL	VL	<0
COG0002	E		N-acetyl-gamma-glutamylphosphate reductase						VL	<0
COG0498	E		Threonine synthase	CL	CD	PL	PD	DL	VL	<0
K00215			4-hydroxy-tetrahydrodipicolinate reductase [EC:1.17.1.8]					DL	VL	<0
COG2239	P		Mg/Co/Ni transporter MgtE (contains CBS domain)						VL	<0
MutS_I		PF01624	MutS domain I						VL	<0
COG0466	O		ATP-dependent Lon protease, bacterial type					DL	VL	<0
GIDA_assoc		PF13932	GidA associated domain			PL		DL	VL	<0
K04485			DNA repair protein RadA/Sms						VL	<0
COG1024	I		Enoyl-CoA hydratase/carnithine racemase						VL	<0
COG0299	F		Folate-dependent phosphoribosylglycinamide formyltransferase PurN			PL	PD	DL	VL	<0
Trigger_C		PF05698	Bacterial trigger factor protein (TF) C-terminus						VL	<0
COG0787	M		Alanine racemase			PL	PD	DL	VL	<0
COG0159	E		Tryptophan synthase alpha chain				PD	DL	VL	<0
COG3022	P		Cytoplasmic iron level regulating protein YaaA, DUF328/UPF0246 family					DL	VL	<0
K03218			23S rRNA (guanosine2251-2'-O)-methyltransferase [EC:2.1.1.185]	CL		PL		DL	VL	<0
K06213			magnesium transporter						VL	<0
EFP_N		PF08207	Elongation factor P (EF-P) KOW-like domain			PL		DL	VL	<0
THF_DHG_CYH		PF00763	Tetrahydrofolate dehydrogenase/cyclohydrolase, catalytic domain	CL		PL	PD	DL	VL	<0
COG0636	C		FoF1-type ATP synthase, membrane subunit c/Archaeal/vacuolar-type H+-ATPase, subunit K			PL	PD	DL	VL	<0
MFS_2		PF13347	MFS/sugar transport protein					DL		<0
COG1159	J		GTPase Era, involved in 16S rRNA processing			PL	PD	DL	VL	<0
COG0820	J		Adenine C2-methylase RlmN of 23S rRNA A2503 and tRNA A37	CL		PL	PD	DL	VL	<0
K06941			23S rRNA (adenine2503-C2)-methyltransferase [EC:2.1.1.192]	CL		PL	PD	DL	VL	<0
GTP-bdg_N		PF13167	GTP-binding GTPase N-terminal			PL	PD	DL	VL	<0
K03770			peptidyl-prolyl cis-trans isomerase D [EC:5.2.1.8]	CL		PL	PD	DL	VL	<0
MgtE		PF01769	Divalent cation transporter						VL	<0
Ribonuc_red_lgN		PF00317	Ribonucleotide reductase, all-alpha domain						VL	<0
RelA_SpoT		PF04607	Region found in RelA / SpoT proteins						VL	<0
dsrm		PF00035	Double-stranded RNA binding motif	CL		PL	PD	DL	VL	<0
K03685			ribonuclease III [EC:3.1.26.3]	CL		PL	PD	DL	VL	<0
COG0557	K		Exoribonuclease R	CL		PL	PD	DL	VL	<0
PGI		PF00342	Phosphoglucose isomerase						VL	<0
K03723			transcription-repair coupling factor (superfamily II helicase) [EC:3.6.4.-]	CL		PL	PD	DL	VL	<0
K00766			anthranilate phosphoribosyltransferase [EC:2.4.2.18]					DL	VL	<0
K00604			methionyl-tRNA formyltransferase [EC:2.1.2.9]			PL	PD	DL	VL	<0
DNA_pol3_alpha		PF07733	Bacterial DNA polymerase III alpha subunit				PD	DL	VL	<0
Ferrochelatase		PF00762	Ferrochelatase					DL	VL	<0
Cob_adeno_trans		PF01923	Cobalamin adenosyltransferase						VL	<0
K03629			DNA replication and repair protein RecF	CL		PL	PD	DL	VL	<0
COG2086	C		Electron transfer flavoprotein, alpha and beta subunits	CL		PL	PD	DL	VL	<0
ACCA		PF03255	Acetyl co-enzyme A carboxylase carboxyltransferase alpha subunit			PL	PD	DL	VL	<0
K03572			DNA mismatch repair protein MutL	CL		PL	PD	DL	VL	<0
COG2884	D		ABC-type ATPase involved in cell division						VL	<0
K09812			cell division transport system ATP-binding protein						VL	<0
K03527			4-hydroxy-3-methylbut-2-en-1-yl diphosphate reductase [EC:1.17.7.4]			PL	PD	DL	VL	<0
Porphobil_deamC		PF03900	Porphobilinogen deaminase, C-terminal domain					DL	VL	<0
COG2264	J		Ribosomal protein L11 methylase PrmA	CL		PL	PD	DL	VL	<0
GTP-bdg_M		PF16360	GTP-binding GTPase Middle Region	CL		PL	PD	DL	VL	<0
K00930			acetylglutamate kinase [EC:2.7.2.8]					DL		<0
COG0821	I		4-hydroxy-3-methylbut-2-en-1-yl diphosphate synthase IspG/GcpE			PL	PD	DL	VL	<0
Ribosomal_L31		PF01197	Ribosomal protein L31	CL		PL	PD	DL	VL	<0
MutS_II		PF05188	MutS domain II						VL	<0
K00254			dihydroorotate dehydrogenase [EC:1.3.5.2]			PL	PD	DL	VL	<0
THF_DHG_CYH_C		PF02882	Tetrahydrofolate dehydrogenase/cyclohydrolase, NAD(P)-binding domain	CL		PL	PD	DL	VL	<0
Fer4_16		PF13484	4Fe-4S double cluster binding domain					DL	VL	<0
FtsK_4TM		PF13491	4TM region of DNA translocase FtsK/SpoIIIE			PL	PD	DL	VL	<0
Coprogen_oxidas		PF01218	Coproporphyrinogen III oxidase						VL	<0
K00228			coproporphyrinogen III oxidase [EC:1.3.3.3]						VL	<0
K03521			electron transfer flavoprotein beta subunit	CL		PL	PD	DL	VL	<0
K03602			exodeoxyribonuclease VII small subunit [EC:3.1.11.6]		CD		PD			<0
COG0512	EH		Anthranilate/para-aminobenzoate synthase component II					DL	VL	<0
HSP70		PF00012	Hsp70 protein					DL	VL	<0
COG2262	J		50S ribosomal subunit-associated GTPase HflX	CL		PL	PD	DL	VL	<0
GcpE		PF04551	GcpE protein			PL	PD	DL	VL	<0
K03526			(E)-4-hydroxy-3-methylbut-2-enyl-diphosphate synthase [EC:1.17.7.1 1.17.7.3]			PL	PD	DL	VL	<0
DUF1730		PF08331	Domain of unknown function (DUF1730)			PL	PD	DL	VL	<0
COG1722	L		Exonuclease VII small subunit		CD		PD			<0
RecA		PF00154	recA bacterial DNA recombination protein			PL	PD	DL	VL	<0
PseudoU_synth_1		PF01416	tRNA pseudouridine synthase	CL		PL	PD	DL	VL	<0
ACPS		PF01648	4'-phosphopantetheinyl transferase superfamily			PL	PD	DL	VL	<0
K03978			GTP-binding protein			PL	PD	DL	VL	<0
NAD_Gly3P_dh_C		PF07479	NAD-dependent glycerol-3-phosphate dehydrogenase C-terminus			PL	PD	DL	VL	<0
MraY_sig1		PF10555	Phospho-N-acetylmuramoyl-pentapeptide-transferase signature 1						VL	<0
COG0166	G		Glucose-6-phosphate isomerase						VL	<0
COG2919	D		Cell division protein FtsB	CL		PL	PD	DL	VL	<0
Fe_dep_repress		PF01325	Iron dependent repressor, N-terminal DNA binding domain	CL		PL		DL	VL	<0
RuvA_N		PF01330	RuvA N terminal domain	CL		PL	PD	DL	VL	<0
COG1570	L		Exonuclease VII, large subunit				PD			<0
OxoGdeHyase_C		PF16870	2-oxoglutarate dehydrogenase C-terminal					DL	VL	<0
K00764			amidophosphoribosyltransferase [EC:2.4.2.14]	CL		PL	PD	DL	VL	<0
COG0190	H		5,10-methylene-tetrahydrofolate dehydrogenase/Methenyl tetrahydrofolate cyclohydrolase	CL		PL	PD	DL	VL	<0
UPF0054		PF02130	Uncharacterized protein family UPF0054	CL	CD	PL	PD	DL	VL	<0
MgtE_N		PF03448	MgtE intracellular N domain						VL	<0
Exonuc_VII_S		PF02609	Exonuclease VII small subunit		CD		PD			<0
COG0254	J		Ribosomal protein L31	CL		PL	PD	DL	VL	<0
COG0497	L		DNA repair ATPase RecN	CL		PL	PD	DL	VL	<0
NAD_Gly3P_dh_N		PF01210	NAD-dependent glycerol-3-phosphate dehydrogenase N-terminus			PL	PD	DL	VL	<0
H2O2_YaaD		PF03883	Peroxide stress protein YaaA					DL	VL	<0
COG0133	E		Tryptophan synthase beta chain	CL		PL	PD	DL	VL	<0
COG0134	E		Indole-3-glycerol phosphate synthase			PL	PD	DL	VL	<0
Pterin_4a		PF01329	Pterin 4 alpha carbinolamine dehydratase			PL	PD	DL	VL	<0
K00831			phosphoserine aminotransferase [EC:2.6.1.52]	CL		PL	PD	DL	VL	<0
SPOUT_MTase		PF02590	Predicted SPOUT methyltransferase						VL	<0
COG0240	C		Glycerol-3-phosphate dehydrogenase	CL		PL	PD	DL	VL	<0
COG0408	H		Coproporphyrinogen III oxidase						VL	<0
Ribosomal_L33		PF00471	Ribosomal protein L33	CL		PL	PD	DL	VL	<0
COG0218	D		GTP-binding protein EngB required for normal cell division			PL	PD	DL	VL	<0
COG0767	M		ABC-type transporter Mla maintaining outer membrane lipid asymmetry, permease component MlaE						VL	<0
MlaE		PF02405	Permease MlaE						VL	<0
K03665			GTPase	CL		PL	PD	DL	VL	<0
Exonuc_VII_L		PF02601	Exonuclease VII, large subunit			PL	PD			<0
Ribonucleas_3_3		PF14622	Ribonuclease-III-like			PL	PD	DL	VL	<0
Ribonuc_red_lgC		PF02867	Ribonucleotide reductase, barrel domain	CL		PL	PD	DL	VL	<0
COG1932	HE		Phosphoserine aminotransferase	CL		PL	PD	DL	VL	<0
Enolase_N		PF03952	Enolase, N-terminal domain	CL		PL	PD	DL	VL	<0
COG2025	C		Electron transfer flavoprotein, alpha subunit	CL				DL	VL	<0
DnaB_C		PF03796	DnaB-like helicase C terminal domain	CL	CD	PL	PD	DL	VL	<0
K06173			tRNA pseudouridine38-40 synthase [EC:5.4.99.12]	CL		PL	PD	DL	VL	<0
COG1211	I		2-C-methyl-D-erythritol 4-phosphate cytidylyltransferase			PL	PD	DL		<0
DNA_pol3_gamma3		PF12169	DNA polymerase III subunits gamma and tau domain III					DL		<0
K03601			exodeoxyribonuclease VII large subunit [EC:3.1.11.6]			PL	PD			<0
Ribosomal_S15		PF00312	Ribosomal protein S15	CL		PL	PD	DL	VL	<0
PrmA		PF06325	Ribosomal protein L11 methyltransferase (PrmA)	CL		PL	PD	DL	VL	<0
Pan_kinase		PF03309	Type III pantothenate kinase	CL		PL	PD	DL	VL	<0
SHMT		PF00464	Serine hydroxymethyltransferase			PL	PD	DL	VL	<0
COG0135	E		Phosphoribosylanthranilate isomerase					DL	VL	<0
COG0550	L		DNA topoisomerase IA					DL	VL	<0
DUF393		PF04134	Protein of unknown function, DUF393				PD	DL	VL	<0
K00798			cob(I)alamin adenosyltransferase [EC:2.5.1.17]						VL	<0
COG0176	G		Transaldolase						VL	<0
COG2154	H		Pterin-4a-carbinolamine dehydratase			PL	PD	DL	VL	<0
YicC_N		PF03755	YicC-like family, N-terminal region					DL	VL	<0
Arginosuc_synth		PF00764	Arginosuccinate synthase		CD					<0
COG0323	L		DNA mismatch repair ATPase MutL	CL					VL	<0
COG0567	C		2-oxoglutarate dehydrogenase complex, dehydrogenase (E1) component, and related enzymes					DL	VL	<0
K00164			2-oxoglutarate dehydrogenase E1 component [EC:1.2.4.2]					DL	VL	<0
COG0151	F		Phosphoribosylamine-glycine ligase	CL		PL	PD	DL	VL	<0
Amidase_3		PF01520	N-acetylmuramoyl-L-alanine amidase	CL		PL	PD	DL	VL	<0
COG0460	E		Homoserine dehydrogenase						VL	<0
COG0571	K		dsRNA-specific ribonuclease	CL		PL	PD	DL	VL	<0
Porphobil_deam		PF01379	Porphobilinogen deaminase, dipyromethane cofactor binding domain			PL	PD	DL	VL	<0
COG0065	E		Homoaconitase/3-isopropylmalate dehydratase large subunit			PL	PD	DL	VL	<0
COG0533	J		tRNA A37 threonylcarbamoyltransferase TsaD	CL	CD	PL	PD	DL	VL	<0
COG1321	K		Mn-dependent transcriptional regulator, DtxR family	CL		PL		DL	VL	<0
SAICAR_synt		PF01259	SAICAR synthetase	CL	CD	PL	PD	DL	VL	<0
COG0552	U		Signal recognition particle GTPase	CL		PL	PD	DL	VL	<0
K06024			segregation and condensation protein B		CD	PL	PD	DL		<0
COG1003	E		Glycine cleavage system protein P (pyridoxal-binding), C-terminal domain					DL	VL	<0
K03595			GTPase			PL	PD	DL	VL	<0
DXP_redisom_C		PF08436	1-deoxy-D-xylulose 5-phosphate reductoisomerase C-terminal				PD			<0
COG1589	D		Cell division septal protein FtsQ	CL		PL	PD	DL	VL	<0
DNA_ligase_ZBD		PF03119	NAD-dependent DNA ligase C4 zinc finger domain						VL	<0
DUF177		PF02620	Uncharacterized ACR, COG1399						VL	<0
DNA_ligase_OB		PF03120	NAD-dependent DNA ligase OB-fold domain	CL		PL	PD	DL	VL	<0
CRCB		PF02537	CrcB-like protein, Camphor Resistance (CrcB)			PL	PD	DL	VL	<0
COG2096	H		Cob(I)alamin adenosyltransferase						VL	<0
COG0319	J		ssRNA-specific RNase YbeY, 16S rRNA maturation enzyme	CL	CD	PL	PD	DL	VL	<0
COG0101	J		tRNA U38,U39,U40 pseudouridine synthase TruA	CL		PL	PD	DL	VL	<0
COG0632	L		Holliday junction resolvasome RuvABC DNA-binding subunit	CL		PL	PD	DL	VL	<0
K03550			holliday junction DNA helicase RuvA [EC:3.6.4.12]	CL		PL	PD	DL	VL	<0
COG0817	L		Holliday junction resolvasome RuvABC endonuclease subunit	CL		PL	PD	DL	VL	<0
COG1521	H		Pantothenate kinase type III	CL		PL	PD	DL	VL	<0
K03110			fused signal recognition particle receptor	CL		PL	PD	DL	VL	<0
K06178			23S rRNA pseudouridine2605 synthase [EC:5.4.99.22]	CL		PL	PD	DL	VL	<0
RuvC		PF02075	Crossover junction endodeoxyribonuclease RuvC	CL		PL	PD	DL	VL	<0
COG2844	OT		UTP:GlnB (protein PII) uridylyltransferase		CD					<0
EFG_IV		PF03764	Elongation factor G, domain IV			PL	PD	DL	VL	<0
CPSase_L_D3		PF02787	Carbamoyl-phosphate synthetase large chain, oligomerisation domain	CL		PL	PD	DL	VL	<0
SHS2_FTSA		PF02491	SHS2 domain inserted in FTSA	CL		PL	PD	DL	VL	<0
COG0184	J		Ribosomal protein S15P/S13E	CL		PL	PD	DL	VL	<0
DUF420		PF04238	Protein of unknown function (DUF420)	CL		PL		DL	VL	<0
AnmK		PF03702	Anhydro-N-acetylmuramic acid kinase					DL	VL	<0
2-oxogl_dehyd_N		PF16078	2-oxoglutarate dehydrogenase N-terminus						VL	<0
COG0052	J		Ribosomal protein S2	CL		PL	PD	DL	VL	<0
Ribosomal_S2		PF00318	Ribosomal protein S2	CL		PL	PD	DL	VL	<0
COG1386	K		Chromosome segregation and condensation protein ScpB		CD	PL	PD	DL		<0
SMC_ScpB		PF04079	Segregation and condensation complex subunit ScpB		CD	PL	PD	DL		<0
Ribosomal_S4		PF00163	Ribosomal protein S4/S9 N-terminal domain	CL	CD	PL	PD	DL	VL	<0
COG0544	O		FKBP-type peptidyl-prolyl cis-trans isomerase (trigger factor)	CL		PL	PD	DL	VL	<0
COG0690	U		Preprotein translocase subunit SecE			PL	PD	DL	VL	<0
SecE		PF00584	SecE/Sec61-gamma subunits of protein translocation complex			PL	PD	DL	VL	<0
K03073			preprotein translocase subunit SecE			PL	PD	DL	VL	<0
Pribosyl_synth		PF14572	Phosphoribosyl synthetase-associated domain	CL		PL	PD	DL	VL	<0
K07091			lipopolysaccharide export system permease protein	CL		PL	PD	DL	VL	<0
K06199			fluoride exporter			PL	PD	DL	VL	<0
COG1198	L		Primosomal protein N' (replication factor Y) - superfamily II helicase	CL		PL	PD	DL	VL	<0
CPSase_sm_chain		PF00988	Carbamoyl-phosphate synthase small chain, CPSase domain	CL		PL	PD	DL	VL	<0
RimM		PF01782	RimM N-terminal domain			PL	PD	DL	VL	<0
COG1622	C		Heme/copper-type cytochrome/quinol oxidase, subunit 2	CL	CD	PL	PD	DL		<0
COG0616	O		Periplasmic serine protease, ClpP class						VL	<0
K03589			cell division protein FtsQ	CL		PL	PD	DL	VL	<0
Nfu_N		PF08712	Scaffold protein Nfu/NifU N terminal	CL					VL	<0
PS_Dcarbxylase		PF02666	Phosphatidylserine decarboxylase	CL		PL	PD	DL	VL	<0
K05896			segregation and condensation protein A		CD	PL	PD	DL		<0
COG0828	J		Ribosomal protein S21	CL		PL	PD	DL	VL	<0
K00790			UDP-N-acetylglucosamine 1-carboxyvinyltransferase [EC:2.5.1.7]	CL		PL	PD	DL	VL	<0
COG3011	R		Predicted thiol-disulfide oxidoreductase YuxK, DCC family			PL	PD	DL	VL	<0
COG0403	E		Glycine cleavage system protein P (pyridoxal-binding), N-terminal domain					DL	VL	<0
DNA_gyraseA_C		PF03989	DNA gyrase C-terminal domain, beta-propeller			PL	PD	DL	VL	<0
COG0563	F		Adenylate kinase or related kinase					DL	VL	<0
IGPS		PF00218	Indole-3-glycerol phosphate synthase		CD	PL	PD	DL	VL	<0
COG0181	H		Porphobilinogen deaminase			PL	PD	DL	VL	<0
COG0067	E		Glutamate synthase domain 1						VL	<0
COG0245	I		2C-methyl-D-erythritol 2,4-cyclodiphosphate synthase			PL	PD	DL		<0
COG4232	O		Thiol:disulfide interchange protein						VL	<0
COG0325	R		Uncharacterized pyridoxal phosphate-containing protein, affects Ilv metabolism, UPF0001 family	CL		PL	PD	DL	VL	<0
K06997			PLP dependent protein	CL		PL	PD	DL	VL	<0
K05515			penicillin-binding protein 2 [EC:3.4.16.4]	CL		PL	PD	DL	VL	<0
COG0112	E		Glycine/serine hydroxymethyltransferase			PL	PD	DL	VL	<0
Guanylate_kin		PF00625	Guanylate kinase	CL		PL	PD	DL	VL	<0
YfiO		PF13525	Outer membrane lipoprotein			PL	PD	DL	VL	<0
COG0587	L		DNA polymerase III, alpha subunit				PD		VL	<0
Ribonuc_red_sm		PF00268	Ribonucleotide reductase, small chain					DL	VL	<0
DNA_ligase_aden		PF01653	NAD-dependent DNA ligase adenylation domain	CL		PL	PD	DL	VL	<0
COG0259	H		Pyridoxine/pyridoxamine 5'-phosphate oxidase	CL		PL		DL	VL	<0
COG0416	I		Fatty acid/phospholipid biosynthesis enzyme				PD			<0
FeoA		PF04023	FeoA domain	CL		PL			VL	<0
SMC_ScpA		PF02616	Segregation and condensation protein ScpA		CD	PL	PD	DL		<0
K03624			transcription elongation factor GreA	CL		PL	PD	DL	VL	<0
ATP_bind_3		PF01171	PP-loop family						VL	<0
COG0541	U		Signal recognition particle GTPase	CL		PL	PD	DL	VL	<0
DXPR_C		PF13288	DXP reductoisomerase C-terminal domain				PD			<0
FumaraseC_C		PF10415	Fumarase C C-terminus						VL	<0
COG1546	H		Nicotinamide mononucleotide (NMN) deamidase PncC	CL		PL	PD	DL	VL	<0
K03210			preprotein translocase subunit YajC	CL		PL	PD	DL	VL	<0
MVIN		PF03023	MviN-like protein		CD					<0
COG0239	DP		Fluoride ion exporter CrcB/FEX, affects chromosome condensation			PL	PD	DL	VL	<0
K00611			ornithine carbamoyltransferase [EC:2.1.3.3]				PD			<0
IF2_N		PF04760	Translation initiation factor IF-2, N-terminal region	CL		PL	PD	DL	VL	<0
COG0691	O		tmRNA-binding protein	CL		PL	PD	DL	VL	<0
COG0858	J		Ribosome-binding factor A	CL		PL	PD	DL	VL	<0
RBFA		PF02033	Ribosome-binding factor A	CL		PL	PD	DL	VL	<0
COG0267	J		Ribosomal protein L33	CL		PL	PD	DL	VL	<0
COG0766	M		UDP-N-acetylglucosamine enolpyruvyl transferase	CL		PL	PD	DL	VL	<0
SSB		PF00436	Single-strand binding protein family						VL	<0
Dala_Dala_lig_C		PF07478	D-ala D-ala ligase C-terminus	CL	CD	PL	PD	DL	VL	<0
Dala_Dala_lig_N		PF01820	D-ala D-ala ligase N-terminus	CL		PL	PD	DL	VL	<0
K00767			nicotinate-nucleotide pyrophosphorylase (carboxylating) [EC:2.4.2.19]					DL	VL	<0
COG0358	L		DNA primase (bacterial type)	CL	CD	PL	PD	DL	VL	<0
K00919			4-diphosphocytidyl-2-C-methyl-D-erythritol kinase [EC:2.7.1.148]			PL	PD	DL		<0
COG0504	F		CTP synthase (UTP-ammonia lyase)	CL	CD	PL	PD	DL	VL	<0
GidB		PF02527	rRNA small subunit methyltransferase G	CL		PL	PD	DL	VL	<0
K06041			arabinose-5-phosphate isomerase [EC:5.3.1.13]			PL	PD	DL	VL	<0
K03439			tRNA (guanine-N7-)-methyltransferase [EC:2.1.1.33]	CL		PL	PD	DL	VL	<0
K03501			16S rRNA (guanine527-N7)-methyltransferase [EC:2.1.1.170]	CL		PL	PD	DL	VL	<0
COG0093	J		Ribosomal protein L14	CL	CD	PL	PD	DL	VL	<0
IspD		PF01128	2-C-methyl-D-erythritol 4-phosphate cytidylyltransferase				PD			<0
HEM4		PF02602	Uroporphyrinogen-III synthase HemD	CL		PL	PD	DL	VL	<0
GARS_N		PF02844	Phosphoribosylglycinamide synthetase, N domain	CL		PL	PD	DL	VL	<0
NAD_kinase		PF01513	ATP-NAD kinase				PD	DL	VL	<0
K00088			IMP dehydrogenase [EC:1.1.1.205]	CL		PL	PD	DL	VL	<0
Ribosomal_S21		PF01165	Ribosomal protein S21	CL		PL	PD	DL	VL	<0
COG0157	H		Nicotinate-nucleotide pyrophosphorylase					DL	VL	<0
COG1561	S		Uncharacterized conserved protein YicC, UPF0701 family					DL	VL	<0
DUF1732		PF08340	Domain of unknown function (DUF1732)					DL	VL	<0
COG0854	H		Pyridoxine 5'-phosphate synthase PdxJ	CL		PL	PD	DL	VL	<0
PdxJ		PF03740	Pyridoxal phosphate biosynthesis protein PdxJ	CL		PL	PD	DL	VL	<0
COG5512	R		Predicted nucleic acid-binding protein, contains Zn-ribbon domain (includes truncated derivatives)	CL		PL		DL	VL	<0
COG1074	L		ATP-dependent exoDNAse (exonuclease V) beta subunit (contains helicase and exonuclease domains)	CL		PL	PD	DL	VL	<0
K09065			N-acetylornithine carbamoyltransferase [EC:2.1.3.9]	CL				DL	VL	<0
GTP_cyclohydro2		PF00925	GTP cyclohydrolase II			PL	PD	DL	VL	<0
B5		PF03484	tRNA synthetase B5 domain	CL		PL	PD	DL	VL	<0
K04773			protease IV [EC:3.4.21.-]			PL	PD	DL	VL	<0
ATP-cone		PF03477	ATP cone domain					DL	VL	<0
K03648			uracil-DNA glycosylase [EC:3.2.2.27]						VL	<0
COG0202	K		DNA-directed RNA polymerase, alpha subunit/40 kD subunit	CL	CD	PL	PD	DL	VL	<0
DnaA_N		PF11638	DnaA N-terminal domain	CL		PL	PD	DL	VL	<0
COG1207	M		Bifunctional protein GlmU, N-acetylglucosamine-1-phosphate-uridyltransferase/glucosamine-1-phosphate-acetyltransferase						VL	<0
COG1947	I		4-diphosphocytidyl-2C-methyl-D-erythritol kinase			PL	PD	DL		<0
Peptidase_S49		PF01343	Peptidase family S49						VL	<0
COG2126	J		Ribosomal protein L37E						VL	<0
DNA_pol3_delta		PF06144	DNA polymerase III, delta subunit			PL	PD	DL	VL	<0
K03100			signal peptidase I [EC:3.4.21.89]			PL	PD	DL	VL	<0
PDT		PF00800	Prephenate dehydratase	CL		PL	PD	DL	VL	<0
COG0743	I		1-deoxy-D-xylulose 5-phosphate reductoisomerase				PD			<0
K00099			1-deoxy-D-xylulose-5-phosphate reductoisomerase [EC:1.1.1.267]				PD			<0
K03525			type III pantothenate kinase [EC:2.7.1.33]	CL		PL	PD	DL	VL	<0
Enolase_C		PF00113	Enolase, C-terminal TIM barrel domain	CL		PL	PD	DL	VL	<0
K03111			single-strand DNA-binding protein	CL		PL	PD	DL	VL	<0
K09810			lipoprotein-releasing system ATP-binding protein [EC:3.6.3.-]	CL		PL	PD	DL	VL	<0
DUF2805		PF10985	Protein of unknown function (DUF2805)					DL	VL	<0
SmpB		PF01668	SmpB protein	CL		PL	PD	DL	VL	<0
K03664			SsrA-binding protein	CL		PL	PD	DL	VL	<0
COG0326	O		Molecular chaperone, HSP90 family			PL		DL	VL	<0
ACAS_N		PF16177	Acetyl-coenzyme A synthetase N-terminus						VL	<0
COG0150	F		Phosphoribosylaminoimidazole (AIR) synthetase	CL		PL	PD	DL	VL	<0
K03655			ATP-dependent DNA helicase RecG [EC:3.6.4.12]			PL	PD	DL	VL	<0
LpxK		PF02606	Tetraacyldisaccharide-1-P 4'-kinase			PL	PD	DL	VL	<0
Pribosyltran_N		PF13793	N-terminal domain of ribose phosphate pyrophosphokinase	CL		PL	PD	DL	VL	<0
COG1862	U		Preprotein translocase subunit YajC	CL		PL	PD	DL	VL	<0
YajC		PF02699	Preprotein translocase subunit	CL		PL	PD	DL	VL	<0
MafB19-deam		PF14437	MafB19-like deaminase	CL		PL	PD	DL	VL	<0
K00567			methylated-DNA-[protein]-cysteine S-methyltransferase [EC:2.1.1.63]					DL	VL	<0
COG1354	L		Chromatin segregation and condensation protein Rec8/ScpA/Scc1, kleisin family		CD	PL	PD	DL		<0
COG0522	J		Ribosomal protein S4 or related protein	CL	CD	PL	PD	DL	VL	<0
Formyl_trans_C		PF02911	Formyl transferase, C-terminal domain	CL		PL	PD	DL	VL	<0
RmuC		PF02646	RmuC family	CL	CD	PL	PD	DL	VL	<0
K07738			transcriptional repressor NrdR		CD					<0
Thymidylate_kin		PF02223	Thymidylate kinase				PD			<0
DUF3467		PF11950	Protein of unknown function (DUF3467)					DL	VL	<0
DUF3098		PF11297	Protein of unknown function (DUF3098)					DL	VL	<0
K03699			putative hemolysin						VL	<0
COG0806	J		Ribosomal 30S subunit maturation factor RimM, required for 16S rRNA processing	CL		PL	PD	DL	VL	<0
RecG_wedge		PF17191	RecG wedge domain			PL	PD	DL	VL	<0
K03545			trigger factor	CL		PL	PD	DL	VL	<0
K06861			lipopolysaccharide export system ATP-binding protein [EC:3.6.3.-]	CL		PL	PD	DL	VL	<0
DUF721		PF05258	Protein of unknown function (DUF721)	CL		PL	PD	DL	VL	<0
COG1127	M		ABC-type transporter Mla maintaining outer membrane lipid asymmetry, ATPase component MlaF					DL	VL	<0
K00974			tRNA nucleotidyltransferase (CCA-adding enzyme) [EC:2.7.7.72 3.1.3.- 3.1.4.-]	CL		PL	PD	DL	VL	<0
COG1587	H		Uroporphyrinogen-III synthase	CL		PL	PD	DL	VL	<0
COG0717	F		Deoxycytidine triphosphate deaminase				PD			<0
COG0777	I		Acetyl-CoA carboxylase beta subunit	CL		PL	PD	DL	VL	<0
B3_4		PF03483	B3/4 domain	CL		PL	PD	DL	VL	<0
TAL_FSA		PF00923	Transaldolase/Fructose-6-phosphate aldolase						VL	<0
COG1200	L		RecG-like helicase	CL		PL	PD	DL	VL	<0
DUF4835		PF16119	Domain of unknown function (DUF4835)					DL	VL	<0
COG1286	S		Uncharacterized membrane protein, required for colicin V production						VL	<0
K03558			membrane protein required for colicin V production						VL	<0
K00525			ribonucleoside-diphosphate reductase alpha chain [EC:1.17.4.1]	CL		PL	PD	DL	VL	<0
COG1181	MR		D-alanine-D-alanine ligase and related ATP-grasp enzymes	CL	CD	PL	PD	DL	VL	<0
COG0148	G		Enolase	CL		PL	PD	DL	VL	<0
zf-C4_ClpX		PF06689	ClpX C4-type zinc finger	CL		PL	PD	DL	VL	<0
COG0519	F		GMP synthase, PP-ATPase domain/subunit	CL		PL	PD	DL	VL	<0
COG0086	K		DNA-directed RNA polymerase, beta' subunit/160 kD subunit	CL		PL	PD	DL	VL	<0
SecA_PP_bind		PF01043	SecA preprotein cross-linking domain	CL		PL	PD	DL	VL	<0
Fe_dep_repr_C		PF02742	Iron dependent repressor, metal binding and dimerisation domain	CL		PL		DL	VL	<0
YidC_periplas		PF14849	YidC periplasmic domain	CL		PL	PD	DL	VL	<0
RecO_C		PF02565	Recombination protein O C terminal	CL		PL	PD	DL	VL	<0
COG0480	J		Translation elongation factor EF-G, a GTPase			PL	PD	DL	VL	<0
K00052			3-isopropylmalate dehydrogenase [EC:1.1.1.85]		CD	PL	PD	DL	VL	<0
NIF3		PF01784	NIF3 (NGG1p interacting factor 3)						VL	<0
QRPTase_C		PF01729	Quinolinate phosphoribosyl transferase, C-terminal domain			PL		DL	VL	<0
IlvC		PF01450	Acetohydroxy acid isomeroreductase, catalytic domain	CL	CD	PL	PD	DL	VL	<0
COG1194	L		Adenine-specific DNA glycosylase, acts on AG and A-oxoG pairs	CL		PL	PD	DL	VL	<0
OstA_2		PF13100	OstA-like protein					DL	VL	<0
K00526			ribonucleoside-diphosphate reductase beta chain [EC:1.17.4.1]					DL	VL	<0
COG1004	M		UDP-glucose 6-dehydrogenase						VL	<0
Adenylsucc_synt		PF00709	Adenylosuccinate synthetase	CL		PL	PD	DL	VL	<0
COG0321	H		Lipoate-protein ligase B	CL		PL	PD	DL	VL	<0
K08316			16S rRNA (guanine966-N2)-methyltransferase [EC:2.1.1.171]	CL		PL	PD	DL	VL	<0
COG1137	M		ABC-type lipopolysaccharide export system, ATPase component	CL		PL	PD	DL	VL	<0
ALS_ss_C		PF10369	Small subunit of acetolactate synthase			PL	PD	DL	VL	<0
COG0688	I		Phosphatidylserine decarboxylase	CL		PL	PD	DL	VL	<0
COG1408	R		Predicted phosphohydrolase, MPP superfamily	CL					VL	<0
COX2		PF00116	Cytochrome C oxidase subunit II, periplasmic domain	CL	CD	PL	PD			<0
K07566			L-threonylcarbamoyladenylate synthase [EC:2.7.7.87]	CL		PL	PD	DL	VL	<0
K03183			demethylmenaquinone methyltransferase / 2-methoxy-6-polyprenyl-1,4-benzoquinol methylase [EC:2.1.1.163 2.1.1.201]	CL		PL	PD	DL	VL	<0
COG0341	U		Preprotein translocase subunit SecF			PL	PD	DL	VL	<0
CTP_transf_1		PF01148	Cytidylyltransferase family	CL		PL	PD	DL	VL	<0
POTRA_1		PF08478	POTRA domain, FtsQ-type		CD					<0
K06881			bifunctional oligoribonuclease and PAP phosphatase NrnA [EC:3.1.3.7 3.1.13.3]	CL		PL		DL	VL	<0
COG1995	H		4-hydroxy-L-threonine phosphate dehydrogenase PdxA	CL		PL	PD	DL	VL	<0
PdxA		PF04166	Pyridoxal phosphate biosynthetic protein PdxA	CL		PL	PD	DL	VL	<0
DnaJ_C		PF01556	DnaJ C terminal domain	CL	CD	PL	PD	DL	VL	<0
COG0249	L		DNA mismatch repair ATPase MutS	CL					VL	<0
COG0021	G		Transketolase				PD			<0
GMP_synt_C		PF00958	GMP synthase C terminal domain			PL	PD	DL	VL	<0
DisA_N		PF02457	DisA bacterial checkpoint controller nucleotide-binding					DL	VL	<0
COG2270	R		MFS-type transporter involved in bile tolerance, Atg22 family	CL				DL	VL	<0
EFG_II		PF14492	Elongation Factor G, domain II			PL	PD	DL	VL	<0
COG0137	E		Argininosuccinate synthase		CD					<0
COG1259	R		Bifunctional DNase/RNase	CL		PL		DL	VL	<0
DNase-RNase		PF02577	Bifunctional nuclease	CL		PL		DL	VL	<0
COG0759	M		Membrane-anchored protein YidD, putatitve component of membrane protein insertase Oxa1/YidC/SpoIIIJ			PL	PD	DL	VL	<0
COG5495	R		Predicted oxidoreductase, contains short-chain dehydrogenase (SDR) and DUF2520 domains	CL				DL	VL	<0
DUF2520		PF10728	Domain of unknown function (DUF2520)	CL				DL	VL	<0
K00283			glycine dehydrogenase subunit 2 [EC:1.4.4.2]						VL	<0
eIF-1a		PF01176	Translation initiation factor 1A / IF-1	CL		PL	PD	DL	VL	<0
DUF4290		PF14123	Domain of unknown function (DUF4290)					DL	VL	<0
K00600			glycine hydroxymethyltransferase [EC:2.1.2.1]					DL	VL	<0
Haemolytic		PF01809	Haemolytic domain			PL	PD	DL	VL	<0
DFP		PF04127	DNA / pantothenate metabolism flavoprotein	CL		PL	PD	DL	VL	<0
K00981			phosphatidate cytidylyltransferase [EC:2.7.7.41]	CL		PL	PD	DL	VL	<0
Ribosomal_S11		PF00411	Ribosomal protein S11	CL	CD	PL	PD	DL	VL	<0
DUF3089		PF11288	Protein of unknown function (DUF3089)	CL	CD	PL				<0
ZapA		PF05164	Cell division protein ZapA	CL		PL	PD	DL	VL	<0
HD_4		PF13328	HD domain						VL	<0
RNA_pol_Rpb6		PF01192	RNA polymerase Rpb6	CL		PL	PD	DL	VL	<0
COG0105	F		Nucleoside diphosphate kinase	CL		PL	PD	DL	VL	<0
K09760			DNA recombination protein RmuC	CL	CD	PL	PD	DL	VL	<0
K07042			probable rRNA maturation factor		CD		PD			<0
COG1579	R		Predicted nucleic acid-binding protein, contains Zn-ribbon domain	CL		PL	PD	DL	VL	<0
K07164			uncharacterized protein	CL		PL	PD	DL	VL	<0
Ribosomal_L11_N		PF03946	Ribosomal protein L11, N-terminal domain	CL		PL	PD	DL	VL	<0
Tubulin		PF00091	Tubulin/FtsZ family, GTPase domain			PL	PD	DL	VL	<0
K03709			DtxR family transcriptional regulator, Mn-dependent transcriptional regulator	CL				DL	VL	<0
Ubie_methyltran		PF01209	ubiE/COQ5 methyltransferase family	CL		PL	PD	DL	VL	<0
COG0285	H		Folylpolyglutamate synthase/Dihydropteroate synthase	CL		PL	PD	DL	VL	<0
K00962			polyribonucleotide nucleotidyltransferase [EC:2.7.7.8]	CL		PL	PD	DL	VL	<0
COG0495	J		Leucyl-tRNA synthetase	CL		PL	PD	DL	VL	<0
K00606			3-methyl-2-oxobutanoate hydroxymethyltransferase [EC:2.1.2.11]	CL		PL	PD	DL	VL	<0
Val_tRNA-synt_C		PF10458	Valyl tRNA synthetase tRNA binding arm	CL		PL	PD	DL	VL	<0
K07098			uncharacterized protein	CL					VL	<0
K05837			rod shape determining protein RodA	CL		PL	PD	DL	VL	<0
TruB_N		PF01509	TruB family pseudouridylate synthase (N terminal domain)	CL		PL	PD	DL	VL	<0
COG0592	L		DNA polymerase III sliding clamp (beta) subunit, PCNA homolog	CL		PL	PD	DL	VL	<0
COG2255	L		Holliday junction resolvasome RuvABC, ATP-dependent DNA helicase subunit	CL		PL	PD	DL	VL	<0
RuvB_C		PF05491	Holliday junction DNA helicase ruvB C-terminus	CL		PL	PD	DL	VL	<0
K03551			holliday junction DNA helicase RuvB [EC:3.6.4.12]	CL		PL	PD	DL	VL	<0
HPPK		PF01288	7,8-dihydro-6-hydroxymethylpterin-pyrophosphokinase (HPPK)					DL	VL	<0
VanZ		PF04892	VanZ like family						VL	<0
K09022			2-iminobutanoate/2-iminopropanoate deaminase [EC:3.5.99.10]					DL	VL	<0
COG3958	G		Transketolase, C-terminal subunit					DL	VL	<0
Ribosom_S12_S23		PF00164	Ribosomal protein S12/S23	CL		PL	PD	DL	VL	<0
FtsA		PF14450	Cell division protein FtsA	CL		PL	PD	DL	VL	<0
GAD		PF02938	GAD domain	CL		PL	PD	DL	VL	<0
SecA_DEAD		PF07517	SecA DEAD-like domain	CL		PL	PD	DL	VL	<0
PurS		PF02700	Phosphoribosylformylglycinamidine (FGAM) synthase			PL	PD			<0
QRPTase_N		PF02749	Quinolinate phosphoribosyl transferase, N-terminal domain			PL	PD	DL	VL	<0
K03771			peptidyl-prolyl cis-trans isomerase SurA [EC:5.2.1.8]	CL		PL		DL	VL	<0
K07146			UPF0176 protein			PL	PD	DL	VL	<0
DUF2480		PF10652	Protein of unknown function (DUF2480)					DL	VL	<0
LepA_C		PF06421	GTP-binding protein LepA C-terminus	CL		PL	PD	DL	VL	<0
K03596			GTP-binding protein LepA	CL		PL	PD	DL	VL	<0
Ribosomal_L17		PF01196	Ribosomal protein L17	CL		PL	PD	DL	VL	<0
COG0253	E		Diaminopimelate epimerase	CL		PL	PD	DL	VL	<0
K00185			prokaryotic molybdopterin-containing oxidoreductase family, membrane subunit	CL		PL		DL	VL	<0
K03072			preprotein translocase subunit SecD	CL		PL	PD	DL	VL	<0
COG1322	L		DNA anti-recombination protein (rearrangement mutator) RmuC	CL	CD	PL	PD	DL	VL	<0
COG0590	J		tRNA(Arg) A34 adenosine deaminase TadA	CL		PL	PD	DL	VL	<0
COG0104	F		Adenylosuccinate synthase	CL		PL	PD	DL	VL	<0
COG1828	F		Phosphoribosylformylglycinamidine (FGAM) synthase, PurS component			PL	PD			<0
FtsZ_C		PF12327	FtsZ family, C-terminal domain			PL	PD	DL	VL	<0
COG4276	R		Ligand-binding SRPBCC domain	CL		PL	PD	DL	VL	<0
Citrate_synt		PF00285	Citrate synthase, C-terminal domain						VL	<0
K03801			lipoyl(octanoyl) transferase [EC:2.3.1.181]	CL		PL	PD	DL	VL	<0
COG0059	EH		Ketol-acid reductoisomerase	CL	CD	PL	PD	DL	VL	<0
COG0201	U		Preprotein translocase subunit SecY	CL	CD	PL	PD	DL	VL	<0
COG0539	J		Ribosomal protein S1	CL		PL	PD	DL	VL	<0
COG0114	C		Fumarate hydratase class II	CL				DL	VL	<0
Flavoprotein		PF02441	Flavoprotein					DL	VL	<0
COG2877	M		3-deoxy-D-manno-octulosonic acid (KDO) 8-phosphate synthase			PL	PD	DL	VL	<0
COG0045	C		Succinyl-CoA synthetase, beta subunit	CL	CD	PL	PD	DL	VL	<0
COG1624	T		Diadenylate cyclase (c-di-AMP synthetase), DisA_N domain					DL	VL	<0
Cpn60_TCP1		PF00118	TCP-1/cpn60 chaperonin family	CL		PL	PD	DL	VL	<0
COG0440	E		Acetolactate synthase, small subunit			PL	PD	DL	VL	<0
RecR		PF02132	RecR protein	CL		PL	PD	DL	VL	<0
GDC-P		PF02347	Glycine cleavage system P-protein					DL	VL	<0
K08999			uncharacterized protein	CL		PL		DL	VL	<0
COG1738	S		Uncharacterized PurR-regulated membrane protein YhhQ, DUF165 family	CL		PL	PD		VL	<0
K09125			uncharacterized protein	CL		PL	PD		VL	<0
COG0261	J		Ribosomal protein L21	CL		PL	PD	DL	VL	<0
Ribosomal_L21p		PF00829	Ribosomal prokaryotic L21 protein	CL		PL	PD	DL	VL	<0
K06204			DnaK suppressor protein			PL	PD			<0
COG1364	E		N-acetylglutamate synthase (N-acetylornithine aminotransferase)	CL	CD	PL	PD	DL		<0
ArgJ		PF01960	ArgJ family	CL	CD	PL	PD	DL		<0
K00620			glutamate N-acetyltransferase / amino-acid N-acetyltransferase [EC:2.3.1.35 2.3.1.1]	CL	CD	PL	PD	DL		<0
YchF-GTPase_C		PF06071	Protein of unknown function (DUF933)	CL		PL	PD	DL	VL	<0
COG0825	I		Acetyl-CoA carboxylase alpha subunit	CL		PL	PD	DL	VL	<0
COG0203	J		Ribosomal protein L17	CL		PL	PD	DL	VL	<0
COG0611	H		Thiamine monophosphate kinase	CL		PL	PD	DL	VL	<0
K00946			thiamine-monophosphate kinase [EC:2.7.4.16]	CL		PL	PD	DL	VL	<0
COG0024	J		Methionine aminopeptidase	CL	CD	PL	PD	DL	VL	<0
CinA		PF02464	Competence-damaged protein	CL		PL	PD	DL	VL	<0
COG0860	M		N-acetylmuramoyl-L-alanine amidase	CL		PL	PD	DL	VL	<0
COG0849	D		Cell division ATPase FtsA	CL		PL	PD	DL	VL	<0
K03590			cell division protein FtsA	CL		PL	PD	DL	VL	<0
Glycos_transf_N		PF04413	3-Deoxy-D-manno-octulosonic-acid transferase (kdotransferase)					DL	VL	<0
COG1734	J		RNA polymerase-binding transcription factor DksA	CL		PL	PD	DL	VL	<0
COG0728	M		Peptidoglycan biosynthesis protein MviN/MurJ, putative lipid II flippase		CD					<0
BRCT		PF00533	BRCA1 C Terminus (BRCT) domain	CL		PL	PD	DL	VL	<0
K04075			tRNA(Ile)-lysidine synthase [EC:6.3.4.19]	CL		PL	PD	DL	VL	<0
COG0048	J		Ribosomal protein S12	CL		PL	PD	DL	VL	<0
COG0602	R		Organic radical activating enzyme			PL	PD	DL	VL	<0
COG3027	D		Cell division protein ZapA, inhibits GTPase activity of FtsZ	CL		PL	PD	DL	VL	<0
COG0372	C		Citrate synthase						VL	<0
RNA_pol_Rpb1_2		PF00623	RNA polymerase Rpb1, domain 2			PL	PD	DL	VL	<0
K00220			cyclohexadieny/prephenate dehydrogenase [EC:1.3.1.43 1.3.1.12]	CL	CD	PL	PD			<0
MreC		PF04085	rod shape-determining protein MreC	CL		PL	PD	DL	VL	<0
COG0180	J		Tryptophanyl-tRNA synthetase	CL		PL	PD	DL	VL	<0
K04043			molecular chaperone DnaK	CL		PL	PD	DL	VL	<0
F420_oxidored		PF03807	NADP oxidoreductase coenzyme F420-dependent	CL				DL	VL	<0
COG0100	J		Ribosomal protein S11	CL	CD	PL	PD	DL	VL	<0
COG0505	EF		Carbamoylphosphate synthase small subunit	CL		PL	PD	DL	VL	<0
COG0479	C		Succinate dehydrogenase/fumarate reductase, Fe-S protein subunit			PL	PD	DL	VL	<0
COG0337	E		3-dehydroquinate synthetase	CL	CD	PL	PD	DL	VL	<0
K00616			transaldolase [EC:2.2.1.2]						VL	<0
F_bP_aldolase		PF01116	Fructose-bisphosphate aldolase class-II						VL	<0
K03575			A/G-specific adenine glycosylase [EC:3.2.2.31]	CL		PL	PD	DL	VL	<0
Ham1p_like		PF01725	Ham1 family	CL		PL	PD	DL	VL	<0
GreA_GreB_N		PF03449	Transcription elongation factor, N-terminal			PL	PD		VL	<0
GreA_GreB		PF01272	Transcription elongation factor, GreA/GreB, C-term			PL	PD			<0
K00760			hypoxanthine phosphoribosyltransferase [EC:2.4.2.8]				PD			<0
COG0287	E		Prephenate dehydrogenase	CL		PL	PD	DL	VL	<0
K04516			chorismate mutase [EC:5.4.99.5]					DL	VL	<0
IlvN		PF07991	Acetohydroxy acid isomeroreductase, NADPH-binding domain		CD	PL	PD	DL	VL	<0
K00943			dTMP kinase [EC:2.7.4.9]		CD		PD			<0
K03925			MraZ protein	CL		PL	PD	DL	VL	<0
COG0750	OK		Membrane-associated protease RseP, regulator of RpoE activity	CL		PL	PD	DL	VL	<0
Toprim_N		PF08275	DNA primase catalytic core, N-terminal domain	CL		PL	PD	DL	VL	<0
DNA_pol3_beta_3		PF02768	DNA polymerase III beta subunit, C-terminal domain	CL		PL	PD	DL	VL	<0
COG0066	E		3-isopropylmalate dehydratase small subunit			PL	PD	DL	VL	<0
K00294			1-pyrroline-5-carboxylate dehydrogenase [EC:1.2.1.88]					DL	VL	<0
ATP-synt_ab_C		PF00306	ATP synthase alpha/beta chain, C terminal domain	CL		PL	PD	DL	VL	<0
zf-CHC2		PF01807	CHC2 zinc finger	CL		PL	PD	DL	VL	<0
COG1792	D		Cell shape-determining protein MreC	CL		PL	PD	DL	VL	<0
K03570			rod shape-determining protein MreC	CL		PL	PD	DL	VL	<0
COG1054	R		Predicted sulfurtransferase			PL	PD	DL	VL	<0
NDK		PF00334	Nucleoside diphosphate kinase	CL		PL	PD	DL	VL	<0
K00940			nucleoside-diphosphate kinase [EC:2.7.4.6]	CL		PL	PD	DL	VL	<0
COG1185	J		Polyribonucleotide nucleotidyltransferase (polynucleotide phosphorylase)	CL		PL	PD	DL	VL	<0
K03811			nicotinamide mononucleotide transporter						VL	<0
COG0130	J		tRNA U55 pseudouridine synthase TruB, may also work on U342 of tmRNA	CL		PL	PD	DL	VL	<0
K03177			tRNA pseudouridine55 synthase [EC:5.4.99.25]	CL		PL	PD	DL	VL	<0
K00806			undecaprenyl diphosphate synthase [EC:2.5.1.31]	CL		PL	PD	DL	VL	<0
COG0481	J		Translation elongation factor EF-4, membrane-bound GTPase	CL		PL	PD	DL	VL	<0
K00012			UDPglucose 6-dehydrogenase [EC:1.1.1.22]						VL	<0
COG0343	J		Queuine/archaeosine tRNA-ribosyltransferase	CL		PL	PD	DL	VL	<0
COG2062	T		Phosphohistidine phosphatase SixA	CL					VL	<0
K00053			ketol-acid reductoisomerase [EC:1.1.1.86]	CL	CD	PL	PD	DL	VL	<0
MraZ		PF02381	MraZ protein, putative antitoxin-like			PL	PD	DL	VL	<0
COG0191	G		Fructose/tagatose bisphosphate aldolase						VL	<0
COG0284	F		Orotidine-5'-phosphate decarboxylase	CL		PL	PD	DL	VL	<0
COG0459	O		Chaperonin GroEL (HSP60 family)	CL		PL	PD	DL	VL	<0
K04077			chaperonin GroEL	CL		PL	PD	DL	VL	<0
K06942			ribosome-binding ATPase	CL		PL	PD	DL	VL	<0
COG0094	J		Ribosomal protein L5	CL		PL	PD	DL	VL	<0
Ribosomal_L5_C		PF00673	ribosomal L5P family C-terminus	CL		PL	PD	DL	VL	<0
RNA_pol_Rpb2_6		PF00562	RNA polymerase Rpb2, domain 6	CL		PL	PD	DL	VL	<0
COG0361	J		Translation initiation factor IF-1	CL		PL	PD	DL	VL	<0
SpoU_sub_bind		PF08032	RNA 2'-O ribose methyltransferase substrate binding						VL	<0
COG0080	J		Ribosomal protein L11	CL		PL	PD	DL	VL	<0
Ribosomal_L11		PF00298	Ribosomal protein L11, RNA binding domain	CL		PL	PD	DL	VL	<0
K03294			basic amino acid/polyamine antiporter, APA family	CL	CD					<0
COG0127	F		Inosine/xanthosine triphosphate pyrophosphatase, all-alpha NTP-PPase family	CL		PL	PD	DL	VL	<0
COG0056	C		FoF1-type ATP synthase, alpha subunit	CL		PL	PD	DL	VL	<0
ADSL_C		PF10397	Adenylosuccinate lyase C-terminus		CD		PD			<0
Bac_DnaA		PF00308	Bacterial dnaA protein				PD	DL	VL	<0
COG1165	H		2-succinyl-5-enolpyruvyl-6-hydroxy-3-cyclohexene-1-carboxylate synthase						VL	<0
COG1104	E		Cysteine sulfinate desulfinase/cysteine desulfurase or related enzyme	CL		PL	PD	DL	VL	<0
COG0413	H		Ketopantoate hydroxymethyltransferase	CL		PL	PD	DL	VL	<0
Pantoate_transf		PF02548	Ketopantoate hydroxymethyltransferase	CL		PL	PD	DL	VL	<0
Pep_deformylase		PF01327	Polypeptide deformylase	CL				DL	VL	<0
K03529			chromosome segregation protein		CD		PD			<0
DPRP		PF04244	Deoxyribodipyrimidine photo-lyase-related protein			PL	PD	DL	VL	<0
Ftsk_gamma		PF09397	Ftsk gamma domain	CL		PL	PD	DL	VL	<0
K06217			phosphate starvation-inducible protein PhoH and related proteins	CL		PL	PD	DL	VL	<0
Pantoate_ligase		PF02569	Pantoate-beta-alanine ligase	CL		PL	PD	DL	VL	<0
COG0012	J		Ribosome-binding ATPase YchF, GTP1/OBG family	CL		PL	PD	DL	VL	<0
K00794			6,7-dimethyl-8-ribityllumazine synthase [EC:2.5.1.78]	CL		PL	PD	DL	VL	<0
K03640			peptidoglycan-associated lipoprotein		CD	PL	PD	DL	VL	<0
K03980			putative peptidoglycan lipid II flippase		CD					<0
COG0034	F		Glutamine phosphoribosylpyrophosphate amidotransferase	CL		PL	PD	DL	VL	<0
K03474			pyridoxine 5-phosphate synthase [EC:2.6.99.2]	CL		PL	PD	DL	VL	<0
COG0509	E		Glycine cleavage system H protein (lipoate-binding)	CL		PL	PD	DL	VL	<0
GCV_H		PF01597	Glycine cleavage H-protein	CL		PL	PD	DL	VL	<0
Peptidase_M41		PF01434	Peptidase family M41	CL		PL	PD	DL	VL	<0
ResB		PF05140	ResB-like family					DL	VL	<0
COG2001	J		MraZ, DNA-binding transcriptional regulator and inhibitor of RsmH methyltransferase activity	CL		PL	PD	DL	VL	<0
COG3449	L		DNA gyrase inhibitor GyrI						VL	<0
K10026			7-carboxy-7-deazaguanine synthase [EC:4.3.99.3]	CL		PL	PD	DL	VL	<0
K04487			cysteine desulfurase [EC:2.8.1.7]	CL		PL	PD	DL	VL	<0
GTP1_OBG		PF01018	GTP1/OBG	CL		PL	PD	DL	VL	<0
K00859			dephospho-CoA kinase [EC:2.7.1.24]	CL		PL	PD	DL	VL	<0
COG2890	J		Methylase of polypeptide chain release factors				PD	DL	VL	<0
Ribosomal_L1		PF00687	Ribosomal protein L1p/L10e family	CL		PL	PD	DL	VL	<0
Glyco_transf_28		PF03033	Glycosyltransferase family 28 N-terminal domain	CL		PL	PD	DL	VL	<0
COG0125	F		Thymidylate kinase		CD	PL	PD			<0
RNA_pol_Rpb2_7		PF04560	RNA polymerase Rpb2, domain 7	CL		PL	PD	DL	VL	<0
K03043			DNA-directed RNA polymerase subunit beta [EC:2.7.7.6]	CL		PL	PD	DL	VL	<0
K09015			Fe-S cluster assembly protein SufD	CL		PL	PD	DL	VL	<0
COG3091	R		Predicted Zn-dependent metalloprotease, SprT family						VL	<0
COG0291	J		Ribosomal protein L35	CL		PL	PD	DL	VL	<0
Ribosomal_L35p		PF01632	Ribosomal protein L35	CL		PL	PD	DL	VL	<0
COG0540	F		Aspartate carbamoyltransferase, catalytic chain	CL		PL	PD	DL	VL	<0
K00609			aspartate carbamoyltransferase catalytic subunit [EC:2.1.3.2]	CL		PL	PD	DL	VL	<0
Sigma54_AID		PF00309	Sigma-54 factor, Activator interacting domain (AID)	CL		PL	PD	DL	VL	<0
EF_TS		PF00889	Elongation factor TS	CL		PL	PD	DL	VL	<0
K07443			methylated-DNA-protein-cysteine methyltransferase related protein						VL	<0
DUF2795		PF11387	Protein of unknown function (DUF2795)					DL	VL	<0
BCD		PF15461	Beta-carotene 15,15'-dioxygenase			PL	PD	DL	VL	<0
COG0109	HI		Polyprenyltransferase (heme O synthase)	CL		PL	PD	DL	VL	<0
Seryl_tRNA_N		PF02403	Seryl-tRNA synthetase N-terminal domain	CL		PL	PD	DL	VL	<0
K00784			ribonuclease Z [EC:3.1.26.11]	CL		PL		DL	VL	<0
Peptidase_A8		PF01252	Signal peptidase (SPase) II	CL		PL	PD	DL	VL	<0
Lysine_decarbox		PF03641	Possible lysine decarboxylase	CL						<0
K03101			signal peptidase II [EC:3.4.23.36]	CL		PL	PD	DL	VL	<0
K03979			GTPase [EC:3.6.5.-]	CL		PL	PD	DL	VL	<0
COG0047	F		Phosphoribosylformylglycinamidine (FGAM) synthase, glutamine amidotransferase domain	CL		PL	PD	DL	VL	<0
Ribosomal_L25p		PF01386	Ribosomal L25p family	CL		PL	PD	DL	VL	<0
COG0149	G		Triosephosphate isomerase	CL		PL	PD	DL	VL	<0
COG0054	H		6,7-dimethyl-8-ribityllumazine synthase (Riboflavin synthase beta chain)	CL		PL	PD	DL	VL	<0
DMRL_synthase		PF00885	6,7-dimethyl-8-ribityllumazine synthase	CL		PL	PD	DL	VL	<0
SurA_N_2		PF13623	SurA N-terminal domain					DL	VL	<0
COG1841	J		Ribosomal protein L30/L7E	CL		PL	PD	DL	VL	<0
Ribosomal_L30		PF00327	Ribosomal protein L30p/L7e	CL		PL	PD	DL	VL	<0
K07305			peptide-methionine (R)-S-oxide reductase [EC:1.8.4.12]	CL		PL			VL	<0
RNA_pol_Rpb1_1		PF04997	RNA polymerase Rpb1, domain 1			PL	PD	DL	VL	<0
K00588			caffeoyl-CoA O-methyltransferase [EC:2.1.1.104]					DL	VL	<0
K00948			ribose-phosphate pyrophosphokinase [EC:2.7.6.1]	CL		PL	PD	DL	VL	<0
COG1169	HQ		Isochorismate synthase EntC						VL	<0
FDX-ACB		PF03147	Ferredoxin-fold anticodon binding domain	CL		PL	PD	DL	VL	<0
RNA_pol_Rpb1_4		PF05000	RNA polymerase Rpb1, domain 4			PL	PD	DL	VL	<0
tRNA-synt_1c_C		PF03950	tRNA synthetases class I (E and Q), anti-codon binding domain						VL	<0
IMPDH		PF00478	IMP dehydrogenase / GMP reductase domain			PL	PD	DL	VL	<0
K03517			quinolinate synthase [EC:2.5.1.72]		CD	PL	PD			<0
K09014			Fe-S cluster assembly protein SufB	CL		PL	PD	DL	VL	<0
K03553			recombination protein RecA	CL		PL	PD	DL	VL	<0
DAP_epimerase		PF01678	Diaminopimelate epimerase	CL		PL	PD	DL	VL	<0
COG0081	J		Ribosomal protein L1	CL		PL	PD	DL	VL	<0
COX4_pro		PF03626	Prokaryotic Cytochrome C oxidase subunit IV	CL		PL	PD	DL	VL	<0
K06902			MFS transporter, UMF1 family	CL				DL	VL	<0
ADK		PF00406	Adenylate kinase	CL		PL	PD	DL	VL	<0
DALR_2		PF09190	DALR domain			PL	PD	DL	VL	<0
Trigger_N		PF05697	Bacterial trigger factor protein (TF)	CL		PL	PD	DL	VL	<0
COG0742	J		16S rRNA G966 N2-methylase RsmD				PD	DL	VL	<0
SecG		PF03840	Preprotein translocase SecG subunit	CL		PL	PD	DL	VL	<0
POTRA		PF07244	Surface antigen variable number repeat						VL	<0
COG1610	S		Uncharacterized conserved protein YqeY			PL	PD	DL	VL	<0
YqeY		PF09424	Yqey-like protein			PL	PD	DL	VL	<0
K09117			uncharacterized protein			PL	PD	DL	VL	<0
COG1007	C		NADH:ubiquinone oxidoreductase subunit 2 (chain N)		CD		PD			<0
COG0242	J		Peptide deformylase	CL				DL	VL	<0
S-AdoMet_synt_C		PF02773	S-adenosylmethionine synthetase, C-terminal domain	CL		PL	PD	DL	VL	<0
K03741			arsenate reductase (thioredoxin) [EC:1.20.4.4]					DL	VL	<0
COG0649	C		NADH:ubiquinone oxidoreductase 49 kD subunit (chain D)		CD	PL	PD			<0
K04517			prephenate dehydrogenase [EC:1.3.1.12]						VL	<0
NadA		PF02445	Quinolinate synthetase A protein		CD	PL	PD			<0
COG0465	O		ATP-dependent Zn proteases	CL		PL	PD	DL	VL	<0
PolyA_pol_RNAbd		PF12627	Probable RNA and SrmB- binding site of polymerase A					DL	VL	<0
RNA_pol_Rpb1_5		PF04998	RNA polymerase Rpb1, domain 5			PL	PD	DL	VL	<0
Complex1_49kDa		PF00346	Respiratory-chain NADH dehydrogenase, 49 Kd subunit		CD		PD			<0
MutL_C		PF08676	MutL C terminal dimerisation domain	CL		PL	PD	DL	VL	<0
Glyco_tran_28_C		PF04101	Glycosyltransferase family 28 C-terminal domain	CL		PL	PD	DL	VL	<0
COX15-CtaA		PF02628	Cytochrome oxidase assembly protein	CL		PL	PD	DL	VL	<0
LpxC		PF03331	UDP-3-O-acyl N-acetylglycosamine deacetylase			PL	PD	DL	VL	<0
COG4365	S		Uncharacterized protein YllA, UPF0747 family					DL	VL	<0
BshC		PF10079	Bacillithiol biosynthesis BshC					DL	VL	<0
COG0085	K		DNA-directed RNA polymerase, beta subunit/140 kD subunit	CL		PL	PD	DL	VL	<0
OmpH		PF03938	Outer membrane protein (OmpH-like)	CL		PL		DL	VL	<0
RNA_pol_A_bac		PF01000	RNA polymerase Rpb3/RpoA insert domain	CL		PL	PD	DL	VL	<0
K00942			guanylate kinase [EC:2.7.4.8]	CL		PL	PD	DL	VL	<0
COG0117	H		Pyrimidine deaminase domain of riboflavin biosynthesis protein RibD	CL		PL	PD	DL	VL	<0
Ribosomal_L12_N		PF16320	Ribosomal protein L7/L12 dimerisation domain	CL		PL	PD	DL	VL	<0
COG0712	C		FoF1-type ATP synthase, delta subunit	CL		PL	PD	DL	VL	<0
OSCP		PF00213	ATP synthase delta (OSCP) subunit	CL		PL	PD	DL	VL	<0
Thioredoxin_8		PF13905	Thioredoxin-like						VL	<0
K00184			prokaryotic molybdopterin-containing oxidoreductase family, iron-sulfur binding subunit	CL		PL	PD	DL	VL	<0
COG3823	O		Glutamine cyclotransferase	CL						<0
Glu_cyclase_2		PF05096	Glutamine cyclotransferase	CL						<0
COG0853	H		Aspartate 1-decarboxylase	CL		PL	PD	DL	VL	<0
Asp_decarbox		PF02261	Aspartate decarboxylase	CL		PL	PD	DL	VL	<0
K00560			thymidylate synthase [EC:2.1.1.45]						VL	<0
K06966			pyrimidine/purine-5'-nucleotide nucleosidase [EC:3.2.2.10 3.2.2.-]	CL						<0
Ribosomal_S7		PF00177	Ribosomal protein S7p/S5e	CL		PL	PD	DL	VL	<0
COG1253	R		Hemolysin or related protein, contains CBS domains	CL		PL		DL	VL	<0
ASL_C		PF08328	Adenylosuccinate lyase C-terminal					DL	VL	<0
K00912			tetraacyldisaccharide 4'-kinase [EC:2.7.1.130]					DL	VL	<0
COG0462	FE		Phosphoribosylpyrophosphate synthetase	CL		PL	PD	DL	VL	<0
COG4096	V		Type I site-specific restriction endonuclease, part of a restriction-modification system						VL	<0
COG0124	J		Histidyl-tRNA synthetase	CL		PL	PD	DL	VL	<0
Acetyltransf_11		PF13720	Udp N-acetylglucosamine O-acyltransferase; Domain 2			PL	PD	DL	VL	<0
COG0452	H		Phosphopantothenoylcysteine synthetase/decarboxylase	CL	CD	PL	PD	DL	VL	<0
TRCF		PF03461	TRCF domain	CL		PL	PD			<0
COG0794	GM		D-arabinose 5-phosphate isomerase GutQ			PL		DL	VL	<0
FtsK_SpoIIIE		PF01580	FtsK/SpoIIIE family	CL		PL	PD	DL	VL	<0
COG0812	M		UDP-N-acetylenolpyruvoylglucosamine reductase			PL	PD	DL	VL	<0
MurB_C		PF02873	UDP-N-acetylenolpyruvoylglucosamine reductase, C-terminal domain			PL	PD	DL	VL	<0
K03524			BirA family transcriptional regulator, biotin operon repressor / biotin---[acetyl-CoA-carboxylase] ligase [EC:6.3.4.15]	CL		PL	PD	DL	VL	<0
COG2825	MO		Periplasmic chaperone for outer membrane proteins, Skp family	CL		PL		DL	VL	<0
AICARFT_IMPCHas		PF01808	AICARFT/IMPCHase bienzyme	CL		PL	PD	DL	VL	<0
COG1314	U		Preprotein translocase subunit SecG	CL		PL	PD	DL	VL	<0
K03075			preprotein translocase subunit SecG	CL		PL	PD	DL	VL	<0
Ribosomal_S3_C		PF00189	Ribosomal protein S3, C-terminal domain	CL		PL	PD	DL	VL	<0
K03641			TolB protein		CD		PD			<0
Methyltransf_28		PF02636	Putative S-adenosyl-L-methionine-dependent methyltransferase		CD					<0
COG1747	S		Uncharacterized N-terminal domain of the transcription elongation factor GreA					DL	VL	<0
K00339			NADH-quinone oxidoreductase subunit J [EC:7.1.1.2]		CD	PL	PD			<0
COG2870	M		ADP-heptose synthase, bifunctional sugar kinase/adenylyltransferase					DL	VL	<0
Ribosomal_L12		PF00542	Ribosomal protein L7/L12 C-terminal domain	CL		PL	PD	DL	VL	<0
COG1702	T		Phosphate starvation-inducible protein PhoH, predicted ATPase	CL		PL	PD	DL	VL	<0
SKI		PF01202	Shikimate kinase			PL	PD	DL	VL	<0
COG0320	H		Lipoate synthase	CL		PL	PD	DL	VL	<0
COG0713	C		NADH:ubiquinone oxidoreductase subunit 11 or 4L (chain K)	CL	CD	PL	PD			<0
Transcrip_reg		PF01709	Transcriptional regulator	CL		PL	PD	DL	VL	<0
COG0077	E		Prephenate dehydratase	CL		PL	PD	DL	VL	<0
COG0272	L		NAD-dependent DNA ligase	CL		PL	PD	DL	VL	<0
COG0379	H		Quinolinate synthase		CD	PL	PD			<0
COG0516	F		IMP dehydrogenase/GMP reductase			PL	PD	DL	VL	<0
K04079			molecular chaperone HtpG					DL	VL	<0
K03531			cell division protein FtsZ			PL	PD	DL	VL	<0
Fer2_3		PF13085	2Fe-2S iron-sulfur cluster binding domain	CL		PL	PD	DL	VL	<0
Rho_N		PF07498	Rho termination factor, N-terminal domain						VL	<0
Ribosomal_S13		PF00416	Ribosomal protein S13/S18	CL	CD	PL	PD	DL	VL	<0
tRNA-synt_2c		PF01411	tRNA synthetases class II (A)	CL		PL	PD	DL	VL	<0
K07636			two-component system, OmpR family, phosphate regulon sensor histidine kinase PhoR [EC:2.7.13.3]	CL		PL	PD	DL	VL	<0
COG1612	H		Heme A synthase	CL		PL	PD	DL	VL	<0
PRA-PH		PF01503	Phosphoribosyl-ATP pyrophosphohydrolase						VL	<0
COG0447	H		1,4-Dihydroxy-2-naphthoyl-CoA synthase						VL	<0
5_3_exonuc		PF01367	5'-3' exonuclease, C-terminal SAM fold			PL	PD	DL	VL	<0
QueF		PF14489	QueF-like protein		CD					<0
RecO_N		PF11967	Recombination protein O N terminal	CL		PL	PD	DL	VL	<0
K00970			poly(A) polymerase [EC:2.7.7.19]	CL		PL	PD	DL	VL	<0
K03657			DNA helicase II / ATP-dependent DNA helicase PcrA [EC:3.6.4.12]			PL	PD	DL	VL	<0
COG0020	I		Undecaprenyl pyrophosphate synthase	CL		PL	PD	DL	VL	<0
Prenyltransf		PF01255	Putative undecaprenyl diphosphate synthase	CL		PL	PD	DL	VL	<0
K09888			cell division protein ZapA	CL		PL	PD	DL	VL	<0
K07588			LAO/AO transport system kinase [EC:2.7.-.-]						VL	<0
K03625			N utilization substance protein B	CL		PL	PD	DL	VL	<0
COG3959	G		Transketolase, N-terminal subunit					DL	VL	<0
COG0194	F		Guanylate kinase	CL		PL	PD	DL	VL	<0
K06443			lycopene beta-cyclase [EC:5.5.1.19]	CL		PL				<0
K03470			ribonuclease HII [EC:3.1.26.4]	CL		PL	PD	DL	VL	<0
COG0597	MU		Lipoprotein signal peptidase	CL		PL	PD	DL	VL	<0
K00318			proline dehydrogenase [EC:1.5.-.-]					DL	VL	<0
K00677			UDP-N-acetylglucosamine acyltransferase [EC:2.3.1.129]			PL	PD	DL	VL	<0
COG0264	J		Translation elongation factor EF-Ts	CL		PL	PD	DL	VL	<0
Ribosomal_S18		PF01084	Ribosomal protein S18	CL		PL	PD	DL	VL	<0
COG2921	T		Putative lipoic acid-binding regulatory protein						VL	<0
COG0307	H		Riboflavin synthase alpha chain	CL		PL	PD	DL	VL	<0
Lum_binding		PF00677	Lumazine binding domain	CL		PL	PD	DL	VL	<0
K00793			riboflavin synthase [EC:2.5.1.9]	CL		PL	PD	DL	VL	<0
K09458			3-oxoacyl-[acyl-carrier-protein] synthase II [EC:2.3.1.179]	CL		PL	PD	DL	VL	<0
COG4198	S		Uncharacterized conserved protein, DUF1015 family			PL		DL	VL	<0
COG0681	U		Signal peptidase I			PL	PD	DL	VL	<0
COG0774	M		UDP-3-O-acyl-N-acetylglucosamine deacetylase			PL	PD	DL	VL	<0
K08998			uncharacterized protein			PL	PD	DL	VL	<0
RNA_pol_L		PF01193	RNA polymerase Rpb3/Rpb11 dimerisation domain	CL		PL	PD	DL	VL	<0
K06167			phosphoribosyl 1,2-cyclic phosphate phosphodiesterase [EC:3.1.4.55]	CL				DL	VL	<0
COG1466	L		DNA polymerase III, delta subunit	CL		PL	PD	DL	VL	<0
Acyl_transf_1		PF00698	Acyl transferase domain	CL		PL	PD	DL	VL	<0
K00161			pyruvate dehydrogenase E1 component alpha subunit [EC:1.2.4.1]	CL					VL	<0
BatD		PF13584	Oxygen tolerance						VL	<0
COG1008	C		NADH:ubiquinone oxidoreductase subunit 4 (chain M)		CD		PD			<0
60KD_IMP		PF02096	60Kd inner membrane protein	CL		PL	PD	DL	VL	<0
COG1565	R		SAM-dependent methyltransferase, MidA family		CD					<0
K00819			ornithine--oxo-acid transaminase [EC:2.6.1.13]	CL				DL	VL	<0
LacAB_rpiB		PF02502	Ribose/Galactose Isomerase	CL					VL	<0
COG0126	G		3-phosphoglycerate kinase	CL		PL	PD	DL	VL	<0
PGK		PF00162	Phosphoglycerate kinase	CL		PL	PD	DL	VL	<0
K00927			phosphoglycerate kinase [EC:2.7.2.3]	CL		PL	PD	DL	VL	<0
DUF3108		PF11306	Protein of unknown function (DUF3108)					DL	VL	<0
COG0536	DL		GTPase involved in cell partioning and DNA repair	CL		PL	PD	DL	VL	<0
TGT		PF01702	Queuine tRNA-ribosyltransferase	CL		PL	PD	DL	VL	<0
COG1721	S		Uncharacterized conserved protein, DUF58 family, contains vWF domain						VL	<0
Cons_hypoth95		PF03602	Conserved hypothetical protein 95	CL		PL	PD	DL	VL	<0
K00891			shikimate kinase [EC:2.7.1.71]	CL		PL	PD	DL	VL	<0
5_3_exonuc_N		PF02739	5'-3' exonuclease, N-terminal resolvase-like domain			PL	PD	DL	VL	<0
COG0072	J		Phenylalanyl-tRNA synthetase beta subunit	CL		PL	PD	DL	VL	<0
COG3201	H		Nicotinamide riboside transporter PnuC						VL	<0
NMN_transporter		PF04973	Nicotinamide mononucleotide transporter						VL	<0
OMPdecase		PF00215	Orotidine 5'-phosphate decarboxylase / HUMPS family	CL		PL	PD	DL	VL	<0
COG0037	J		tRNA(Ile)-lysidine synthase TilS/MesJ						VL	<0
K03742			nicotinamide-nucleotide amidase [EC:3.5.1.42]	CL		PL	PD	DL	VL	<0
Anth_synt_I_N		PF04715	Anthranilate synthase component I, N terminal region						VL	<0
K03179			4-hydroxybenzoate polyprenyltransferase [EC:2.5.1.39]						VL	<0
Ribul_P_3_epim		PF00834	Ribulose-phosphate 3 epimerase family	CL		PL	PD	DL	VL	<0
Toprim_C_rpt		PF13368	Topoisomerase C-terminal repeat	CL		PL	PD	DL	VL	<0
LpxB		PF02684	Lipid-A-disaccharide synthetase			PL	PD	DL	VL	<0
K09761			16S rRNA (uracil1498-N3)-methyltransferase [EC:2.1.1.193]	CL		PL	PD	DL	VL	<0
ATG22		PF11700	Vacuole effluxer Atg22 like	CL				DL	VL	<0
K00335			NADH-quinone oxidoreductase subunit F [EC:7.1.1.2]		CD					<0
COG0707	M		UDP-N-acetylglucosamine:LPS N-acetylglucosamine transferase	CL		PL	PD	DL	VL	<0
COG1663	M		Tetraacyldisaccharide-1-P 4'-kinase					DL	VL	<0
COG0171	H		NH3-dependent NAD+ synthetase	CL		PL	PD	DL	VL	<0
GXGXG		PF01493	GXGXG motif					DL		<0
SurE		PF01975	Survival protein SurE	CL		PL	PD	DL	VL	<0
HlyC		PF02794	RTX toxin acyltransferase family			PL		DL	VL	<0
COG1519	M		3-deoxy-D-manno-octulosonic-acid transferase					DL	VL	<0
COG1674	D		DNA segregation ATPase FtsK/SpoIIIE and related proteins	CL		PL	PD	DL	VL	<0
K05807			outer membrane protein assembly factor BamD	CL		PL	PD	DL	VL	<0
SAM_adeno_trans		PF01887	S-adenosyl-l-methionine hydroxide adenosyltransferase	CL				DL	VL	<0
NusG		PF02357	Transcription termination factor nusG			PL	PD	DL	VL	<0
ATP-synt_C		PF00137	ATP synthase subunit C	CL		PL	PD	DL	VL	<0
RNA_pol_Rpb1_3		PF04983	RNA polymerase Rpb1, domain 3			PL	PD	DL	VL	<0
IF-2		PF11987	Translation-initiation factor 2	CL		PL	PD	DL	VL	<0
K00284			glutamate synthase (ferredoxin) [EC:1.4.7.1]					DL	VL	<0
COG0238	J		Ribosomal protein S18	CL		PL	PD	DL	VL	<0
K00773			queuine tRNA-ribosyltransferase [EC:2.4.2.29]	CL		PL	PD	DL	VL	<0
COG0211	J		Ribosomal protein L27	CL		PL	PD	DL	VL	<0
Ribosomal_L27		PF01016	Ribosomal L27 protein	CL		PL	PD	DL	VL	<0
COG0706	M		Membrane protein insertase Oxa1/YidC/SpoIIIJ, required for the localization of integral membrane proteins	CL		PL	PD	DL	VL	<0
SUA5		PF03481	Putative GTP-binding controlling metal-binding		CD					<0
SOUL		PF04832	SOUL heme-binding protein					DL	VL	<0
RF-1		PF00472	RF-1 domain				PD	DL	VL	<0
K03584			DNA repair protein RecO (recombination protein O)	CL		PL	PD	DL	VL	<0
K03702			excinuclease ABC subunit B	CL		PL	PD	DL	VL	<0
LpxD		PF04613	UDP-3-O-[3-hydroxymyristoyl] glucosamine N-acyltransferase, LpxD					DL	VL	<0
NusA_N		PF08529	NusA N-terminal domain	CL		PL	PD	DL	VL	<0
K00091			dihydroflavonol-4-reductase [EC:1.1.1.219]					DL	VL	<0
S-AdoMet_synt_N		PF00438	S-adenosylmethionine synthetase, N-terminal domain	CL		PL	PD	DL	VL	<0
COG4589	R		Predicted CDP-diglyceride synthetase/phosphatidate cytidylyltransferase	CL		PL	PD	DL	VL	<0
Pept_tRNA_hydro		PF01195	Peptidyl-tRNA hydrolase	CL		PL	PD	DL	VL	<0
Ribosomal_L18p		PF00861	Ribosomal L18 of archaea, bacteria, mitoch. and chloroplast	CL		PL	PD	DL	VL	<0
COG1825	J		Ribosomal protein L25 (general stress protein Ctc)	CL		PL	PD	DL	VL	<0
COG0780	J		NADPH-dependent 7-cyano-7-deazaguanine reductase QueF, C-terminal domain, T-fold superfamily		CD					<0
UvrB		PF12344	Ultra-violet resistance protein B	CL		PL	PD	DL	VL	<0
K03588			cell division protein FtsW	CL		PL	PD	DL	VL	<0
COG0647	F		Ribonucleotide monophosphatase NagD, HAD superfamily	CL		PL	PD	DL	VL	<0
COG0468	L		RecA/RadA recombinase	CL		PL	PD	DL	VL	<0
COG0227	J		Ribosomal protein L28	CL		PL	PD	DL	VL	<0
Ribosomal_L28		PF00830	Ribosomal L28 family	CL		PL	PD	DL	VL	<0
DUF58		PF01882	Protein of unknown function DUF58						VL	<0
Ribosomal_S14		PF00253	Ribosomal protein S14p/S29e	CL		PL	PD	DL	VL	<0
Complex1_30kDa		PF00329	Respiratory-chain NADH dehydrogenase, 30 Kd subunit			PL	PD			<0
COG3046	R		Uncharacterized protein related to deoxyribodipyrimidine photolyase			PL	PD	DL	VL	<0
K06876			deoxyribodipyrimidine photolyase-related protein			PL	PD	DL	VL	<0
Phe_tRNA-synt_N		PF02912	Aminoacyl tRNA synthetase class II, N-terminal domain	CL		PL	PD	DL	VL	<0
K00332			NADH-quinone oxidoreductase subunit C [EC:7.1.1.2]				PD			<0
COG0414	H		Panthothenate synthetase	CL		PL	PD	DL	VL	<0
ATP-synt		PF00231	ATP synthase	CL		PL	PD	DL	VL	<0
K00333			NADH-quinone oxidoreductase subunit D [EC:7.1.1.2]			PL	PD			<0
K06168			tRNA-2-methylthio-N6-dimethylallyladenosine synthase [EC:2.8.4.3]	CL		PL	PD	DL	VL	<0
COG0528	F		Uridylate kinase	CL		PL	PD	DL	VL	<0
K09903			uridylate kinase [EC:2.7.4.22]	CL		PL	PD	DL	VL	<0
Ribosomal_L32p		PF01783	Ribosomal L32p protein family	CL		PL	PD	DL	VL	<0
K03217			YidC/Oxa1 family membrane protein insertase	CL		PL	PD	DL	VL	<0
COG0634	F		Hypoxanthine-guanine phosphoribosyltransferase	CL				DL	VL	<0
GARS_A		PF01071	Phosphoribosylglycinamide synthetase, ATP-grasp (A) domain			PL	PD	DL	VL	<0
COG0496	L		Broad specificity polyphosphatase and 5'/3'-nucleotidase SurE	CL		PL	PD	DL	VL	<0
K03787			5'-nucleotidase [EC:3.1.3.5]	CL		PL	PD	DL	VL	<0
Vut_1		PF02592	Putative vitamin uptake transporter	CL		PL				<0
K05524			ferredoxin		CD					<0
K00281			glycine dehydrogenase [EC:1.4.4.2]					DL	VL	<0
DUF502		PF04367	Protein of unknown function (DUF502)			PL	PD	DL	VL	<0
COG1043	M		Acyl-[acyl carrier protein]--UDP-N-acetylglucosamine O-acyltransferase			PL	PD	DL	VL	<0
HHH_2		PF12826	Helix-hairpin-helix motif	CL		PL	PD	DL	VL	<0
COG0340	H		Biotin-(acetyl-CoA carboxylase) ligase	CL		PL	PD	DL	VL	<0
COG3172	H		Nicotinamide riboside kinase					DL	VL	<0
COG0193	J		Peptidyl-tRNA hydrolase	CL		PL	PD	DL	VL	<0
FAD_syn		PF06574	FAD synthetase	CL		PL	PD	DL	VL	<0
COG0206	D		Cell division GTPase FtsZ			PL	PD	DL	VL	<0
K03687			molecular chaperone GrpE	CL		PL	PD	DL	VL	<0
COQ7		PF03232	Ubiquinone biosynthesis protein COQ7		CD	PL	PD			<0
LptC		PF06835	Lipopolysaccharide-assembly, LptC-related						VL	<0
DHO_dh		PF01180	Dihydroorotate dehydrogenase	CL		PL	PD	DL	VL	<0
COG0839	C		NADH:ubiquinone oxidoreductase subunit 6 (chain J)		CD		PD			<0
Oxidored_q3		PF00499	NADH-ubiquinone/plastoquinone oxidoreductase chain 6		CD		PD			<0
K04084			thiol:disulfide interchange protein DsbD [EC:1.8.1.8]			PL	PD	DL	VL	<0
COG0373	H		Glutamyl-tRNA reductase					DL	VL	<0
COG1077	D		Actin-like ATPase involved in cell morphogenesis	CL		PL	PD	DL	VL	<0
K03569			rod shape-determining protein MreB and related proteins	CL		PL	PD	DL	VL	<0
Ldh_1_N		PF00056	lactate/malate dehydrogenase, NAD binding domain	CL		PL	PD	DL	VL	<0
GSHPx		PF00255	Glutathione peroxidase						VL	<0
COG0152	F		Phosphoribosylaminoimidazole-succinocarboxamide synthase	CL		PL	PD	DL	VL	<0
COG0216	J		Protein chain release factor A	CL		PL	PD	DL	VL	<0
tRNA-synt_1d		PF00750	tRNA synthetases class I (R)	CL		PL	PD	DL	VL	<0
[truncated: 877 more rows]
