# Supplementary material for: Decoding the genetic drivers of marine bacterial blooms through comparative genomics
Source: Microbiome. 2025 Oct 1;13:198. doi: 10.1186/s40168-025-02182-y (PMC12487129; doi:10.1186/s40168-025-02182-y)
Supplement: Supplementary file 14 — Additional file 13: Table S4. Biogeochemically relevant genes screened in this study and their references [file 40168_2025_2182_MOESM13_ESM.xlsx]

## Sheet: Hoja1
Table S4. Biogeochemically relevant genes screened in this study and their references.					Table S4. Biogeochemically relevant genes screened in this study and their references.
Gene	Description	Category	Metabolism	Reference	Gene	Description	Category	Metabolism	Reference
coxL	Aerobic carbon-monoxide dehydrogenase large subunit	Use of CO as energy source	Carbon metabolism	King, G. M., and Weber, C. F. (2007). Distribution, diversity and ecology of aerobic CO-oxidizing bacteria. Nat. Rev. Microbiol. 5, 107–118. doi: 10.1038/nrmicro1595.	coxL	Aerobic carbon-monoxide dehydrogenase large subunit	Use of CO as energy source	Carbon metabolism	King, G. M., and Weber, C. F. (2007). Distribution, diversity and ecology of aerobic CO-oxidizing bacteria. Nat. Rev. Microbiol. 5, 107–118. doi: 10.1038/nrmicro1595.
cyoA	Cytochrome o ubiquinol oxidase subunit II	Aerobic respiration	Carbon metabolism	Bekker, M., De Vries, S., Ter Beek, A., Hellingwerf, K. J., and Teixeira De Mattos, M. J. (2009). Respiration of Escherichia coli can be fully uncoupled via the nonelectrogenic terminal cytochrome bd-II oxidase. J. Bacteriol. 191, 5510–5517. doi: 10.1128/JB.00562-09.	cyoA	Cytochrome o ubiquinol oxidase subunit II	Aerobic respiration	Carbon metabolism	Bekker, M., De Vries, S., Ter Beek, A., Hellingwerf, K. J., and Teixeira De Mattos, M. J. (2009). Respiration of Escherichia coli can be fully uncoupled via the nonelectrogenic terminal cytochrome bd-II oxidase. J. Bacteriol. 191, 5510–5517. doi: 10.1128/JB.00562-09.
cydA	Cytochrome bd ubiquinol oxidase subunit I	Respiration in low O2	Carbon metabolism	Bekker, M., De Vries, S., Ter Beek, A., Hellingwerf, K. J., and Teixeira De Mattos, M. J. (2009). Respiration of Escherichia coli can be fully uncoupled via the nonelectrogenic terminal cytochrome bd-II oxidase. J. Bacteriol. 191, 5510–5517. doi: 10.1128/JB.00562-09.	cydA	Cytochrome bd ubiquinol oxidase subunit I	Respiration in low O2	Carbon metabolism	Bekker, M., De Vries, S., Ter Beek, A., Hellingwerf, K. J., and Teixeira De Mattos, M. J. (2009). Respiration of Escherichia coli can be fully uncoupled via the nonelectrogenic terminal cytochrome bd-II oxidase. J. Bacteriol. 191, 5510–5517. doi: 10.1128/JB.00562-09.
coxA	Cytochrome c oxidase subunit I	Respiration in low O2	Carbon metabolism	Preisig, O., Zufferey, R., Thöny-Meyer, L., Appleby, C. A., and Hennecke, H. (1996). A high-affinity cbb3-type cytochrome oxidase terminates the symbiosis-specific respiratory chain of Bradyrhizobium japonicum. J. Bacteriol. 178, 1532–1538. doi: 10.1128/jb.178.6.1532-1538.1996.	coxA	Cytochrome c oxidase subunit I	Respiration in low O2	Carbon metabolism	Preisig, O., Zufferey, R., Thöny-Meyer, L., Appleby, C. A., and Hennecke, H. (1996). A high-affinity cbb3-type cytochrome oxidase terminates the symbiosis-specific respiratory chain of Bradyrhizobium japonicum. J. Bacteriol. 178, 1532–1538. doi: 10.1128/jb.178.6.1532-1538.1996.
ccoN	Cytochrome c oxidase cbb3-type subunit I	Respiration in low O2	Carbon metabolism	Preisig, O., Zufferey, R., Thöny-Meyer, L., Appleby, C. A., and Hennecke, H. (1996). A high-affinity cbb3-type cytochrome oxidase terminates the symbiosis-specific respiratory chain of Bradyrhizobium japonicum. J. Bacteriol. 178, 1532–1538. doi: 10.1128/jb.178.6.1532-1538.1996.	ccoN	Cytochrome c oxidase cbb3-type subunit I	Respiration in low O2	Carbon metabolism	Preisig, O., Zufferey, R., Thöny-Meyer, L., Appleby, C. A., and Hennecke, H. (1996). A high-affinity cbb3-type cytochrome oxidase terminates the symbiosis-specific respiratory chain of Bradyrhizobium japonicum. J. Bacteriol. 178, 1532–1538. doi: 10.1128/jb.178.6.1532-1538.1996.
rbcL	Ribulose-bisphosphate carboxylase large chain	RuBisCO, C fixation	Carbon metabolism	Gielly, L., and Taberlet, P. (1994). The use of chloroplast DNA to resolve plant phylogenies: Noncoding versus rbcL sequences. Mol. Biol. Evol. 11, 769–777. doi: 10.1093/oxfordjournals.molbev.a040157.	rbcL	Ribulose-bisphosphate carboxylase large chain	RuBisCO, C fixation	Carbon metabolism	Gielly, L., and Taberlet, P. (1994). The use of chloroplast DNA to resolve plant phylogenies: Noncoding versus rbcL sequences. Mol. Biol. Evol. 11, 769–777. doi: 10.1093/oxfordjournals.molbev.a040157.
rbcS	Ribulose-bisphosphate carboxylase small chain	RuBisCO, C fixation	Carbon metabolism	Gielly, L., and Taberlet, P. (1994). The use of chloroplast DNA to resolve plant phylogenies: Noncoding versus rbcL sequences. Mol. Biol. Evol. 11, 769–777. doi: 10.1093/oxfordjournals.molbev.a040157.	rbcS	Ribulose-bisphosphate carboxylase small chain	RuBisCO, C fixation	Carbon metabolism	Gielly, L., and Taberlet, P. (1994). The use of chloroplast DNA to resolve plant phylogenies: Noncoding versus rbcL sequences. Mol. Biol. Evol. 11, 769–777. doi: 10.1093/oxfordjournals.molbev.a040157.
pufM	Photosynthetic reaction center M subunit	Marker of AAP	Carbon metabolism	Ferrera, I., Borrego, C. M., Salazar, G., and Gasol, J. M. (2014). Marked seasonality of aerobic anoxygenic phototrophic bacteria in the coastal NW Mediterranean Sea as revealed by cell abundance, pigment concentration and pyrosequencing of pufM gene. Environ. Microbiol. 16, 2953–2965. doi: 10.1111/1462-2920.12278.	pufM	Photosynthetic reaction center M subunit	Marker of AAP	Carbon metabolism	Ferrera, I., Borrego, C. M., Salazar, G., and Gasol, J. M. (2014). Marked seasonality of aerobic anoxygenic phototrophic bacteria in the coastal NW Mediterranean Sea as revealed by cell abundance, pigment concentration and pyrosequencing of pufM gene. Environ. Microbiol. 16, 2953–2965. doi: 10.1111/1462-2920.12278.
chlG	Chlorophyll/bacteriochlorophyll a synthase	Marker of AAP	Carbon metabolism	Preisig, O., Zufferey, R., Thöny-Meyer, L., Appleby, C. A., and Hennecke, H. (1996). A high-affinity cbb3-type cytochrome oxidase terminates the symbiosis-specific respiratory chain of Bradyrhizobium japonicum. J. Bacteriol. 178, 1532–1538. doi: 10.1128/jb.178.6.1532-1538.1996.	chlG	Chlorophyll/bacteriochlorophyll a synthase	Marker of AAP	Carbon metabolism	Preisig, O., Zufferey, R., Thöny-Meyer, L., Appleby, C. A., and Hennecke, H. (1996). A high-affinity cbb3-type cytochrome oxidase terminates the symbiosis-specific respiratory chain of Bradyrhizobium japonicum. J. Bacteriol. 178, 1532–1538. doi: 10.1128/jb.178.6.1532-1538.1996.
prd	Rhodopsin	Obtention of energy from light	Carbon metabolism	Beja, O., Aravind, L., Koonin, E. V., Suzuki, M. T., Hadd, A., Nguyen, L. P., et al. (2000). Bacterial rhodopsin: Evidence for a new type of phototrophy in the sea. Science (80-. ). 289, 1902–1906. doi: 10.1126/science.289.5486.1902.	prd	Rhodopsin	Obtention of energy from light	Carbon metabolism	Beja, O., Aravind, L., Koonin, E. V., Suzuki, M. T., Hadd, A., Nguyen, L. P., et al. (2000). Bacterial rhodopsin: Evidence for a new type of phototrophy in the sea. Science (80-. ). 289, 1902–1906. doi: 10.1126/science.289.5486.1902.
psaD	Photosystem I subunit II	Photosynthesis	Carbon metabolism	Preisig, O., Zufferey, R., Thöny-Meyer, L., Appleby, C. A., and Hennecke, H. (1996). A high-affinity cbb3-type cytochrome oxidase terminates the symbiosis-specific respiratory chain of Bradyrhizobium japonicum. J. Bacteriol. 178, 1532–1538. doi: 10.1128/jb.178.6.1532-1538.1996.	psaD	Photosystem I subunit II	Photosynthesis	Carbon metabolism	Preisig, O., Zufferey, R., Thöny-Meyer, L., Appleby, C. A., and Hennecke, H. (1996). A high-affinity cbb3-type cytochrome oxidase terminates the symbiosis-specific respiratory chain of Bradyrhizobium japonicum. J. Bacteriol. 178, 1532–1538. doi: 10.1128/jb.178.6.1532-1538.1996.
psbA	Photosystem II P680 reaction center D1 protein	Photosynthesis	Carbon metabolism	Salazar, G., Paoli, L., Alberti, A., Huerta-Cepas, J., Ruscheweyh, H. J., Cuenca, M., et al. (2019). Gene Expression Changes and Community Turnover Differentially Shape the Global Ocean Metatranscriptome. Cell 179, 1068-1083.e21. doi: 10.1016/j.cell.2019.10.014.	psbA	Photosystem II P680 reaction center D1 protein	Photosynthesis	Carbon metabolism	Salazar, G., Paoli, L., Alberti, A., Huerta-Cepas, J., Ruscheweyh, H. J., Cuenca, M., et al. (2019). Gene Expression Changes and Community Turnover Differentially Shape the Global Ocean Metatranscriptome. Cell 179, 1068-1083.e21. doi: 10.1016/j.cell.2019.10.014.
algL	alginate degradation	alginate degradation	Carbon metabolism	Thiang Yian Wong, Preston, L. A., and Schiller, N. L. (2000). Alginate lyase: Review of major sources and enzyme characteristics, structure-function analysis, biological roles, and applications. Annu. Rev. Microbiol. 54, 289–340. doi: 10.1146/annurev.micro.54.1.289.	algL	alginate degradation	alginate degradation	Carbon metabolism	Thiang Yian Wong, Preston, L. A., and Schiller, N. L. (2000). Alginate lyase: Review of major sources and enzyme characteristics, structure-function analysis, biological roles, and applications. Annu. Rev. Microbiol. 54, 289–340. doi: 10.1146/annurev.micro.54.1.289.
chiA	chitin degradation	chitin degradation	Carbon metabolism	Techkarnjanaruk, S., and Goodman, A. E. (1999). Multiple genes involved in chitin degradation from the marine bacterium Pseudoalteromonas sp. strain S91. Microbiology, 925–934.	chiA	chitin degradation	chitin degradation	Carbon metabolism	Techkarnjanaruk, S., and Goodman, A. E. (1999). Multiple genes involved in chitin degradation from the marine bacterium Pseudoalteromonas sp. strain S91. Microbiology, 925–934.
gdhA	Glutamate dehydrogenase (NAD(P)+)	Nitrogen assimilation in low carbon and high nitrogen conditions	Nitrogen metabolism	Moran, M. A., Buchan, A., González, J. M., Heidelberg, J. F., Whitman, W. B., Klene, R. P., et al. (2004). Genome sequence of Silicibacter pomeroyi reveals adaptations to the marine environment. Nature 432, 910–913. doi: 10.1038/nature03170.	gdhA	Glutamate dehydrogenase (NAD(P)+)	Nitrogen assimilation in low carbon and high nitrogen conditions	Nitrogen metabolism	Moran, M. A., Buchan, A., González, J. M., Heidelberg, J. F., Whitman, W. B., Klene, R. P., et al. (2004). Genome sequence of Silicibacter pomeroyi reveals adaptations to the marine environment. Nature 432, 910–913. doi: 10.1038/nature03170.
nifA	Nif-specific regulatory protein	Nitrogen fixation	Nitrogen metabolism	Lei, S., Pulakat, L., and Gavini, N. (1999). Genetic analysis of nif regulatory genes by utilizing the yeast two- hybrid system detected formation of a NifL-NifA complex that is implicated in regulated expression of nif genes. J. Bacteriol. 181, 6535–6539. doi: 10.1128/jb.181.20.6535-6539.1999.	nifA	Nif-specific regulatory protein	Nitrogen fixation	Nitrogen metabolism	Lei, S., Pulakat, L., and Gavini, N. (1999). Genetic analysis of nif regulatory genes by utilizing the yeast two- hybrid system detected formation of a NifL-NifA complex that is implicated in regulated expression of nif genes. J. Bacteriol. 181, 6535–6539. doi: 10.1128/jb.181.20.6535-6539.1999.
nifD	Nitrogenase molybdenum-iron protein alpha chain	Nitrogen fixation	Nitrogen metabolism	Joerger, R. D., Jacobson, M. R., Premakumar, R., Wolfinger, E. D., and Bishop, P. E. (1989). Nucleotide sequence and mutational analysis of the structural genes (anfHDGK) for the second alternative nitrogenase from Azotobacter vinelandii. J. Bacteriol. 171, 1075–1086. doi: 10.1128/jb.171.2.1075-1086.1989.	nifD	Nitrogenase molybdenum-iron protein alpha chain	Nitrogen fixation	Nitrogen metabolism	Joerger, R. D., Jacobson, M. R., Premakumar, R., Wolfinger, E. D., and Bishop, P. E. (1989). Nucleotide sequence and mutational analysis of the structural genes (anfHDGK) for the second alternative nitrogenase from Azotobacter vinelandii. J. Bacteriol. 171, 1075–1086. doi: 10.1128/jb.171.2.1075-1086.1989.
nifH	Nitrogenase iron protein NifH	Nitrogen fixation	Nitrogen metabolism	Jacobson, M. R., Brigle, K. E., Bennett, L. T., Setterquist, R. A., Wilson, M. S., Cash, V. L., et al. (1989). Physical and genetic map of the major nif gene cluster from Azotobacter vinelandii. J. Bacteriol. 171, 1017–1027. doi: 10.1128/jb.171.2.1017-1027.1989.	nifH	Nitrogenase iron protein NifH	Nitrogen fixation	Nitrogen metabolism	Jacobson, M. R., Brigle, K. E., Bennett, L. T., Setterquist, R. A., Wilson, M. S., Cash, V. L., et al. (1989). Physical and genetic map of the major nif gene cluster from Azotobacter vinelandii. J. Bacteriol. 171, 1017–1027. doi: 10.1128/jb.171.2.1017-1027.1989.
nifK	Nitrogenase iron protein	Nitrogen fixation	Nitrogen metabolism	Joerger, R. D., Jacobson, M. R., Premakumar, R., Wolfinger, E. D., and Bishop, P. E. (1989). Nucleotide sequence and mutational analysis of the structural genes (anfHDGK) for the second alternative nitrogenase from Azotobacter vinelandii. J. Bacteriol. 171, 1075–1086. doi: 10.1128/jb.171.2.1075-1086.1989.	nifK	Nitrogenase iron protein	Nitrogen fixation	Nitrogen metabolism	Joerger, R. D., Jacobson, M. R., Premakumar, R., Wolfinger, E. D., and Bishop, P. E. (1989). Nucleotide sequence and mutational analysis of the structural genes (anfHDGK) for the second alternative nitrogenase from Azotobacter vinelandii. J. Bacteriol. 171, 1075–1086. doi: 10.1128/jb.171.2.1075-1086.1989.
amoA	Methane/ammonia monooxygenase subunit A	Nitrification	Nitrogen metabolism	Galand, P. E., Gutiérrez-Provecho, C., Massana, R., Gasol, J. M., and Casamayor, E. O. (2010). Inter-annual recurrence of archaeal assemblages in the coastal NW Mediterranean Sea (Blanes Bay Microbial Observatory). Limnol. Oceanogr. 55, 2117–2125. doi: 10.4319/lo.2010.55.5.2117.	amoA	Methane/ammonia monooxygenase subunit A	Nitrification	Nitrogen metabolism	Galand, P. E., Gutiérrez-Provecho, C., Massana, R., Gasol, J. M., and Casamayor, E. O. (2010). Inter-annual recurrence of archaeal assemblages in the coastal NW Mediterranean Sea (Blanes Bay Microbial Observatory). Limnol. Oceanogr. 55, 2117–2125. doi: 10.4319/lo.2010.55.5.2117.
amoB	Methane/ammonia monooxygenase subunit B	Nitrification	Nitrogen metabolism	Calvó, L., and Garcia-Gil, L. J. (2004). Use of amoB as a new molecular marker for ammonia-oxidizing bacteria. J. Microbiol. Methods 57, 69–78. doi: 10.1016/j.mimet.2003.11.019.	amoB	Methane/ammonia monooxygenase subunit B	Nitrification	Nitrogen metabolism	Calvó, L., and Garcia-Gil, L. J. (2004). Use of amoB as a new molecular marker for ammonia-oxidizing bacteria. J. Microbiol. Methods 57, 69–78. doi: 10.1016/j.mimet.2003.11.019.
amoC	Methane/ammonia monooxygenase subunit C	Nitrification	Nitrogen metabolism	Calvó, L., and Garcia-Gil, L. J. (2004). Use of amoB as a new molecular marker for ammonia-oxidizing bacteria. J. Microbiol. Methods 57, 69–78. doi: 10.1016/j.mimet.2003.11.019.	amoC	Methane/ammonia monooxygenase subunit C	Nitrification	Nitrogen metabolism	Calvó, L., and Garcia-Gil, L. J. (2004). Use of amoB as a new molecular marker for ammonia-oxidizing bacteria. J. Microbiol. Methods 57, 69–78. doi: 10.1016/j.mimet.2003.11.019.
hao	Hydroxylamine dehydrogenase	Nitrification	Nitrogen metabolism	Shinozaki, H., and Fukui, M. (2002). Comparison of 16S rRNA, ammonia monooxygenase subunit A and hydroxylamine oxidoreductase gene, in chemolithotrophic ammonia-oxidizing bacteria. J. Gen. Appl. Microbiol. 48, 173–176. doi: 10.2323/jgam.48.173.	hao	Hydroxylamine dehydrogenase	Nitrification	Nitrogen metabolism	Shinozaki, H., and Fukui, M. (2002). Comparison of 16S rRNA, ammonia monooxygenase subunit A and hydroxylamine oxidoreductase gene, in chemolithotrophic ammonia-oxidizing bacteria. J. Gen. Appl. Microbiol. 48, 173–176. doi: 10.2323/jgam.48.173.
napA	Nitrate reductase (cytochrome)	Denitrification	Nitrogen metabolism	Philippot, L. (2002). Denitrifying genes in bacterial and Archaeal genomes. Biochim. Biophys. Acta 1577, 355–376.	napA	Nitrate reductase (cytochrome)	Denitrification	Nitrogen metabolism	Philippot, L. (2002). Denitrifying genes in bacterial and Archaeal genomes. Biochim. Biophys. Acta 1577, 355–376.
napB	Nitrate reductase (cytochrome), electron transfer subunit	Denitrification	Nitrogen metabolism	Philippot, L. (2002). Denitrifying genes in bacterial and Archaeal genomes. Biochim. Biophys. Acta 1577, 355–376.	napB	Nitrate reductase (cytochrome), electron transfer subunit	Denitrification	Nitrogen metabolism	Philippot, L. (2002). Denitrifying genes in bacterial and Archaeal genomes. Biochim. Biophys. Acta 1577, 355–376.
narG	Nitrate reductase / nitrite oxidoreductase, alpha subunit	Denitrification	Nitrogen metabolism	Philippot, L. (2002). Denitrifying genes in bacterial and Archaeal genomes. Biochim. Biophys. Acta 1577, 355–376.	narG	Nitrate reductase / nitrite oxidoreductase, alpha subunit	Denitrification	Nitrogen metabolism	Philippot, L. (2002). Denitrifying genes in bacterial and Archaeal genomes. Biochim. Biophys. Acta 1577, 355–376.
narH	Nitrate reductase / nitrite oxidoreductase, beta subunit	Denitrification	Nitrogen metabolism	Philippot, L. (2002). Denitrifying genes in bacterial and Archaeal genomes. Biochim. Biophys. Acta 1577, 355–376.	narH	Nitrate reductase / nitrite oxidoreductase, beta subunit	Denitrification	Nitrogen metabolism	Philippot, L. (2002). Denitrifying genes in bacterial and Archaeal genomes. Biochim. Biophys. Acta 1577, 355–376.
narI	Nitrate reductase gamma subunit	Denitrification	Nitrogen metabolism	Philippot, L. (2002). Denitrifying genes in bacterial and Archaeal genomes. Biochim. Biophys. Acta 1577, 355–376.	narI	Nitrate reductase gamma subunit	Denitrification	Nitrogen metabolism	Philippot, L. (2002). Denitrifying genes in bacterial and Archaeal genomes. Biochim. Biophys. Acta 1577, 355–376.
nirB	Nitrite reductase (NADH) large subunit	Denitrification	Nitrogen metabolism	Harborne, N. R., Griffiths, L., Busby, S. J. W., and Cole, J. A. (1992). Transcriptional control, translation and function of the products of the five open reading frames of the Escherichia coli nir operon. Mol. Microbiol. 6, 2805–2813. doi: 10.1111/j.1365-2958.1992.tb01460.x.	nirB	Nitrite reductase (NADH) large subunit	Denitrification	Nitrogen metabolism	Harborne, N. R., Griffiths, L., Busby, S. J. W., and Cole, J. A. (1992). Transcriptional control, translation and function of the products of the five open reading frames of the Escherichia coli nir operon. Mol. Microbiol. 6, 2805–2813. doi: 10.1111/j.1365-2958.1992.tb01460.x.
nirK	Nitrite reductase (NO-forming)	Denitrification	Nitrogen metabolism	Wang, H., and Gunsalus, R. P. (2000). The nrfA and nirB nitrite reductase operons in Escherichia coli are expressed differently in response to nitrate than to nitrite. J. Bacteriol. 182, 5813–5822. doi: 10.1128/JB.182.20.5813-5822.2000.	nirK	Nitrite reductase (NO-forming)	Denitrification	Nitrogen metabolism	Wang, H., and Gunsalus, R. P. (2000). The nrfA and nirB nitrite reductase operons in Escherichia coli are expressed differently in response to nitrate than to nitrite. J. Bacteriol. 182, 5813–5822. doi: 10.1128/JB.182.20.5813-5822.2000.
nirS	Nitrite reductase (NO-forming) / hydroxylamine reductase	Denitrification	Nitrogen metabolism	Wang, H., and Gunsalus, R. P. (2000). The nrfA and nirB nitrite reductase operons in Escherichia coli are expressed differently in response to nitrate than to nitrite. J. Bacteriol. 182, 5813–5822. doi: 10.1128/JB.182.20.5813-5822.2000.	nirS	Nitrite reductase (NO-forming) / hydroxylamine reductase	Denitrification	Nitrogen metabolism	Wang, H., and Gunsalus, R. P. (2000). The nrfA and nirB nitrite reductase operons in Escherichia coli are expressed differently in response to nitrate than to nitrite. J. Bacteriol. 182, 5813–5822. doi: 10.1128/JB.182.20.5813-5822.2000.
nosZ	Nitrous-oxide reductase	Denitrification	Nitrogen metabolism	Philippot, L. (2002). Denitrifying genes in bacterial and Archaeal genomes. Biochim. Biophys. Acta 1577, 355–376.	nosZ	Nitrous-oxide reductase	Denitrification	Nitrogen metabolism	Philippot, L. (2002). Denitrifying genes in bacterial and Archaeal genomes. Biochim. Biophys. Acta 1577, 355–376.
ureA	Urease subunit gamma	Use of urea as N source	Nitrogen metabolism	Ferrera, I., Sebastian, M., Acinas, S. G., and Gasol, J. M. (2015). Prokaryotic functional gene diversity in the sunlit ocean: Stumbling in the dark. Curr. Opin. Microbiol. 25, 33–39. doi: 10.1016/j.mib.2015.03.007.	ureA	Urease subunit gamma	Use of urea as N source	Nitrogen metabolism	Ferrera, I., Sebastian, M., Acinas, S. G., and Gasol, J. M. (2015). Prokaryotic functional gene diversity in the sunlit ocean: Stumbling in the dark. Curr. Opin. Microbiol. 25, 33–39. doi: 10.1016/j.mib.2015.03.007.
ureB	Urease subunit beta	Use of urea as N source	Nitrogen metabolism	Ferrera, I., Sebastian, M., Acinas, S. G., and Gasol, J. M. (2015). Prokaryotic functional gene diversity in the sunlit ocean: Stumbling in the dark. Curr. Opin. Microbiol. 25, 33–39. doi: 10.1016/j.mib.2015.03.007.	ureB	Urease subunit beta	Use of urea as N source	Nitrogen metabolism	Ferrera, I., Sebastian, M., Acinas, S. G., and Gasol, J. M. (2015). Prokaryotic functional gene diversity in the sunlit ocean: Stumbling in the dark. Curr. Opin. Microbiol. 25, 33–39. doi: 10.1016/j.mib.2015.03.007.
ureC	Urease subunit alpha	Use of urea as N source	Nitrogen metabolism	Su, J., Jin, L., Jiang, Q., Sun, W., Zhang, F., and Li, Z. (2013). Phylogenetically Diverse ureC Genes and Their Expression Suggest the Urea Utilization by Bacterial Symbionts in Marine Sponge Xestospongia testudinaria. PLoS One 8, 1–8. doi: 10.1371/journal.pone.0064848.	ureC	Urease subunit alpha	Use of urea as N source	Nitrogen metabolism	Su, J., Jin, L., Jiang, Q., Sun, W., Zhang, F., and Li, Z. (2013). Phylogenetically Diverse ureC Genes and Their Expression Suggest the Urea Utilization by Bacterial Symbionts in Marine Sponge Xestospongia testudinaria. PLoS One 8, 1–8. doi: 10.1371/journal.pone.0064848.
amt	Ammonium transporter, Amt family	N acquisition	Nitrogen metabolism	Alonso-Sáez, L., Morán, X. A. G., and González, J. M. (2020). Transcriptional Patterns of Biogeochemically Relevant Marker Genes by Temperate Marine Bacteria. Front. Microbiol. 11, 1–10. doi: 10.3389/fmicb.2020.00465.	amt	Ammonium transporter, Amt family	N acquisition	Nitrogen metabolism	Alonso-Sáez, L., Morán, X. A. G., and González, J. M. (2020). Transcriptional Patterns of Biogeochemically Relevant Marker Genes by Temperate Marine Bacteria. Front. Microbiol. 11, 1–10. doi: 10.3389/fmicb.2020.00465.
dmdA	Dimethylsulfoniopropionate demethylase	Obtention of S from DMSP (climate gas)	Sulfur metabolism	Moran, M. A., Reisch, C. R., Kiene, R. P., and Whitman, W. B. (2012). Genomic insights into bacterial DMSP transformations. Ann. Rev. Mar. Sci. 4, 523–542. doi: 10.1146/annurev-marine-120710-100827.	dmdA	Dimethylsulfoniopropionate demethylase	Obtention of S from DMSP (climate gas)	Sulfur metabolism	Moran, M. A., Reisch, C. R., Kiene, R. P., and Whitman, W. B. (2012). Genomic insights into bacterial DMSP transformations. Ann. Rev. Mar. Sci. 4, 523–542. doi: 10.1146/annurev-marine-120710-100827.
soxB	S-sulfosulfanyl-L-cysteine sulfohydrolase	Marker of oxidation of S compounds	Sulfur metabolism	Meyer, B., Imhoff, J. F., and Kuever, J. (2007). Molecular analysis of the distribution and phylogeny of the soxB gene among sulfur-oxidizing bacteria - Evolution of the Sox sulfur oxidation enzyme system. Environ. Microbiol. 9, 2957–2977. doi: 10.1111/j.1462-2920.2007.01407.x.	soxB	S-sulfosulfanyl-L-cysteine sulfohydrolase	Marker of oxidation of S compounds	Sulfur metabolism	Meyer, B., Imhoff, J. F., and Kuever, J. (2007). Molecular analysis of the distribution and phylogeny of the soxB gene among sulfur-oxidizing bacteria - Evolution of the Sox sulfur oxidation enzyme system. Environ. Microbiol. 9, 2957–2977. doi: 10.1111/j.1462-2920.2007.01407.x.
aprA	Dissimilatory adenosine-5‚Ä≤ -phosphosulfate reductase	Marker of reduction of S compounds	Sulfur metabolism	Chiang, Y. L., Hsieh, Y. C., Fang, J. Y., Liu, E. H., Huang, Y. C., Chuankhayan, P., et al. (2009). Crystal structure of adenylylsulfate reductase from Desulfovibrio gigas suggests a potential self-regulation mechanism involving the C terminus of the β-subunit. J. Bacteriol. 191, 7597–7608. doi: 10.1128/JB.00583-09.	aprA	Dissimilatory adenosine-5‚Ä≤ -phosphosulfate reductase	Marker of reduction of S compounds	Sulfur metabolism	Chiang, Y. L., Hsieh, Y. C., Fang, J. Y., Liu, E. H., Huang, Y. C., Chuankhayan, P., et al. (2009). Crystal structure of adenylylsulfate reductase from Desulfovibrio gigas suggests a potential self-regulation mechanism involving the C terminus of the β-subunit. J. Bacteriol. 191, 7597–7608. doi: 10.1128/JB.00583-09.
pstS	Phosphate transport system substrate-binding protein	P uptake	Phosphorus metabolism	Orchard, E. D., Webb, E. A., and Dyhrman, S. T. (2009). Molecular analysis of the phosphorus starvation response in trichodesmium spp. Environ. Microbiol. 11, 2400–2411. doi: 10.1111/j.1462-2920.2009.01968.x.	pstS	Phosphate transport system substrate-binding protein	P uptake	Phosphorus metabolism	Orchard, E. D., Webb, E. A., and Dyhrman, S. T. (2009). Molecular analysis of the phosphorus starvation response in trichodesmium spp. Environ. Microbiol. 11, 2400–2411. doi: 10.1111/j.1462-2920.2009.01968.x.
pit	Low-affinity inorganic phosphate transporter	PO4 transporter under high P	Phosphorus metabolism	Alonso-Sáez, L., Morán, X. A. G., and González, J. M. (2020). Transcriptional Patterns of Biogeochemically Relevant Marker Genes by Temperate Marine Bacteria. Front. Microbiol. 11, 1–10. doi: 10.3389/fmicb.2020.00465.	pit	Low-affinity inorganic phosphate transporter	PO4 transporter under high P	Phosphorus metabolism	Alonso-Sáez, L., Morán, X. A. G., and González, J. M. (2020). Transcriptional Patterns of Biogeochemically Relevant Marker Genes by Temperate Marine Bacteria. Front. Microbiol. 11, 1–10. doi: 10.3389/fmicb.2020.00465.
phnE	Phosphonate transport system permease protein	DOP acquisition	Phosphorus metabolism	Lockwood, S., Greening, C., Baltar, F., and Morales, S. E. (2022). Global and seasonal variation of marine phosphonate metabolism. ISME J. 16, 2198–2212. doi: 10.1038/s41396-022-01266-z.	phnE	Phosphonate transport system permease protein	DOP acquisition	Phosphorus metabolism	Lockwood, S., Greening, C., Baltar, F., and Morales, S. E. (2022). Global and seasonal variation of marine phosphonate metabolism. ISME J. 16, 2198–2212. doi: 10.1038/s41396-022-01266-z.
phoA	alkaline phosphatase A	Hidrolysis of DOP	Phosphorus metabolism	Luo, H., Benner, R., Long, R. A., and Hu, J. (2009). Subcellular localization of marine bacterial alkaline phosphatases. Proc. Natl. Acad. Sci. U. S. A. 106, 21219–21223. doi: 10.1073/pnas.0907586106.	phoA	alkaline phosphatase A	Hidrolysis of DOP	Phosphorus metabolism	Luo, H., Benner, R., Long, R. A., and Hu, J. (2009). Subcellular localization of marine bacterial alkaline phosphatases. Proc. Natl. Acad. Sci. U. S. A. 106, 21219–21223. doi: 10.1073/pnas.0907586106.
phoD	alkaline phosphatase D	Hidrolysis of DOP	Phosphorus metabolism	Luo, H., Benner, R., Long, R. A., and Hu, J. (2009). Subcellular localization of marine bacterial alkaline phosphatases. Proc. Natl. Acad. Sci. U. S. A. 106, 21219–21223. doi: 10.1073/pnas.0907586106.	phoD	alkaline phosphatase D	Hidrolysis of DOP	Phosphorus metabolism	Luo, H., Benner, R., Long, R. A., and Hu, J. (2009). Subcellular localization of marine bacterial alkaline phosphatases. Proc. Natl. Acad. Sci. U. S. A. 106, 21219–21223. doi: 10.1073/pnas.0907586106.
phoX	alkaline phosphatase X	Hidrolysis of DOP	Phosphorus metabolism	Sebastian, M., and Ammerman, J. W. (2009). The alkaline phosphatase PhoX is more widely distributed in marine bacteria than the classical PhoA. ISME J. 3, 563–572. doi: 10.1038/ismej.2009.10.	phoX	alkaline phosphatase X	Hidrolysis of DOP	Phosphorus metabolism	Sebastian, M., and Ammerman, J. W. (2009). The alkaline phosphatase PhoX is more widely distributed in marine bacteria than the classical PhoA. ISME J. 3, 563–572. doi: 10.1038/ismej.2009.10.
phnM	phosphonate catabolism	Hidrolysis of DOP	Phosphorus metabolism	Lockwood, S., Greening, C., Baltar, F., and Morales, S. E. (2022). Global and seasonal variation of marine phosphonate metabolism. ISME J. 16, 2198–2212. doi: 10.1038/s41396-022-01266-z.	phnM	phosphonate catabolism	Hidrolysis of DOP	Phosphorus metabolism	Lockwood, S., Greening, C., Baltar, F., and Morales, S. E. (2022). Global and seasonal variation of marine phosphonate metabolism. ISME J. 16, 2198–2212. doi: 10.1038/s41396-022-01266-z.
ptxD	Phosphonate/phosphite dehydrogenase	Use of phosphite	Phosphorus metabolism	Martínez, A., Osburne, M. S., Sharma, A. K., Delong, E. F., and Chisholm, S. W. (2012). Phosphite utilization by the marine picocyanobacterium Prochlorococcus MIT9301. Environ. Microbiol. 14, 1363–1377. doi: 10.1111/j.1462-2920.2011.02612.x.	ptxD	Phosphonate/phosphite dehydrogenase	Use of phosphite	Phosphorus metabolism	Martínez, A., Osburne, M. S., Sharma, A. K., Delong, E. F., and Chisholm, S. W. (2012). Phosphite utilization by the marine picocyanobacterium Prochlorococcus MIT9301. Environ. Microbiol. 14, 1363–1377. doi: 10.1111/j.1462-2920.2011.02612.x.
plcP	phospholipid remodeling under low P	low P adaptation	Phosphorus metabolism	Sebastián, M., Smith, A. F., González, J. M., Fredricks, H. F., Van Mooy, B., Koblížek, M., et al. (2016). Lipid remodelling is a widespread strategy in marine heterotrophic bacteria upon phosphorus deficiency. ISME J. 10, 968–978. doi: 10.1038/ismej.2015.172.	plcP	phospholipid remodeling under low P	low P adaptation	Phosphorus metabolism	Sebastián, M., Smith, A. F., González, J. M., Fredricks, H. F., Van Mooy, B., Koblížek, M., et al. (2016). Lipid remodelling is a widespread strategy in marine heterotrophic bacteria upon phosphorus deficiency. ISME J. 10, 968–978. doi: 10.1038/ismej.2015.172.
hupL	Ni, Fe hydrogenase large subunit	Oxidation of H2 for energy	H2 metabolism	Lappan, R., Shelley, G., Islam, Z. F., Leung, P. M., Lockwood, S., Nauer, P. A., et al. (2023). Molecular hydrogen in seawater supports growth of diverse marine bacteria. Nat. Microbiol. 8, 581–595. doi: 10.1038/s41564-023-01322-0.	hupL	Ni, Fe hydrogenase large subunit	Oxidation of H2 for energy	H2 metabolism	Lappan, R., Shelley, G., Islam, Z. F., Leung, P. M., Lockwood, S., Nauer, P. A., et al. (2023). Molecular hydrogen in seawater supports growth of diverse marine bacteria. Nat. Microbiol. 8, 581–595. doi: 10.1038/s41564-023-01322-0.
isiA	Iron stress-induced chlorophyll-binding protein	Response to low Fe	Fe metabolism	Park, Y. I., Sandström, S., Gustafsson, R., and Öquist, G. (1999). Expression of the isiA gene is essential for the survival of the cyanobacterium Synechococcus sp. PCC 7942 by protecting photosystem II from excess light under iron limitation. Mol. Microbiol. 32, 123–129. doi: 10.1046/j.1365-2958.1999.01332.x.	isiA	Iron stress-induced chlorophyll-binding protein	Response to low Fe	Fe metabolism	Park, Y. I., Sandström, S., Gustafsson, R., and Öquist, G. (1999). Expression of the isiA gene is essential for the survival of the cyanobacterium Synechococcus sp. PCC 7942 by protecting photosystem II from excess light under iron limitation. Mol. Microbiol. 32, 123–129. doi: 10.1046/j.1365-2958.1999.01332.x.
