# Supplementary material for: Decoding the genetic drivers of marine bacterial blooms through comparative genomics
Source: Microbiome. 2025 Oct 1;13:198. doi: 10.1186/s40168-025-02182-y (PMC12487129; doi:10.1186/s40168-025-02182-y)
Supplement: Supplementary file 15 — Additional file 14: Table S5. Functional units enriched in bloomers (Wilcoxon Rank Sum test p < 0.05) ordered by the difference in the mean proportion of genes from each functional unit between bloomers and copiotrophs [file 40168_2025_2182_MOESM14_ESM.xlsx]

## Sheet: Hoja1
Table S5. Functional gene clusters enriched in bloomers (Wilcoxon Rank Sum test p<0.05) ordered by the difference in the mean proportion
of genes from each cluster between bloomers and copiotrophs.
Functional gene cluster ID	PFAM no.	Description	Difference (%)	Significant in treatments:
COG0583		DNA-binding transcriptional regulator, LysR family	0.402842	CL	CD	PL	PD	DL	VL
COG2199		GGDEF domain, diguanylate cyclase (c-di-GMP synthetase) or its enzymatically inactive variants	0.400194	CL	CD	PL	PD	DL	VL
HTH_1	PF00126	Bacterial regulatory helix-turn-helix protein, lysR family	0.396235	CL	CD	PL	PD	DL	VL
LysR_substrate	PF03466	LysR substrate binding domain	0.394361	CL	CD	PL	PD	DL	VL
HATPase_c	PF02518	Histidine kinase-, DNA gyrase B-, and HSP90-like ATPase	0.327846	CL	CD	PL	PD	DL	VL
HisKA	PF00512	His Kinase A (phospho-acceptor) domain	0.298395	CL	CD	PL	PD	DL	VL
COG3706		Two-component response regulator, PleD family, consists of two REC domains and a diguanylate cyclase (GGDEF) domain	0.254542	CL	CD	PL	PD	DL	VL
COG0834		ABC-type amino acid transport/signal transduction system, periplasmic component/domain	0.154117	CL	CD	PL	PD	DL	VL
SBP_bac_3	PF00497	Bacterial extracellular solute-binding proteins, family 3	0.121375	CL	CD	PL	PD	DL	VL
LacI	PF00356	Bacterial regulatory proteins, lacI family	0.102278	CL	CD	PL	PD	DL	VL
COG2197		DNA-binding response regulator, NarL/FixJ family, contains REC and HTH domains	0.0982082	CL	CD	PL	PD	DL	VL
GerE	PF00196	Bacterial regulatory proteins, luxR family	0.0913071	CL	CD	PL	PD	DL	VL
COG2200		EAL domain, c-di-GMP-specific phosphodiesterase class I (or its enzymatically inactive variant)	0.0828908	CL	CD	PL	PD	DL	VL
COG5002		Signal transduction histidine kinase	0.073151	CL	CD	PL	PD	DL	VL
Oxidored_FMN	PF00724	NADH:flavin oxidoreductase / NADH oxidase family	0.0701927	CL	CD	PL	PD	DL	VL
COG0494		8-oxo-dGTP pyrophosphatase MutT and related house-cleaning NTP pyrophosphohydrolases, NUDIX family	0.0693321	CL	CD	PL	PD	DL	VL
COG1902		2,4-dienoyl-CoA reductase or related NADH-dependent reductase, Old Yellow Enzyme (OYE) family	0.0673354	CL	CD	PL	PD	DL	VL
COG3203		Outer membrane protein (porin)	0.066095	CL	CD	PL	PD	DL	VL
AstE_AspA	PF04952	Succinylglutamate desuccinylase / Aspartoacylase family	0.0658358	CL	CD	PL	PD	DL	VL
COG0226		ABC-type phosphate transport system, periplasmic component	0.0606579	CL	CD	PL	PD	DL	VL
GST_C	PF00043	Glutathione S-transferase, C-terminal domain	0.0589415	CL				DL	VL
COG0730		Uncharacterized membrane protein YfcA	0.0559142	CL				DL	VL
SNARE_assoc	PF09335	SNARE associated Golgi protein	0.0537224	CL		PL	PD	DL	VL
PAS	PF00989	PAS fold	0.0507633	CL	CD	PL	PD	DL	VL
TauE	PF01925	Sulfite exporter TauE/SafE	0.0506037	CL				DL	VL
COG2198		HPt (histidine-containing phosphotransfer) domain	0.0472689	CL	CD	PL	PD	DL	VL
COG1292		Choline-glycine betaine transporter	0.0457408	CL	CD	PL	PD	DL	VL
COG0398		Uncharacterized membrane protein YdjX, TVP38/TMEM64 family, SNARE-associated domain	0.044478	CL		PL	PD	DL	VL
COG1226		Voltage-gated potassium channel Kch	0.0422806	CL	CD	PL	PD	DL	VL
Redoxin	PF08534	Redoxin	0.0412256	CL		PL	PD	DL	VL
COG4977		Transcriptional regulator GlxA family, contains an amidase domain and an AraC-type DNA-binding HTH domain	0.0411588	CL	CD	PL	PD	DL	VL
TerB	PF05099	Tellurite resistance protein TerB	0.0402802	CL		PL	PD
MerR-DNA-bind	PF09278	MerR, DNA binding	0.0402057	CL	CD	PL	PD	DL	VL
BCCT	PF02028	BCCT, betaine/carnitine/choline family transporter	0.0398016	CL	CD	PL	PD	DL	VL
MerR	PF00376	MerR family regulatory protein	0.0389523	CL	CD	PL	PD	DL	VL
Acetyltransf_5	PF13444	Acetyltransferase (GNAT) domain	0.0387995	CL	CD	PL	PD	DL	VL
FecCD	PF01032	FecCD transport family	0.0379749	CL		PL	PD	DL	VL
MTS	PF05175	Methyltransferase small domain	0.0379512	CL	CD	PL	PD	DL
COG2186		DNA-binding transcriptional regulator, FadR family	0.0365403	CL	CD	PL	PD	DL	VL
K05800		Lrp/AsnC family transcriptional regulator	0.036132	CL	CD	PL	PD	DL	VL
Arabinose_bd	PF12625	Arabinose-binding domain of AraC transcription regulator, N-term	0.0340114	CL	CD	PL	PD	DL	VL
K08305		membrane-bound lytic murein transglycosylase B [EC:4.2.2.-]	0.0333416	CL		PL	PD	DL	VL
GH103		peptidoglycan lytic transglycosylase (EC 3.2.1.-)	0.0333416	CL		PL	PD		VL
K07402		xanthine dehydrogenase accessory factor	0.0328209	CL		PL	PD	DL	VL
HA2	PF04408	Helicase associated domain (HA2)	0.0322349	CL	CD	PL	PD	DL	VL
Secretin	PF00263	Bacterial type II and III secretion system protein	0.0310954	CL		PL	PD	DL	VL
COG1246		N-acetylglutamate synthase or related acetyltransferase, GNAT family	0.0310458	CL		PL	PD	DL	VL
Acyl-CoA_dh_C	PF12806	Acetyl-CoA dehydrogenase C-terminal like	0.0309436	CL		PL	PD	DL	VL
COG2951		Membrane-bound lytic murein transglycosylase B	0.0308458	CL		PL	PD	DL	VL
SLT_2	PF13406	Transglycosylase SLT domain	0.0308458	CL		PL	PD	DL	VL
COG1238		Uncharacterized membrane protein YqaA, SNARE-associated domain	0.0307226	CL	CD	PL	PD	DL	VL
COG1278		Cold shock protein, CspA family	0.0305489	CL	CD	PL	PD	DL
PRK	PF00485	Phosphoribulokinase / Uridine kinase family	0.030521	CL	CD	PL	PD	DL	VL
XdhC_C	PF13478	XdhC Rossmann domain	0.0302943	CL		PL	PD	DL	VL
COG2274		ABC-type bacteriocin/lantibiotic exporters, contain an N-terminal double-glycine peptidase domain	0.030142	CL	CD	PL	PD	DL	VL
COG1975		Xanthine and CO dehydrogenase maturation factor, XdhC/CoxF family	0.0299647	CL		PL	PD	DL	VL
TrkA_C	PF02080	TrkA-C domain	0.0299622	CL		PL	PD	DL
XdhC_CoxI	PF02625	XdhC and CoxI family	0.0293301	CL		PL	PD	DL	VL
K00219		2,4-dienoyl-CoA reductase (NADPH2) [EC:1.3.1.34]	0.0293176	CL	CD	PL	PD	DL	VL
HisKA_3	PF07730	Histidine kinase	0.0289883	CL	CD	PL	PD	DL	VL
COG0609		ABC-type Fe3+-siderophore transport system, permease component	0.0288831	CL		PL	PD	DL	VL
DrsE	PF02635	DsrE/DsrF-like family	0.0288734	CL	CD	PL	PD	DL	VL
COG0551		ssDNA-binding Zn-finger and Zn-ribbon domains of topoisomerase 1	0.027542	CL	CD	PL	PD	DL	VL
K03806		N-acetyl-anhydromuramoyl-L-alanine amidase [EC:3.5.1.28]	0.0273963	CL		PL	PD	DL	VL
COG4968		Tfp pilus assembly protein PilE	0.0271297	CL		PL	PD
Cupin_7	PF12973	ChrR Cupin-like domain	0.0268815	CL		PL	PD	DL	VL
COG3221		ABC-type phosphate/phosphonate transport system, periplasmic component	0.0262909	CL	CD	PL	PD	DL	VL
Semialdhyde_dhC	PF02774	Semialdehyde dehydrogenase, dimerisation domain	0.0257973	CL
COG1075		Triacylglycerol esterase/lipase EstA, alpha/beta hydrolase fold	0.0256553	CL	CD	PL	PD	DL	VL
COG2840		DNA-nicking endonuclease, Smr domain	0.0254434	CL		PL	PD	DL	VL
COG0075		Archaeal aspartate aminotransferase or a related aminotransferase, includes purine catabolism protein PucG	0.025442	CL
K07552		MFS transporter, DHA1 family, multidrug resistance protein	0.0249076	CL	CD	PL	PD	DL	VL
zf-C4_Topoisom	PF01396	Topoisomerase DNA binding C4 zinc finger	0.024666	CL	CD	PL	PD	DL	VL
ThiF	PF00899	ThiF family	0.0244931	CL		PL	PD	DL	VL
DUF1289	PF06945	Protein of unknown function (DUF1289)	0.0234779	CL					VL
Phosphonate-bd	PF12974	ABC transporter, phosphonate, periplasmic substrate-binding protein	0.0225613	CL		PL	PD	DL	VL
COG1643		HrpA-like RNA helicase	0.0223854	CL		PL	PD	DL	VL
Semialdhyde_dh	PF01118	Semialdehyde dehydrogenase, NAD binding domain	0.0216773
K03752		molybdenum cofactor guanylyltransferase [EC:2.7.7.77]	0.0216528
COG3313		Predicted Fe-S protein YdhL, DUF1289 family	0.0211654	CL					VL
COG2130		NADPH-dependent curcumin reductase CurA	0.021017	CL
K00042		2-hydroxy-3-oxopropionate reductase [EC:1.1.1.60]	0.0208852	CL
BON	PF04972	BON domain	0.0207601	CL		PL	PD	DL	VL
COG0565		tRNA C32,U32 (ribose-2'-O)-methylase TrmJ or a related methyltransferase	0.0205585	CL				DL	VL
VWA_2	PF13519	von Willebrand factor type A domain	0.0204645
malic	PF00390	Malic enzyme, N-terminal domain	0.0203288	CL	CD	PL	PD	DL	VL
COG3023		N-acetyl-anhydromuramyl-L-alanine amidase AmpD	0.0192432	CL				DL	VL
K00830		alanine-glyoxylate transaminase / serine-glyoxylate transaminase / serine-pyruvate transaminase [EC:2.6.1.44 2.6.1.45 2.6.1.51]	0.0191964	CL		PL	PD		VL
Malic_M	PF03949	Malic enzyme, NAD binding domain	0.0189983	CL	CD	PL	PD	DL	VL
COG1047		FKBP-type peptidyl-prolyl cis-trans isomerase 2	0.0189928	CL		PL	PD	DL	VL
K06938		uncharacterized protein	0.0189759	CL					VL
COG0678		Peroxiredoxin	0.0189166	CL		PL	PD	DL	VL
GH73		lysozyme (EC 3.2.1.17); mannosyl-glycoprotein endo-beta-N-acetylglucosaminidase (EC 3.2.1.96); peptidoglycan hydrolase with endo-beta-N-acetylglucosaminidase specificity (EC 3.2.1.-)	0.0187951	CL		PL		DL	VL
COG0687		Spermidine/putrescine-binding periplasmic protein	0.0187564	CL		PL	PD	DL	VL
COG0281		Malic enzyme	0.0184369	CL	CD	PL	PD	DL
Smr	PF01713	Smr domain	0.0180158	CL	CD
K04752		nitrogen regulatory protein P-II 2	0.0170925	CL
COG4608		ABC-type oligopeptide transport system, ATPase component	0.0170208	CL
Glycos_trans_3N	PF02885	Glycosyl transferase family, helical bundle domain	0.0168848
Anth_synt_I_N	PF04715	Anthranilate synthase component I, N terminal region	0.0162828						VL
T2SSE_N	PF05157	Type II secretion system (T2SS), protein E, N-terminal domain	0.01627	CL		PL	PD	DL	VL
K00852		ribokinase [EC:2.7.1.15]	0.0160157
COG0818		Diacylglycerol kinase	0.0157265	CL		PL	PD	DL
DAGK_prokar	PF01219	Prokaryotic diacylglycerol kinase	0.0157265	CL		PL	PD	DL
K00647		3-oxoacyl-[acyl-carrier-protein] synthase I [EC:2.3.1.41]	0.0150557	CL
K07119		uncharacterized protein	0.0147465
COG0120		Ribose 5-phosphate isomerase	0.0146068	CL				DL	VL
Rib_5-P_isom_A	PF06026	Ribose 5-phosphate isomerase A (phosphoriboisomerase A)	0.0146068	CL				DL	VL
COG3164		Uncharacterized conserved protein YhdP, contains DUF3971 and AsmA2 domains	0.0145897	CL
K09780		uncharacterized protein	0.0144688	CL		PL	PD	DL	VL
K06189		magnesium and cobalt transporter	0.0143042	CL
COG4536		Mg2+ and Co2+ transporter CorB, contains DUF21, CBS pair, and CorC-HlyC domains	0.0141433	CL
K05539		tRNA-dihydrouridine synthase A [EC:1.-.-.-]	0.0135644	CL
Urate_ox_N	PF06181	Urate oxidase N-terminal	0.0134915
COG3030		Protein affecting phage T7 exclusion by the F plasmid, UPF0716 family	0.0134639
FxsA	PF04186	FxsA cytoplasmic membrane protein	0.0134639
K07113		UPF0716 protein FxsA	0.0134639	CL
TusA	PF01206	Sulfurtransferase TusA	0.0132695	CL
PgpA	PF04608	Phosphatidylglycerophosphatase A	0.0131542
COG0547		Anthranilate phosphoribosyltransferase	0.0131229
COG0425		TusA-related sulfurtransferase	0.0127991	CL
K07659		two-component system, OmpR family, phosphate regulon response regulator OmpR	0.0127139	CL		PL	PD	DL	VL
COG1267		Phosphatidylglycerophosphatase A	0.012669
SATase_N	PF06426	Serine acetyltransferase, N-terminal	0.0122171	CL
CBM20		The granular starch-binding function has been demonstrated in several cases. Interact strongly with cyclodextrins. Often designated as starch-binding domains (SBD).	0.0120882	CL	CD	PL	PD	DL	VL
MannoseP_isomer	PF01050	Mannose-6-phosphate isomerase	0.0117338	CL
COG3748		Uncharacterized membrane protein	0.0101182
GH77		amylomaltase or 4-alpha-glucanotransferase (EC 2.4.1.25)	0.0099401	CL		PL	PD	DL	VL
GT1		UDP-glucuronosyltransferase (EC 2.4.1.17); zeatin O-beta-xylosyltransferase (EC 2.4.2.40); 2-hydroxyacylsphingosine 1-beta-galactosyltransferase (EC 2.4.1.45); N-acylsphingosine galactosyltransferase (EC 2.4.1.47); flavonol 3-O-glucosyltransferase (EC 2.4.1.91); anthocyanidin 3-O-glucosyltransferase (EC 2.4.1.115); sinapate 1-glucosyltransferase (EC 2.4.1.120); indole-3-acetate beta-glucosyltrans…	0.00764907	CL		PL		DL	VL
GH8		chitosanase (EC 3.2.1.132); cellulase (EC 3.2.1.4); licheninase (EC 3.2.1.73); endo-1,4-beta-xylanase (EC 3.2.1.8); reducing-end-xylose releasing exo-oligoxylanase (EC 3.2.1.156); endo-beta-1,3(4)-glucanase / lichenase-laminarinase (EC 3.2.1.6)	0.0060326	CL	CD	PL	PD	DL	VL
CBM5		Modules of approx. 60 residues found in bacterial enzymes. Chitin-binding described in several cases. Distantly related to the CBM12 family.	0.00241818	CL
COG0207		Thymidylate synthase	-0.0144226	CL		PL	PD	DL	VL
Thymidylat_synt	PF00303	Thymidylate synthase	-0.0146721	CL		PL	PD	DL	VL
HC2	PF07382	Histone H1-like nucleoprotein HC2	-0.0147213	CL		PL	PD	DL	VL
DnaJ_C	PF01556	DnaJ C terminal domain	-0.0157302	CL	CD	PL	PD	DL	VL
COG0262		Dihydrofolate reductase	-0.0191156	CL		PL	PD	DL	VL
H_PPase	PF03030	Inorganic H+ pyrophosphatase	-0.0203526	CL	CD	PL	PD	DL	VL
Cyclase	PF04199	Putative cyclase	-0.0206387	CL		PL	PD	DL	VL
COG3808		Na+ or H+-translocating membrane pyrophosphatase	-0.0207909	CL	CD	PL	PD	DL	VL
COG1878		Kynurenine formamidase	-0.0208912	CL		PL	PD	DL	VL
COG2887		RecB family exonuclease	-0.0237721	CL		PL	PD	DL	VL
dUTPase	PF00692	dUTPase	-0.0244093	CL	CD	PL	PD	DL	VL
COG2159		Predicted metal-dependent hydrolase, TIM-barrel fold	-0.0266094	CL		PL	PD	DL	VL
COG0484		DnaJ-class molecular chaperone with C-terminal Zn finger domain	-0.0277797	CL	CD	PL	PD	DL	VL
Amidohydro_2	PF04909	Amidohydrolase	-0.0341936	CL				DL	VL
COG0626		Cystathionine beta-lyase/cystathionine gamma-synthase	-0.0455446	CL
COG1051		ADP-ribose pyrophosphatase YjhB, NUDIX family	-0.0524554	CL	CD	PL	PD
Epimerase	PF01370	NAD dependent epimerase/dehydratase family	-0.0896469	CL	CD	PL	PD	DL	VL
COG0451		Nucleoside-diphosphate-sugar epimerase	-0.111878	CL				DL	VL
