# Supplementary material for: Decoding the genetic drivers of marine bacterial blooms through comparative genomics
Source: Microbiome. 2025 Oct 1;13:198. doi: 10.1186/s40168-025-02182-y (PMC12487129; doi:10.1186/s40168-025-02182-y)
Supplement: Supplementary file 16 — Additional file 15: Table S6. Ecological functions of the selected functional units (FUs) enriched in fast-growers according to the literature. Functional unit is here a word used to refer to COGs, Pfams, KOs and CAZYs [file 40168_2025_2182_MOESM15_ESM.xlsx]

## Sheet: Hoja1
Table S6. Main ecological functions in which the selected FUs are involved.
Category	FU custom name	Function where it is involved	Ref
Two-component systems and transcriptional regulators	Response regulator	No specific function	1
	GGDEF	Biofilm formation	1
	ATPase (HK)	No specific function	2
	LysR	Motility, quorum sensing, metabolism and virulence	3
	CheA	Chemotaxis and motility	4
	PleD	Cell division	5
	EAL	Biofilm formation, resistance to toxics, virulence	1
	KdpD	Activates K+ influx to induce cell attachment and virulence	6
	OmpR	Osmoregulation	7
	PAS	Peptidoglycan and cellulose synthesis (biofilm)	8
	LytR/AlgR	Biosynthesis of extracellular polysaccharides, fimbriation, expression of exoproteins (e.g. toxins) and quorum sensing	9
	MarR	Regulation of efflux pumps involved in resistance to antibiotics	8
	Tetratricopeptide	No specific function	10
	MerR	No specific function	1
	YesM	No specific function	11
	ArsR	Detoxification (arsenic or others)	12
	Histidine kinase	Response to stress	13
Transporters	ABC amino acids transp.	ATP-powered amino acids transport	14
	EamA	Unknown	15
	Porin	Unknown	16
	Mechanosensitive channel	Osmoregulation and K+ homeostasis	17
	OmpA-like	Related to flagellum motility and biofilm formation. Also found in membrane vesicles	18,19
	Beta-barrel	Domain present in porins	20
	TRAP	Incorporation of C4-dicarboxylates	21
	ABC glutathione transp.	ATP-powered glutathione transport, pathogenesis	22
	MFS sulfate transp.	Sulfate transport in response to chemosmotic gradient	23
	TonB receptor	Uptake and transport of large molecules (siderophores, vitamins)	19
	MFS	Transport of small molecules in response to chemo-osmotic gradient	23
	Fe transport	Transport of ferric coprogen and ferric-rhodotorulic acid, cell adhesion	24
	Arabinose efflux	Permease from MFS family. Arabinose negatively affects development of other bacteria	25
Secretion systems	HlyD (T1SS)	Component of T1SS. Secretion of e.g. adhesins, iron-scavenger proteins, lipases, proteases or pore-forming toxins	26
	CusB/HlyD (T1SS)	Component of T1SS. Secretion of e.g. adhesins, iron-scavenger proteins, lipases, proteases or pore-forming toxins	26
	ExeA (T2SS)	Structural component of T2SS, involved in cell signaling, secretion of degradative enzymes and colonization of host cells	27
	Pilins or others	Structural component of pilins, associated to several secretion systems	28
	PulG (T2SS)	Pseudopilin, component of T2SS, involved in cell signaling, secretion of degradative enzymes and colonization of host cells	29
	RTX (T1SS)	Domain present in proteins secreted by T1SS	30
	TolC (T1SS)	Component of T1SS. Secretion of e.g. adhesins, iron-scavenger proteins, lipases, proteases or pore-forming toxins	26
Efflux pumps	AcrA	Detoxification, biofilm formation and quorum sensing	31, 32
	AcrB/AcrD/AcrF	Detoxification, biofilm formation and quorum sensing	31, 32
	Efflux pump	Detoxification, biofilm formation and quorum sensing	31, 32
	Efflux protein	Detoxification, biofilm formation and quorum sensing	31, 32
Cell protection systems	Oxidoreductase (OYE)	Oxidoreductase from the Old Yellow Enzyme family: protection from oxidative stress, metabolism, energy production	33
	Pyrophosphohydrolase	Protection from oxidative stress and replicational errors	34
	Glyoxalase	Detoxification of metabolism byproducts	35
	Dioxygenase	Detoxification of metabolism byproducts	35
	Glutathione S-transf.	Protection from xenobiotics, oxidative stress and antimicrobials	36
	Oxidoreductase	Pyridine nucleotide-disulphide oxidoreductase: protection from oxidative stress, metabolism, energy production	33
Catabolism	Alpha-amylase	Catabolism of sugars	37
	Glycosidase	Catabolism of sugars	38
	Amino acid oxidase	Catabolism of amino acids, antimicrobial agent	39
	Alcohol dehydrogenase	Catabolism of sugars (incl. algae cell walls)	40
Membrane/wall	UbiH	Ubiquinone biosynthesis	41
synthesis	Transpeptidase ErfK/SrfK	Peptidoglycan crosslinking (cell wall assembly)	41
	Transpeptidase	Peptidoglycan crosslinking (cell wall assembly)	42
Others	Phage integrase	Integration of bacteriophage genomes into the bacterial chromosome	43
	GNAT	Antibiotic resistance and histone acetylation	44
	Helicases	Ribosome biogenesis, DNA repair, replication, transcription, recombination	45
	Opacity protein	Cell attachment	46
	Sigma 70	Required for initiation of transcription; cell growth	47
	Hint	Post-translational modifications, protein variability	48
	Flagella base	Structural component of flagellum; motility	49
References:
1	Galperin MY, Nikolskaya AN, Koonin E V. 2001. Novel domains of the prokaryotic two-component signal transduction systems. FEMS Microbiol Lett 203:11–21.
2	Li Y, Bahti P, Shaw N, Song G, Chen S, Zhang X, Zhang M, Cheng C, Yin J, Zhu JY, Zhang H, Che D, Xu H, Abbas A, Wang BC, Liu ZJ. 2008. Crystal structure of a novel non-Pfam protein AF 1514 from Archeoglobus fulgidus DSM 4304 solved by S-SAD using a Cr X-ray source. Proteins Struct Funct Genet 71:2109–2113.
3	Maddocks SE, Oyston PCF. 2008. Structure and function of the LysR-type transcriptional regulator (LTTR) family proteins. Microbiology 154:3609–3623.
4	Bilwes AM, Alex LA, Crane BR, Simon MI. 1999. Structure of CheA, a signal-transducing histidine kinase. Cell 96:131–141.
5	Aldridge P, Paul R, Goymer P, Rainey P, Jenal U. 2003. Role of the GGDEF regulator PleD in polar development of Caulobacter crescentus. Mol Microbiol 47:1695–1708.
6	Rasmussen T. 2023. The Potassium Efflux System Kef : Bacterial Protection against Toxic Electrophilic Compounds. Membranes (Basel) 13.
7	Cai SJ, Inouye M. 2002. EnvZ-OmpR interaction and osmoregulation in Escherichia coli. J Biol Chem 277:24155–24161.
8	Matilla MA, Velando F, Martín-Mora D, Monteagudo-Cascales E, Krell T. 2022. A catalogue of signal molecules that interact with sensor kinases, chemoreceptors and transcriptional regulators. FEMS Microbiol Rev 46:1–31.
9	Nikolskaya AN, Galperin MY. 2002. A novel type of conserved DNA-binding domain in the transcriptional regulators of the AlgR/AgrA/LytR family. Nucleic Acids Res 30:2453–2459.
10	Blatch GL, Lässle M. 1999. The tetratricopeptide repeat: A structural motif mediating protein-protein interactions. BioEssays 21:932–939.
11	Fabret C, Feher VA, Hoch JA. 1999. Two-component signal transduction in Bacillus subtilis: How one organism sees its world. J Bacteriol 181:1975–1983.
12	Dyhrman ST. 2018. Microbial physiological ecology of the marine phosphorus cycleMicrobial ecology of the oceans, 3rd ed. Wiley-Blackwell, Hoboken, NJ.
13	Fiebig A, Herrou J, Willett J, Crosson S. 2015. General Stress Signaling in the Alphaproteobacteria. Annu Rev Genet 49:603–625.
14	Bhatia B, Ponia SS, Solanki AK, Dixit A, Garg LC. 2014. Identification of glutamate ABC-Transporter component in Clostridium perfringens as a putative drug target. Bioinformation 10:401–405.
15	Bateman A, Coggill P, Finn RD. 2010. DUFs: Families in search of function. Acta Crystallogr Sect F Struct Biol Cryst Commun 66:1148–1152.
16	Nguyen TX, Alegre ER, Kelley ST. 2006. Phylogenetic analysis of general bacterial porins: A phylogenomic case study. J Mol Microbiol Biotechnol 11:291–301.
17	Malcolm HR, Maurer JA. 2012. The Mechanosensitive Channel of Small Conductance (MscS) Superfamily: Not Just Mechanosensitive Channels Anymore. ChemBioChem 13:2037–2043.
18	Ritter A, Com E, Bazire A, Goncalves MDS, Delage L, Pennec G Le, Pineau C, Dreanno C, Compère C, Dufour A. 2012. Proteomic studies highlight outer-membrane proteins related to biofilm development in the marine bacterium Pseudoalteromonas sp. D41. Proteomics 12:3180–3192.
19	Fadeev E, Carpaneto Bastos C, Hennenfeind JH, Biller SJ, Sher D, Wietz M, Herndl GJ. 2023. Characterization of membrane vesicles in Alteromonas macleodii indicates potential roles in their copiotrophic lifestyle. microLife 4:1–11.
20	Pfam, checked 2024/04/30 (https://www.ebi.ac.uk/interpro/entry/pfam/PF13505/)
21	Wösten MMSM, van de Lest CHA, van Dijk L, van Putten JPM. 2017. Function and regulation of the C4-dicarboxylate transporters in campylobacter Jejuni. Front Microbiol 8:1–13.
22	Kalizang’oma A, Swarthout TD, Mwalukomo TS, Kamng’ona A, Brown C, Msefula J, Demetriou H, Chan JM, Roalfe L, Obolski U, Lourenço J, Goldblatt D, Chaguza C, French N, Heyderman RS. 2024. Clonal Expansion of a Streptococcus pneumoniae Serotype 3 Capsule Variant Sequence Type 700 With Enhanced Vaccine Escape Potential After 13-Valent Pneumococcal Conjugate Vaccine Introduction. J Infect Dis 00:1–10.
23	Reddy VS, Shlykov M a, Castillo R, Sun EI, Saier MH. 2012. The Major Facilitator Superfamily (MFS) Revisited Vamsee. FEBS J 279:2022–2035.
24	UniProt, checked 24/04/30 (https://www.uniprot.org/uniprotkb/P80672/entry)
25	Zhang M, Luo X, Li X, Zhang T, Wu F, Li M, Lu R, Zhang Y. 2023. L-arabinose affects the growth, biofilm formation, motility, c-di-GMP metabolism, and global gene expression of Vibrio parahaemolyticus. J Bacteriol 205:1–17.
26	Holland IB, Schmitt L, Young J. 2005. Type 1 protein secretion in bacteria, the ABC-transporter dependent pathway. Mol Membr Biol 22:29–39.
27	Li G, Howard SP. 2010. ExeA binds to peptidoglycan and forms a multimer for assembly of the type II secretion apparatus in Aeromonas hydrophila. Mol Microbiol 76:772–781.
28	Pfam, checked 2024/04/30 (https://www.ebi.ac.uk/interpro/entry/pfam/PF07963/)
29	Korotkov K V, Sandkvist M, Hol WG. 2013. The type II secretion system: biogenesis, molecular architecture and mechanism. Nat Rev Microbiol 10:359–375.
30	Osickova A, Balashova N, Masin J, Sulc M, Roderova J, Wald T, Brown AC, Koufos E, Chang EH, Giannakakis A, Lally ET, Osicka R. 2018. Cytotoxic activity of Kingella kingae RtxA toxin depends on post-translational acylation of lysine residues and cholesterol binding. Emerg Microbes Infect 7.
31	Alav I, Sutton JM, Rahman KM. 2018. Role of bacterial efflux pumps in biofilm formation. J Antimicrob Chemother 73:2003–2020.
32	Johnson JM, Church GM. 1999. Alignment and structure prediction of divergent protein families: Periplasmic and outer membrane proteins of bacterial efflux pumps. J Mol Biol 287:695–715.
33	Trisolini L, Gambacorta N, Gorgoglione R, Montaruli M, Laera L, Colella F, Volpicella M, De Grassi A, Pierri CL. 2019. Fad/nadh dependent oxidoreductases: From different amino acid sequences to similar protein shapes for playing an ancient function. J Clin Med 8.
34	Aguiar PHN, Furtado C, Repolês BM, Ribeiro GA, Mendes IC, Peloso EF, Gadelha FR, Macedo AM, Franco GR, Pena SDJ, Teixeira SMR, Vieira LQ, Guarneri AA, Andrade LO, Machado CR. 2013. Oxidative Stress and DNA Lesions: The Role of 8-Oxoguanine Lesions in Trypanosoma cruzi Cell Viability. PLoS Negl Trop Dis 7.
35	Inoue Y, Kimura A. 1995. Methylglyoxal and regulation of its metabolism in microorganisms. Advances in Microbial Physiology 37.
36	Allocati N, Federici L, Masulli M, Di Ilio C. 2009. Glutathione transferases in bacteria. FEBS J 276:58–75.
37	Wang Y, Ma J, Ma X, Liu J, Yang M. 2013. Sequence analysis of potato α-amylase gene amyA2. Adv Mater Res 643:56–59.
38	Davies G, Henrissat B. 1995. Structures and mechanisms of glycosyl hydrolases. Structure 3:853–859.
39	Savino S, Daniël‐Moráh Meijer J, Rozeboom HJ, van Beek HL, Fraaije MW. 2021. Kinetic and structural properties of a robust bacterial L-amino acid oxidase. Catalysts 11:1–9.
40	Brott S, Nam KH, Thomas F, Dutschei T, Reisky L, Behrens M, Grimm HC, Michel G, Schweder T, Bornscheuer UT. 2023. Unique alcohol dehydrogenases involved in algal sugar utilization by marine bacteria. Appl Microbiol Biotechnol 107:2363–2384.
41	Meganathan R. 2001. Ubiquinone biosynthesis in microorganisms. FEMS Microbiol Lett 203:131–139.
42	Apostolos AJ, Pidgeon SE, Pires MM. 2020. Remodeling of Crossbridges Controls Peptidoglycan Crosslinking Levels in Bacterial Cell Walls. ACS Chem Biol 15:1261–1267.
43	Groth AC, Calos MP. 2004. Phage integrases: Biology and applications. J Mol Biol 335:667–678.
44	Vetting MW, Luiz LP, Yu M, Hegde SS, Magnet S, Roderick SL, Blanchard JS. 2005. Structure and functions of the GNAT superfamily of acetyltransferases. Arch Biochem Biophys 433:212–226.
45	Patel SS, Donmez I. 2006. Mechanisms of helicases. J Biol Chem 281:18265–18268.
46	Prasadarao N V., Lysenko E, Wass CA, Kim KS, Weiser JN. 1999. Opacity-associated protein A contributes to the binding of Haemophilus influenzae to chang epithelial cells. Infect Immun 67:4153–4160.
47	Paget MS. 2015. Bacterial sigma factors and anti-sigma factors: Structure, function and distribution. Biomolecules 5:1245–1265.
48	Amitai G, Belenkiy O, Dassa B, Shainskaya A, Pietrokovski S. 2003. Distribution and function of new bacterial intein-like protein domains. Mol Microbiol 47:61–73.
49	Homma M, Kutsukake K, Hasebe M, Iino T, Macnab RM. 1990. FlgB, FlgC, FlgF and FlgG. A family of structurally related proteins in the flagellar basal body of Salmonella typhimurium. J Mol Biol 211:465–477.
